# Supplementary material for: Normal locomotion in zebrafish lacking the sodium channel NaV1.4 suggests that the need for muscle action potentials is not universal
Source: PLoS Biol. 2025 Apr 24;23(4):e3003137. doi: 10.1371/journal.pbio.3003137 (PMC12021243; doi:10.1371/journal.pbio.3003137)
Supplement: S2 Table — (XLSX) [file pbio.3003137.s015.xlsx]

## Sheet: Sheet1
S2 Table. Summary of the RNA sequencing
Sample Name	Total reads	Trimmed Reads	Mapped reads	Mapping rate
NaVDKO	44128172	42671486	40745558	0.9549
WT	43475230	42169378	39990490	0.9483
