# Supplementary material for: Normal locomotion in zebrafish lacking the sodium channel NaV1.4 suggests that the need for muscle action potentials is not universal
Source: PLoS Biol. 2025 Apr 24;23(4):e3003137. doi: 10.1371/journal.pbio.3003137 (PMC12021243; doi:10.1371/journal.pbio.3003137)
Supplement: S3 Table — (CSV) [file pbio.3003137.s016.csv]

S3 Table. DEG analysis of the trunk muscle of WT and NaVDKO fish
GeneID	logFC(NaVDKO/WT)	log(CPM)	LR	pvalue	FDR	chr	start	end	strand	gene_sym	gene_biotype	Description	EntrezGeneID	Cellular_Component_ID	Cellular_Component_Term	Molecular_Function_ID	Molecular_Function_Term	Biological_Process_ID	Biological_Process_Term
ENSDARG00000094719	-10.79962719	6.81827899	76.49242336	2.21E-18	5.68E-14	18	7569329	7572139	+	si:dkeyp-1h4.9	processed_transcript		101884954
ENSDARG00000068621	12.91167188	4.758758115	67.07214963	2.62E-16	3.36E-12	15	42741272	42760110	-	si:ch211-181d7.3	protein_coding		100536895					GO:0035556	intracellular signal transduction
ENSDARG00000075963	9.605000068	4.548284402	58.83640447	1.71E-14	1.47E-10	19	7072854	7101100	+	mhc1uba	protein_coding		30757	GO:0009897, GO:0005615, GO:0016021	external side of plasma membrane, extracellular space, integral component of membrane			GO:0006955	immune response
ENSDARG00000079762	-11.93686639	3.793391561	55.5303764	9.20E-14	5.91E-10	22	9871238	9880408	+	si:dkey-253d23.4	protein_coding		100007836	GO:0016021	integral component of membrane
ENSDARG00000076819	9.144956192	4.090808299	54.2206618	1.79E-13	9.21E-10	15	41422248	41438821	-	nlrc8	protein_coding		795668					GO:0035556	intracellular signal transduction
ENSDARG00000098256	-8.262173761	4.847624634	53.75061493	2.28E-13	9.75E-10	12	43730276	43819253	-	si:ch73-329n5.6	protein_coding		101882496					GO:0007160	cell-matrix adhesion
ENSDARG00000091847	11.34924661	3.205150126	51.42290321	7.45E-13	2.73E-09	15	42723126	42736433	-	si:ch211-181d7.1	protein_coding		110437747					GO:0035556	intracellular signal transduction
ENSDARG00000099056	8.746039213	3.694893157	50.24079706	1.36E-12	4.37E-09	KN150683.1	2789	10582	+	LOC103910030	protein_coding		103910030	GO:0005739	mitochondrion	GO:0003985	acetyl-CoA C-acetyltransferase activity	GO:0006635	fatty acid beta-oxidation
ENSDARG00000109774	-7.302329007	5.438305404	49.74183891	1.75E-12	5.01E-09	KZ116043.1	21	8584	+	FH	protein_coding	Catalyzes the hydration of fumarate to L-malate in the tricarboxylic acid (TCA) cycle to facilitate a transition step in the production of energy in the form of NADH.	100535417	GO:0005739, GO:0045239	mitochondrion, tricarboxylic acid cycle enzyme complex	GO:0004333	fumarate hydratase activity	GO:0006106, GO:0006108, GO:0006099	fumarate metabolic process, malate metabolic process, tricarboxylic acid cycle
ENSDARG00000076573	-11.16268753	3.028892118	47.88206906	4.53E-12	1.16E-08	3	2013324	2033105	-	si:dkey-88j15.3	protein_coding		560795			GO:0005525	GTP binding
ENSDARG00000092228	10.78561017	2.64795467	45.87846359	1.26E-11	2.94E-08	5	22406672	22424496	+	si:dkey-27p18.3	protein_coding		100002920
ENSDARG00000056443	-10.8515495	2.723294552	44.85029327	2.13E-11	4.55E-08	3	1931815	1938665	-	zgc:152753	protein_coding		553486	GO:0005575	cellular_component	GO:0005525	GTP binding	GO:0008150	biological_process
ENSDARG00000094886	10.19057283	2.063184701	40.126871	2.38E-10	4.70E-07	19	7938121	7950953	+	si:dkey-266f7.5	protein_coding		100006143			GO:0003824	catalytic activity
ENSDARG00000091730	7.64934637	2.612429455	39.46863792	3.33E-10	6.12E-07	21	22642698	22648007	-	gig2l	protein_coding	Poly [ADP-ribose] polymerase	100005504	GO:0005737	cytoplasm	GO:0003950	NAD+ ADP-ribosyltransferase activity
ENSDARG00000117694	10.04686648	1.922682018	38.75826665	4.80E-10	8.12E-07	19	30587866	30589951	+		lincRNA
ENSDARG00000117241	10.02342987	1.899799762	38.53594328	5.38E-10	8.12E-07	15	46268826	46287579	+		lincRNA
ENSDARG00000117734	10.02342987	1.899799762	38.53594328	5.38E-10	8.12E-07	15	46291409	46295532	+		lincRNA
ENSDARG00000058476	-10.15380227	2.04299067	38.17808592	6.46E-10	9.22E-07	10	42677891	42685512	-	stc1l	protein_coding	Its primary function is the prevention of hypercalcemia. Upon release into the circulation, it lowers calcium transport by the gills, thereby reducing its rate of influx from the environment into the extracellular compartment. STC also stimulates phosphate reabsorption by renal proximal tubules. The consequence of this action is increased levels of plasma phosphate, which combines with excess cal…	393511	GO:0005615	extracellular space	GO:0005179	hormone activity	GO:0006874, GO:0010629, GO:0045892, GO:0034765, GO:0051592	cellular calcium ion homeostasis, negative regulation of gene expression, negative regulation of transcription, DNA-templated, regulation of ion transmembrane transport, response to calcium ion
ENSDARG00000090847	-10.09535902	1.986400361	37.62904679	8.56E-10	1.16E-06	22	6632702	6651382	-	si:ch211-209l18.4	protein_coding		100149940	GO:0016021	integral component of membrane
ENSDARG00000113960	-10.06522491	1.957249288	37.34664316	9.89E-10	1.27E-06	3	3281734	3297913	-		protein_coding	AIG1-type G domain-containing protein				GO:0005525	GTP binding
ENSDARG00000090120	-10.03444793	1.927496193	37.05870921	1.15E-09	1.40E-06	3	46635527	46637476	+	si:dkey-248g21.1	protein_coding
ENSDARG00000077068	6.524801323	2.959765517	36.65783406	1.41E-09	1.64E-06	22	9389801	9459026	+	si:ch211-11p18.6	protein_coding		566957					GO:0035556	intracellular signal transduction
ENSDARG00000074345	-9.949013862	1.845012781	36.26212327	1.72E-09	1.93E-06	3	60338988	60401826	-	si:ch211-214b16.4	protein_coding		564346					GO:0035556	intracellular signal transduction
ENSDARG00000041433	5.34190711	6.628958598	34.28043639	4.77E-09	5.11E-06	20	46039591	46043405	+	si:dkey-7c18.24	protein_coding		562950
ENSDARG00000100311	7.009991635	1.988089782	33.37084013	7.62E-09	7.83E-06	4	51542447	51598177	+	si:dkey-165e24.1	protein_coding		101884333					GO:0035556	intracellular signal transduction
ENSDARG00000117459	9.36028895	1.256892879	32.36602167	1.28E-08	1.24E-05	5	4640459	4643289	-		lincRNA
ENSDARG00000101990	-6.072062699	2.696314902	32.32217569	1.31E-08	1.24E-05	3	19487707	19495814	-	LOC100004427	protein_coding		100004427	GO:0005615	extracellular space	GO:0004252	serine-type endopeptidase activity	GO:0006508	proteolysis
ENSDARG00000088301	-9.375735499	1.296277379	31.03348294	2.54E-08	2.33E-05	4	60760283	60790123	-	si:dkey-254e13.6	protein_coding							GO:0035556	intracellular signal transduction
ENSDARG00000115690	-9.359272338	1.28065805	30.88670925	2.74E-08	2.38E-05	3	1895523	1906976	-	zgc:101806	protein_coding		450029	GO:0005575	cellular_component	GO:0005525	GTP binding	GO:0008150	biological_process
ENSDARG00000089853	-5.467758883	3.284345617	30.85376167	2.78E-08	2.38E-05	1	46985884	46989650	-	si:dkey-22n8.3	protein_coding	ATP synthase peripheral stalk subunit F6	100534759	GO:0005753, GO:0000276	mitochondrial proton-transporting ATP synthase complex, mitochondrial proton-transporting ATP synthase complex, coupling factor F(o)	GO:0015078	proton transmembrane transporter activity	GO:0015986	ATP synthesis coupled proton transport
ENSDARG00000116043	-6.176310086	2.251359949	30.68483204	3.04E-08	2.52E-05	KN150477.1	42099	48699	-		protein_coding							GO:0035556	intracellular signal transduction
ENSDARG00000117664	-5.841670775	2.474302213	30.16780159	3.96E-08	3.18E-05	16	4234727	4241985	-	LOC101886145	lincRNA		101886145
ENSDARG00000086048	-6.630078882	1.792231353	29.76065066	4.89E-08	3.81E-05	3	3200912	3210640	-	si:ch211-229i14.2	protein_coding					GO:0005525	GTP binding
ENSDARG00000061509	5.992817698	1.897383985	29.01104229	7.20E-08	5.25E-05	5	26913120	26918762	+	tbx3b	protein_coding		100334188	GO:0005634	nucleus	GO:0000981, GO:0000978	DNA-binding transcription factor activity, RNA polymerase II-specific, RNA polymerase II cis-regulatory region sequence-specific DNA binding	GO:0003205, GO:0001708, GO:0007417, GO:0001947, GO:0008284, GO:0006357	cardiac chamber development, cell fate specification, central nervous system development, heart looping, positive regulation of cell population proliferation, regulation of transcription by RNA polymerase II
ENSDARG00000079471	-9.145498947	1.078661308	29.00048083	7.24E-08	5.25E-05	3	2083860	2091029	-	si:dkey-88j15.4	protein_coding					GO:0005525	GTP binding
ENSDARG00000074546	5.540488725	2.397852171	28.9679102	7.36E-08	5.25E-05	22	9060699	9096248	+	si:ch211-213a13.2	protein_coding		569389					GO:0035556	intracellular signal transduction
ENSDARG00000098800	8.952202298	0.866951144	28.71230737	8.40E-08	5.83E-05	22	1911269	1919599	+	znf1156	protein_coding		571761			GO:0000981, GO:0000978	DNA-binding transcription factor activity, RNA polymerase II-specific, RNA polymerase II cis-regulatory region sequence-specific DNA binding	GO:0006355	regulation of transcription, DNA-templated
ENSDARG00000092770	4.940987247	3.672878704	28.24565135	1.07E-07	7.22E-05	20	20611896	20613584	-	si:ch211-253p18.2	protein_coding		103909313
ENSDARG00000101123	-9.025426214	0.965916245	27.95794329	1.24E-07	8.17E-05	KN150608.1	102275	135229	+	LOC100329836	protein_coding		100329836					GO:0035556	intracellular signal transduction
ENSDARG00000099428	8.822416512	0.744129632	27.57854618	1.51E-07	9.45E-05	22	1868983	1897752	+	si:dkey-15h8.17	protein_coding		100034454
ENSDARG00000117317	8.822416512	0.744129632	27.57854618	1.51E-07	9.45E-05	15	46288890	46289904	+		lincRNA
ENSDARG00000095643	-6.337064796	1.513763006	27.12454098	1.91E-07	0.000116678	22	9862243	9868707	+	si:dkey-253d23.3	protein_coding		100007836	GO:0016021	integral component of membrane
ENSDARG00000105415	-8.894445327	0.843565898	26.83563406	2.22E-07	0.000132337	7	7906806	8168535	-	parp14rs2.1	protein_coding	Poly [ADP-ribose] polymerase		GO:0005737, GO:0005634	cytoplasm, nucleus	GO:0003950, GO:1990404, GO:0003714	NAD+ ADP-ribosyltransferase activity, protein ADP-ribosylase activity, transcription corepressor activity	GO:0010629, GO:0140289, GO:0070212	negative regulation of gene expression, protein mono-ADP-ribosylation, protein poly-ADP-ribosylation
ENSDARG00000076158	-8.87141061	0.82212124	26.63994179	2.45E-07	0.000143113	3	1942219	1943632	+	zgc:165583	protein_coding		100073338	GO:0016021	integral component of membrane	GO:0005525	GTP binding
ENSDARG00000116893	-8.848002136	0.800351489	26.44160309	2.72E-07	0.000155063	3	2070039	2072630	-		protein_coding	AIG1-type G domain-containing protein		GO:0016021	integral component of membrane	GO:0005525	GTP binding
ENSDARG00000091658	8.679790484	0.609931332	26.35023649	2.85E-07	0.00015904	15	1679962	1687204	-	sptssb	protein_coding	Stimulates the activity of serine palmitoyltransferase (SPT). The composition of the serine palmitoyltransferase (SPT) complex determines the substrate preference (By similarity).	678546	GO:0016021, GO:0017059	integral component of membrane, serine C-palmitoyltransferase complex	GO:0004758, GO:0004758	serine C-palmitoyltransferase activity, serine C-palmitoyltransferase activity	GO:0046513, GO:0007029, GO:1904220, GO:0030148	ceramide biosynthetic process, endoplasmic reticulum organization, regulation of serine C-palmitoyltransferase activity, sphingolipid biosynthetic process
ENSDARG00000093761	5.671241877	1.589635264	26.08827232	3.26E-07	0.00017827	22	9286489	9315124	+	si:ch211-250k18.7	protein_coding		558026					GO:0035556	intracellular signal transduction
ENSDARG00000115830	-8.775407724	0.732988869	25.82996494	3.73E-07	0.000199547	3	1862871	1875971	-		processed_transcript
ENSDARG00000103019	8.586915595	0.523017611	25.56091005	4.29E-07	0.000224719	14	3495542	3503708	+	gstp1.1	protein_coding	GST class-pi	553169	GO:0005829	cytosol	GO:0004364	glutathione transferase activity	GO:0006749, GO:0009636	glutathione metabolic process, response to toxic substance
ENSDARG00000113896	8.554579386	0.492849843	25.28812184	4.94E-07	0.000253674	4	43648421	43676582	-	si:dkey-29p23.1	protein_coding							GO:0035556	intracellular signal transduction
ENSDARG00000087359	-5.281940558	1.940978646	25.07228525	5.52E-07	0.000278151	1	56229674	56266731	+	c3a.2	protein_coding		30491	GO:0005615	extracellular space	GO:0004866	endopeptidase inhibitor activity	GO:0071391, GO:0006956	cellular response to estrogen stimulus, complement activation
ENSDARG00000109678	4.67346109	2.695379133	24.3850666	7.89E-07	0.000389671	9	52398531	52402015	+	dap1b	protein_coding		101885164			GO:0070513	death domain binding	GO:0097190, GO:0034198, GO:0010507	apoptotic signaling pathway, cellular response to amino acid starvation, negative regulation of autophagy
ENSDARG00000099032	4.339166459	4.222079522	24.01632276	9.55E-07	0.000462996	7	69841017	69846879	+	LOC108190739	protein_coding		108190739	GO:0015629, GO:0030018	actin cytoskeleton, Z disc	GO:0003779, GO:0051373, GO:0031433	actin binding, FATZ binding, telethonin binding
ENSDARG00000101754	-4.398333132	3.512644242	23.5405164	1.22E-06	0.00058186	KN149689.2	123981	174394	+		protein_coding
ENSDARG00000068828	8.305326866	0.262062064	23.2227072	1.44E-06	0.000655441	15	35036368	35101292	-	bloc1s3	protein_coding		553529	GO:0005737	cytoplasm
ENSDARG00000109563	8.305326866	0.262062064	23.2227072	1.44E-06	0.000655441	KZ116053.1	7782	10784	+	LSM10	protein_coding
ENSDARG00000071604	5.882962056	0.911119448	23.20745558	1.45E-06	0.000655441	22	9126557	9226882	+	si:ch211-156p11.1	protein_coding		110437710					GO:0035556	intracellular signal transduction
ENSDARG00000058672	4.761356852	1.96159311	22.96314613	1.65E-06	0.000731415	19	7895086	7923910	+	nuggc.3	protein_coding		100006053
ENSDARG00000067794	-8.410230652	0.397864472	22.83774575	1.76E-06	0.00076749	7	828289	847293	+	cabz01076234.2	protein_coding		100332077	GO:0009897, GO:0016021	external side of plasma membrane, integral component of membrane	GO:0005102	signaling receptor binding	GO:0001817, GO:0050852	regulation of cytokine production, T cell receptor signaling pathway
ENSDARG00000098901	-8.377905552	0.368525634	22.5801198	2.02E-06	0.000850976	KN150332.1	622	6645	+		protein_coding					GO:0000981, GO:0000978	DNA-binding transcription factor activity, RNA polymerase II-specific, RNA polymerase II cis-regulatory region sequence-specific DNA binding	GO:0006355	regulation of transcription, DNA-templated
ENSDARG00000079986	8.225417099	0.188781145	22.57526929	2.02E-06	0.000850976	22	9359899	9383484	+		unprocessed_pseudogene
ENSDARG00000100295	-8.344839541	0.338573391	22.31787658	2.31E-06	0.000942116	25	12997641	12998202	-	ccl39.3	protein_coding		100141481	GO:0005615	extracellular space	GO:0048020, GO:0008009	CCR chemokine receptor binding, chemokine activity	GO:0071346, GO:0071347, GO:0071356, GO:0070098, GO:0007186, GO:0006954, GO:0048247, GO:0002548, GO:0030593, GO:0070374, GO:0043547	cellular response to interferon-gamma, cellular response to interleukin-1, cellular response to tumor necrosis factor, chemokine-mediated signaling pathway, G protein-coupled receptor signaling pathway, inflammatory response, lymphocyte chemotaxis, monocyte chemotaxis, neutrophil chemotaxis, positive regulation of ERK1 and ERK2 cascade, positive regulation of GTPase activity
ENSDARG00000102868	-8.344839541	0.338573391	22.31787658	2.31E-06	0.000942116	14	15331486	15332339	+	spink2.10	protein_coding		100537905			GO:0004867	serine-type endopeptidase inhibitor activity
ENSDARG00000097973	8.183738691	0.1507078	22.24057485	2.41E-06	0.000963164	15	46313082	46315233	+	si:ch1073-190k2.1	protein_coding
ENSDARG00000058508	4.098237882	4.530986692	22.20699776	2.45E-06	0.000963164	3	11977271	12026741	-	cfap70	protein_coding		564542	GO:0005929, GO:0031514, GO:0031514, GO:0042995	cilium, motile cilium, motile cilium, cell projection			GO:0003341, GO:0060271	cilium movement, cilium assembly
ENSDARG00000063314	-4.952451284	1.632043908	22.18612619	2.47E-06	0.000963164	25	31912153	31941241	+	apba2a	protein_coding		100330365	GO:0005737, GO:0043197, GO:0005886, GO:0008021	cytoplasm, dendritic spine, plasma membrane, synaptic vesicle	GO:0001540	amyloid-beta binding	GO:0007268	chemical synaptic transmission
ENSDARG00000103827	8.140820314	0.111611222	21.89811244	2.88E-06	0.00110239	22	2111120	2118122	+	znf1144	protein_coding			GO:0005634	nucleus	GO:0000981, GO:0000977	DNA-binding transcription factor activity, RNA polymerase II-specific, RNA polymerase II transcription regulatory region sequence-specific DNA binding	GO:0006357	regulation of transcription by RNA polymerase II
ENSDARG00000101807	-8.276343233	0.276721691	21.77885085	3.06E-06	0.001155832	4	69593339	69615167	-	si:ch211-120c15.3	protein_coding		110439557	GO:0005634	nucleus	GO:0000981, GO:0000977	DNA-binding transcription factor activity, RNA polymerase II-specific, RNA polymerase II transcription regulatory region sequence-specific DNA binding	GO:0006357	regulation of transcription by RNA polymerase II
ENSDARG00000117223	5.174467216	1.121264676	21.73563616	3.13E-06	0.00116503	4	57642367	57649208	+		lincRNA
ENSDARG00000097770	8.096585918	0.071435199	21.54751382	3.45E-06	0.001232908	15	23799461	23801499	+	si:ch211-167j9.4	protein_coding
ENSDARG00000116618	8.096585918	0.071435199	21.54751382	3.45E-06	0.001232908	22	8589423	8725768	-	si:ch73-27e22.8	protein_coding		553357	GO:0016021	integral component of membrane
ENSDARG00000099474	-5.68807361	0.908199433	21.54538074	3.46E-06	0.001232908	KN150677.1	44475	48192	-		protein_coding							GO:0035556	intracellular signal transduction
ENSDARG00000098397	-5.665751712	0.887699216	21.3609218	3.80E-06	0.001338809	3	6556960	6597195	-	LOC101882579	lincRNA		101882579
ENSDARG00000100302	-5.117919517	1.252439414	21.28964409	3.95E-06	0.001370747	4	68475654	68497731	+	si:dkey-237g15.2	protein_coding		101882060					GO:0035556	intracellular signal transduction
ENSDARG00000091997	-8.20443205	0.212077054	21.21919354	4.10E-06	0.001371002	5	38176040	38179220	-	si:ch211-284e13.11	protein_coding	RBR-type E3 ubiquitin transferase	100333052	GO:0005737, GO:0005829, GO:0005783, GO:0005794, GO:0000151	cytoplasm, cytosol, endoplasmic reticulum, Golgi apparatus, ubiquitin ligase complex	GO:0046872, GO:0031624, GO:0061630	metal ion binding, ubiquitin conjugating enzyme binding, ubiquitin protein ligase activity	GO:0000422, GO:0001933, GO:0032436, GO:0000209, GO:0042981, GO:1900407, GO:0010821, GO:0006511	autophagy of mitochondrion, negative regulation of protein phosphorylation, positive regulation of proteasomal ubiquitin-dependent protein catabolic process, protein polyubiquitination, regulation of apoptotic process, regulation of cellular response to oxidative stress, regulation of mitochondrion organization, ubiquitin-dependent protein catabolic process
ENSDARG00000116586	5.644690519	0.689453884	21.19676682	4.14E-06	0.001371002	3	32139666	32140446	+	fthl27	protein_coding	Stores iron in a soluble, non-toxic, readily available form. Important for iron homeostasis. Iron is taken up in the ferrous form and deposited as ferric hydroxides after oxidation.		GO:0005737	cytoplasm	GO:0008199, GO:0008198	ferric iron binding, ferrous iron binding	GO:0006880, GO:0006826	intracellular sequestering of iron ion, iron ion transport
ENSDARG00000100000	8.050952237	0.03011877	21.18838403	4.16E-06	0.001371002	22	6527414	6529377	-		lincRNA
ENSDARG00000110460	8.050952237	0.03011877	21.18838403	4.16E-06	0.001371002	11	12229830	12232929	-	zgc:174357	protein_coding		100004662	GO:0005634	nucleus	GO:0061630, GO:0008270	ubiquitin protein ligase activity, zinc ion binding	GO:0006397	mRNA processing
ENSDARG00000103351	-4.545665107	1.943305788	21.12027728	4.31E-06	0.001402618	5	8284358	8334243	+	LOC101886901	lincRNA		101886901
ENSDARG00000105266	4.533323547	1.74770878	20.97123652	4.66E-06	0.001497125	4	58240778	58285073	+	si:dkey-16p6.1	protein_coding
ENSDARG00000008306	-8.167086049	0.178625872	20.93111912	4.76E-06	0.001509933	22	10110358	10121880	-	rdh5	protein_coding		556528	GO:0016021	integral component of membrane	GO:0016491	oxidoreductase activity	GO:0001754, GO:0060041, GO:0035238	eye photoreceptor cell differentiation, retina development in camera-type eye, vitamin A biosynthetic process
ENSDARG00000105371	5.064481514	1.018983372	20.80346083	5.09E-06	0.001594313	7	8428954	8429919	+		unprocessed_pseudogene
ENSDARG00000068637	3.926571479	4.484704555	20.74154698	5.26E-06	0.001623313	15	40137564	40175894	-	si:ch211-281l24.3	protein_coding		798456			GO:0046872	metal ion binding
ENSDARG00000101484	-4.350206506	2.223860619	20.72279169	5.31E-06	0.001623313	4	68922112	68965221	+	si:dkey-264f17.2	protein_coding		103910943					GO:0035556	intracellular signal transduction
ENSDARG00000037550	-8.128747549	0.144373942	20.63725132	5.55E-06	0.001665389	16	16605517	16619897	-	cyp21a2	protein_coding		793249			GO:0020037, GO:0005506, GO:0004509, GO:0008395	heme binding, iron ion binding, steroid 21-monooxygenase activity, steroid hydroxylase activity	GO:0006704, GO:0006694	glucocorticoid biosynthetic process, steroid biosynthetic process
ENSDARG00000042637	-4.070323457	3.2049598	20.62874026	5.58E-06	0.001665389	19	627899	642878	+	tert	protein_coding	Telomerase is a ribonucleoprotein enzyme essential for the replication of chromosome termini in most eukaryotes. It elongates telomeres. It is a reverse transcriptase that adds simple sequence repeats to chromosome ends by copying a template sequence within the RNA component of the enzyme.	796551	GO:0000781, GO:0005634, GO:0000333	chromosome, telomeric region, nucleus, telomerase catalytic core complex	GO:0046872, GO:0003720, GO:0070034, GO:0003721, GO:0042162	metal ion binding, telomerase activity, telomerase RNA binding, telomerase RNA reverse transcriptase activity, telomeric DNA binding	GO:0007571, GO:0043249, GO:0030097, GO:0060729, GO:0007283, GO:0007004	age-dependent general metabolic decline, erythrocyte maturation, hemopoiesis, intestinal epithelial structure maintenance, spermatogenesis, telomere maintenance via telomerase
ENSDARG00000099377	-4.754380999	1.448524594	20.50008792	5.96E-06	0.001760686	7	7906806	8156169	-	parp142.2	protein_coding	Poly [ADP-ribose] polymerase	101885359			GO:0003950	NAD+ ADP-ribosyltransferase activity
ENSDARG00000093431	4.558334138	1.467397029	20.20124928	6.97E-06	0.002034902	6	9245087	9251122	-	iqcb1	protein_coding			GO:0005929	cilium	GO:0005516	calmodulin binding	GO:0060271, GO:0036372, GO:0048793	cilium assembly, opsin transport, pronephros development
ENSDARG00000088274	4.541483444	1.451767038	20.05825305	7.51E-06	0.00214734	15	42693455	42720384	-	si:ch211-181d7.1	protein_coding		100149909					GO:0035556	intracellular signal transduction
ENSDARG00000025311	7.904693585	-0.10136587	20.0553984	7.52E-06	0.00214734	17	21833719	21859164	-	cuzd1.2	protein_coding		555768	GO:0005615, GO:0009986	extracellular space, cell surface
ENSDARG00000117599	4.062872355	2.638208186	19.9766162	7.84E-06	0.002213066	18	1270387	1280748	-		lincRNA
ENSDARG00000069555	5.493062668	0.549896796	19.94936481	7.95E-06	0.002220433	4	41315144	41318590	-		unprocessed_pseudogene
ENSDARG00000040200	-8.007211753	0.036403589	19.71841531	8.97E-06	0.002478643	3	1880882	1888204	-	LOC100005907	processed_transcript		100005907
ENSDARG00000052037	7.852449125	-0.147969506	19.65755877	9.26E-06	0.002478885	1	58039551	58049515	+	trim35-1	protein_coding		553197	GO:0005737, GO:0016021	cytoplasm, integral component of membrane	GO:0061630, GO:0008270	ubiquitin protein ligase activity, zinc ion binding	GO:0016567	protein ubiquitination
ENSDARG00000091890	7.852449125	-0.147969506	19.65755877	9.26E-06	0.002478885	25	15504780	15507523	-	si:dkeyp-67e1.3	protein_coding			GO:0005737	cytoplasm	GO:0004674	protein serine/threonine kinase activity	GO:0043066, GO:0046777, GO:0007346	negative regulation of apoptotic process, protein autophosphorylation, regulation of mitotic cell cycle
ENSDARG00000104524	7.852449125	-0.147969506	19.65755877	9.26E-06	0.002478885	2	48519594	48539673	-	LOC101885237	protein_coding		101885237
ENSDARG00000097932	-5.447599696	0.688694326	19.58793622	9.61E-06	0.002544374	5	32342243	32357002	-		antisense
ENSDARG00000089183	4.276517544	1.759142111	19.4958213	1.01E-05	0.002642821	25	4180301	4192637	-	ppp1r32	protein_coding		571714			GO:0019902	phosphatase binding
ENSDARG00000068303	-5.421191772	0.66477759	19.37711315	1.07E-05	0.002783887	18	39060687	39065115	+	zgc:171509	protein_coding		100141339	GO:0005615	extracellular space	GO:0004252	serine-type endopeptidase activity	GO:0006508	proteolysis
ENSDARG00000069415	-4.244805114	1.914431933	19.27541387	1.13E-05	0.002906815	1	49568335	49605854	+	col17a1a	protein_coding		557257	GO:0031012, GO:0005615, GO:0016021	extracellular matrix, extracellular space, integral component of membrane	GO:0005201	extracellular matrix structural constituent	GO:0008544, GO:0030198	epidermis development, extracellular matrix organization
ENSDARG00000075541	7.798241414	-0.196111977	19.24870597	1.15E-05	0.002918579	1	58424507	58434252	+	si:ch73-236c18.3	protein_coding		794105	GO:0016021, GO:0005886	integral component of membrane, plasma membrane	GO:0036374, GO:0000048	glutathione hydrolase activity, peptidyltransferase activity	GO:0006751, GO:0031179, GO:0002682, GO:0050727, GO:0032355, GO:0032496, GO:0034612, GO:0007283	glutathione catabolic process, peptide modification, regulation of immune system process, regulation of inflammatory response, response to estradiol, response to lipopolysaccharide, response to tumor necrosis factor, spermatogenesis
ENSDARG00000096940	-7.920099333	-0.040390473	19.07206698	1.26E-05	0.003167463	25	10987817	11001745	+	si:dkey-52p2.5	protein_coding		100334758	GO:0009897, GO:0005615, GO:0016021	external side of plasma membrane, extracellular space, integral component of membrane
ENSDARG00000101873	-4.302000408	1.718386868	19.05507787	1.27E-05	0.003167463	21	233271	243203	+	dtwd2	protein_coding	tRNA-uridine aminocarboxypropyltransferase	100537837			GO:0016432	tRNA-uridine aminocarboxypropyltransferase activity	GO:0061053, GO:0008033	somite development, tRNA processing
ENSDARG00000034063	-4.289304197	1.706747134	18.94920251	1.34E-05	0.00331599	17	53349626	53353653	-	unm_sa911	protein_coding		100334992			GO:0005525, GO:0003924	GTP binding, GTPase activity
ENSDARG00000114332	5.323606582	0.395487156	18.58752013	1.62E-05	0.003970283	4	68181039	68186022	-		protein_coding	NACHT domain-containing protein						GO:0035556	intracellular signal transduction
ENSDARG00000088885	4.361176341	1.285418648	18.54739047	1.66E-05	0.00398713	15	46329149	46336399	+	si:ch1073-340i21.3	protein_coding		570991
ENSDARG00000097878	4.099187754	1.807809393	18.54348106	1.66E-05	0.00398713	16	48671460	48674618	+		antisense
ENSDARG00000102593	-7.82738697	-0.121547744	18.39574231	1.79E-05	0.004191749	3	60314274	60316118	-	si:ch211-214b16.2	protein_coding		799802					GO:0035556	intracellular signal transduction
ENSDARG00000090267	7.683304213	-0.297442145	18.3954062	1.79E-05	0.004191749	16	25133335	25135212	+	LOC103908930	protein_coding		103908930	GO:0005615	extracellular space	GO:0004252	serine-type endopeptidase activity	GO:0006508	proteolysis
ENSDARG00000110939	7.683304213	-0.297442145	18.3954062	1.79E-05	0.004191749	11	12348479	12350419	-	si:dkey-27d5.14	protein_coding		795381	GO:0005634	nucleus	GO:0061630, GO:0008270	ubiquitin protein ligase activity, zinc ion binding	GO:0006397	mRNA processing
ENSDARG00000102665	5.287188896	0.362533903	18.29952624	1.89E-05	0.004368382	KN150072.1	1636	13289	+	LOC101882575	protein_coding		101882575
ENSDARG00000077387	4.211797987	1.450176146	18.25041605	1.94E-05	0.004442446	20	51344305	51355508	-	TCTE1	protein_coding		100331698					GO:0007018	microtubule-based movement
ENSDARG00000100612	-3.948299043	2.201145341	18.09867849	2.10E-05	0.004768309	7	7988986	8022741	-	parp14rs2.1	protein_coding	Poly [ADP-ribose] polymerase	101885419	GO:0005737, GO:0005634	cytoplasm, nucleus	GO:0003950, GO:1990404, GO:0003714	NAD+ ADP-ribosyltransferase activity, protein ADP-ribosylase activity, transcription corepressor activity	GO:0010629, GO:0140289, GO:0070212	negative regulation of gene expression, protein mono-ADP-ribosylation, protein poly-ADP-ribosylation
ENSDARG00000094059	4.731754918	0.713380614	18.06492412	2.13E-05	0.00481102	21	21319149	21324828	-	si:ch211-191j22.7	protein_coding			GO:0005634	nucleus	GO:0003677	DNA binding
ENSDARG00000089205	-4.451782166	1.171866343	18.00582904	2.20E-05	0.004919546	24	18469766	18485491	-	si:dkey-73n8.3	protein_coding		100150965			GO:0016491	oxidoreductase activity
ENSDARG00000090623	7.622208806	-0.350873223	17.94953882	2.27E-05	0.005023514	2	7295515	7412581	+	si:dkeyp-106c3.1	protein_coding		558820	GO:0005575	cellular_component	GO:0003674, GO:0005319	molecular_function, lipid transporter activity	GO:0006869, GO:0008150	lipid transport, biological_process
ENSDARG00000074740	-4.015327264	1.915615577	17.89439561	2.34E-05	0.005126992	20	2064400	2090789	-	ARHGAP18	protein_coding		100004252	GO:0005737	cytoplasm	GO:0005096	GTPase activator activity	GO:1903671, GO:0030833, GO:0051056, GO:0007165	negative regulation of sprouting angiogenesis, regulation of actin filament polymerization, regulation of small GTPase mediated signal transduction, signal transduction
ENSDARG00000094415	3.80298176	2.398107753	17.76141727	2.50E-05	0.005451515	18	15683157	15693240	+	si:ch211-264e16.2	protein_coding	Chitin synthase	563347	GO:0071944, GO:0030428, GO:0016021	cell periphery, cell septum, integral component of membrane	GO:0004100	chitin synthase activity
ENSDARG00000099382	5.211473938	0.294298421	17.70627998	2.58E-05	0.005564673	4	38547203	38564071	+	si:ch211-209n20.1	protein_coding		100149641			GO:0005525, GO:0003924	GTP binding, GTPase activity	GO:0002376, GO:0045087	immune system process, innate immune response
ENSDARG00000095025	3.820606293	2.180145012	17.51987126	2.84E-05	0.006036892	21	25747063	25748913	-	si:dkey-17e16.18	protein_coding		100537838
ENSDARG00000016319	-3.719971514	2.796226307	17.51968129	2.84E-05	0.006036892	5	32345187	32355289	+	c9	protein_coding	Complement component C9	554141	GO:0005576, GO:0005579	extracellular region, membrane attack complex			GO:0071391, GO:0006957, GO:0006958, GO:0019835	cellular response to estrogen stimulus, complement activation, alternative pathway, complement activation, classical pathway, cytolysis
ENSDARG00000101263	7.558411273	-0.406333375	17.48980338	2.89E-05	0.006082244	3	8049263	8081361	-		lincRNA
ENSDARG00000102218	4.642703156	0.632675408	17.35458613	3.10E-05	0.006435187	6	18441331	18442705	+	si:dkey-31g6.4	protein_coding
ENSDARG00000101088	3.640500717	2.992087865	17.35167459	3.11E-05	0.006435187	19	48339349	48340774	-	si:ch73-359m17.5	protein_coding		101883666	GO:0016021	integral component of membrane
ENSDARG00000096273	-7.676089459	-0.25264903	17.31848651	3.16E-05	0.006444611	19	10805858	10810006	-	si:dkey-3n22.9	protein_coding		101886676			GO:0008234	cysteine-type peptidase activity	GO:0006508	proteolysis
ENSDARG00000115257	-7.676089459	-0.25264903	17.31848651	3.16E-05	0.006444611	3	3852614	3886784	+	si:ch73-338o16.4	protein_coding
ENSDARG00000104129	3.509840013	4.396760087	17.27569265	3.23E-05	0.006539493	7	38787831	38792543	-	si:dkey-23n7.10	protein_coding		100333689	GO:0019005	SCF ubiquitin ligase complex			GO:0043161	proteasome-mediated ubiquitin-dependent protein catabolic process
ENSDARG00000041115	7.491661488	-0.463981729	17.015313	3.71E-05	0.007384008	16	11790640	11798994	-	cnfn	protein_coding		447925	GO:0001533	cornified envelope	GO:0003674	molecular_function	GO:0008150	biological_process
ENSDARG00000108332	7.491661488	-0.463981729	17.015313	3.71E-05	0.007384008	22	8959490	8966295	-	LOC103909548	protein_coding		103909548
ENSDARG00000071143	-7.621912961	-0.29917027	16.94092768	3.86E-05	0.007619982	22	27189979	27362439	-	si:dkey-208m12.2	protein_coding		100538282	GO:0009897, GO:0016021	external side of plasma membrane, integral component of membrane	GO:0005102	signaling receptor binding	GO:0001817, GO:0050852	regulation of cytokine production, T cell receptor signaling pathway
ENSDARG00000096566	-4.57681989	0.760484039	16.90567059	3.93E-05	0.007703572	1	51615506	51627129	+	aplf	protein_coding			GO:0005634, GO:0035861	nucleus, site of double-strand break	GO:0008408, GO:0003906	3'-5' exonuclease activity, DNA-(apurinic or apyrimidinic site) endonuclease activity	GO:0006302	double-strand break repair
ENSDARG00000096684	3.768357416	1.999456846	16.84772323	4.05E-05	0.00788222	4	29262191	29264239	-	si:dkeyp-122d12.1	lincRNA		101885973
ENSDARG00000042613	-7.565622364	-0.347260517	16.55330663	4.73E-05	0.009000937	24	38092608	38097305	-	crp3	protein_coding	Pentaxin	100141350	GO:0005576	extracellular region	GO:0015485, GO:0046872	cholesterol binding, metal ion binding	GO:0009617	response to bacterium
ENSDARG00000097352	-7.565622364	-0.347260517	16.55330663	4.73E-05	0.009000937	25	10923100	10928056	+	si:ch211-147g22.7	protein_coding			GO:0009897, GO:0005615	external side of plasma membrane, extracellular space
ENSDARG00000103006	-7.565622364	-0.347260517	16.55330663	4.73E-05	0.009000937	10	375042	382616	+	si:ch1073-303d10.1	protein_coding		558565	GO:0005634	nucleus			GO:0045893	positive regulation of transcription, DNA-templated
ENSDARG00000094433	7.421672907	-0.523996843	16.52509319	4.80E-05	0.00900249	1	58105762	58115298	-	caspbl	protein_coding		566185	GO:0005737	cytoplasm	GO:0097199	cysteine-type endopeptidase activity involved in apoptotic signaling pathway	GO:0097194	execution phase of apoptosis
ENSDARG00000105511	7.421672907	-0.523996843	16.52509319	4.80E-05	0.00900249	11	37010161	37015507	-		antisense
ENSDARG00000056765	3.614707197	2.330369095	16.35660529	5.25E-05	0.009767956	8	21366771	21372485	-	ela2l	protein_coding		334304	GO:0005575	cellular_component	GO:0004252	serine-type endopeptidase activity	GO:0006508	proteolysis
ENSDARG00000091951	3.884703273	1.400561591	16.25762752	5.53E-05	0.010217675	19	7878122	7886461	+	nuggc.2	protein_coding		100034474			GO:0003924	GTPase activity
ENSDARG00000106515	4.23347559	0.787490065	16.19869157	5.70E-05	0.010465239	16	41853715	41855008	-	si:dkey-199f5.3	protein_coding		100330334
ENSDARG00000103555	-7.50704595	-0.397029957	16.15506591	5.84E-05	0.010484393	3	12848123	12850397	+	si:ch211-8c17.4	protein_coding			GO:0005887	integral component of plasma membrane	GO:0004888	transmembrane signaling receptor activity	GO:0007166	cell surface receptor signaling pathway
ENSDARG00000105052	-7.50704595	-0.397029957	16.15506591	5.84E-05	0.010484393	22	23598093	23612854	-	cfhl5	protein_coding		101884308
ENSDARG00000116920	-7.50704595	-0.397029957	16.15506591	5.84E-05	0.010484393	KN147632.2	27234	28412	-		protein_coding					GO:0003700, GO:0000978	DNA-binding transcription factor activity, RNA polymerase II cis-regulatory region sequence-specific DNA binding	GO:0006357	regulation of transcription by RNA polymerase II
ENSDARG00000095483	5.002732991	0.108241099	16.1110179	5.97E-05	0.010656563	13	10287702	10346880	-		processed_transcript
ENSDARG00000105317	7.348115126	-0.586579992	16.01806997	6.27E-05	0.011039373	11	44491762	44499007	-	si:ch1073-365p7.2	protein_coding		100007341	GO:0005813, GO:0000923, GO:0000930, GO:0000931	centrosome, equatorial microtubule organizing center, gamma-tubulin complex, gamma-tubulin large complex	GO:0043015, GO:0005525	gamma-tubulin binding, GTP binding	GO:0031122, GO:0051321, GO:0007020, GO:0000278, GO:0051225	cytoplasmic microtubule organization, meiotic cell cycle, microtubule nucleation, mitotic cell cycle, spindle assembly
ENSDARG00000109109	7.348115126	-0.586579992	16.01806997	6.27E-05	0.011039373	22	8904046	8910567	-	LOC103909545	protein_coding		103909545
ENSDARG00000023479	3.497523938	2.654341491	15.94486874	6.52E-05	0.011396535	5	9179578	9216758	-	lrp13	protein_coding		562438	GO:0005886, GO:0016020	plasma membrane, membrane	GO:0003824, GO:0005509	catalytic activity, calcium ion binding	GO:0006897, GO:0048513	endocytosis, animal organ development
ENSDARG00000053201	3.907416833	1.173714246	15.78466109	7.10E-05	0.012319541	16	32736588	32744258	+	zgc:172323	protein_coding		564165	GO:0005882	intermediate filament	GO:0003674	molecular_function	GO:0008150, GO:0060538	biological_process, skeletal muscle organ development
ENSDARG00000100192	4.95709931	0.067996442	15.77048987	7.15E-05	0.012321813	22	2120815	2125835	+	znf1155	protein_coding		101885074			GO:0000981, GO:0000978	DNA-binding transcription factor activity, RNA polymerase II-specific, RNA polymerase II cis-regulatory region sequence-specific DNA binding	GO:0006357	regulation of transcription by RNA polymerase II
ENSDARG00000006588	-3.26939578	6.994983452	15.75891741	7.19E-05	0.012321813	1	45173421	45177401	-	zgc:111983	protein_coding		550501			GO:0003674	molecular_function	GO:0008150	biological_process
ENSDARG00000098452	3.810813891	1.333950045	15.66806733	7.55E-05	0.012842453	4	36616118	36660662	+	si:dkey-151g22.1	protein_coding		564402					GO:0035556	intracellular signal transduction
ENSDARG00000057887	7.270604455	-0.651959197	15.49305584	8.28E-05	0.013813494	18	16330025	16339902	+	NTS	protein_coding	Large neuromedin N	101884890	GO:0005576, GO:0030133	extracellular region, transport vesicle	GO:0005184	neuropeptide hormone activity
ENSDARG00000093579	7.270604455	-0.651959197	15.49305584	8.28E-05	0.013813494	25	16158490	16160494	-	si:dkey-80c24.4	protein_coding			GO:0005737	cytoplasm	GO:0004674	protein serine/threonine kinase activity	GO:0043066, GO:0046777, GO:0007346	negative regulation of apoptotic process, protein autophosphorylation, regulation of mitotic cell cycle
ENSDARG00000098824	7.270604455	-0.651959197	15.49305584	8.28E-05	0.013813494	6	56638688	56877366	-	CDH22	protein_coding	Cadherins are calcium-dependent cell adhesion proteins.	100536716	GO:0005912, GO:0016342, GO:0016021	adherens junction, catenin complex, integral component of membrane	GO:0045296, GO:0005509	cadherin binding, calcium ion binding	GO:0034332, GO:0016339, GO:0000902, GO:0098742, GO:0007043, GO:0007156	adherens junction organization, calcium-dependent cell-cell adhesion via plasma membrane cell adhesion molecules, cell morphogenesis, cell-cell adhesion via plasma-membrane adhesion molecules, cell-cell junction assembly, homophilic cell adhesion via plasma membrane adhesion molecules
ENSDARG00000094677	-4.116383673	0.871309804	15.37255675	8.83E-05	0.014539311	1	23161369	23240046	+	si:dkey-92j12.5	protein_coding		560912	GO:0005923	bicellular tight junction			GO:0120192	tight junction assembly
ENSDARG00000117638	3.965959123	0.927292825	15.37189164	8.83E-05	0.014539311	15	43999530	44020074	-		lincRNA
ENSDARG00000090116	-7.382235889	-0.502109279	15.3242491	9.05E-05	0.014815636	4	40953320	41014777	+	znf1136	protein_coding		100329287			GO:0000981, GO:0000978	DNA-binding transcription factor activity, RNA polymerase II-specific, RNA polymerase II cis-regulatory region sequence-specific DNA binding	GO:0006355	regulation of transcription, DNA-templated
ENSDARG00000038153	4.374253295	0.392578702	15.27732635	9.28E-05	0.015092133	6	603278	609887	-	lgals2b	protein_coding	Galectin	393486	GO:0005615	extracellular space	GO:0030246, GO:0016936, GO:0043236	carbohydrate binding, galactoside binding, laminin binding	GO:0002040, GO:0001944	sprouting angiogenesis, vasculature development
ENSDARG00000097285	-4.877381228	0.181810232	15.23848122	9.48E-05	0.015308848	25	10830269	10841591	+	ANPEP	protein_coding	Aminopeptidase	100004744	GO:0005737, GO:0005886	cytoplasm, plasma membrane	GO:0070006, GO:0042277, GO:0008270	metalloaminopeptidase activity, peptide binding, zinc ion binding	GO:0043171, GO:0006508, GO:0008217, GO:0007165	peptide catabolic process, proteolysis, regulation of blood pressure, signal transduction
ENSDARG00000059455	-3.491853296	2.187461026	15.08697274	0.000102669	0.01648421	5	72066835	72075456	-	DQX1	protein_coding		100002601	GO:0005681	spliceosomal complex	GO:0003723	RNA binding
ENSDARG00000090947	4.336892464	0.359574353	14.99629526	0.000107722	0.017095906	4	43245188	43260558	+	si:dkey-29j8.1	protein_coding							GO:0035556	intracellular signal transduction
ENSDARG00000056144	3.914536588	0.881439404	14.97392602	0.000109007	0.017095906	3	24220354	24226028	+	tmem150b	protein_coding		556933	GO:0000421, GO:0005768, GO:0005886, GO:0005886, GO:0010008, GO:0016020, GO:0031410	autophagosome membrane, endosome, plasma membrane, plasma membrane, endosome membrane, membrane, cytoplasmic vesicle	GO:0003674	molecular_function	GO:0006914	autophagy
ENSDARG00000018327	7.188691801	-0.720394179	14.94873332	0.000110472	0.017095906	19	3266914	3272998	-	illr3	protein_coding		677740	GO:0016021	integral component of membrane	GO:0030246, GO:0030246	carbohydrate binding, carbohydrate binding	GO:0045954	positive regulation of natural killer cell mediated cytotoxicity
ENSDARG00000055831	7.188691801	-0.720394179	14.94873332	0.000110472	0.017095906	22	8799855	8809496	+	si:dkey-182g1.6	protein_coding			GO:0016021	integral component of membrane
ENSDARG00000069428	7.188691801	-0.720394179	14.94873332	0.000110472	0.017095906	21	30288570	30293586	-	slbp2	protein_coding		558918	GO:0005737, GO:0071204	cytoplasm, histone pre-mRNA 3'end processing complex	GO:0071207, GO:0003729	histone pre-mRNA stem-loop binding, mRNA binding	GO:0040016, GO:0006398, GO:0051028, GO:0048477	embryonic cleavage, mRNA 3'-end processing by stem-loop binding and cleavage, mRNA transport, oogenesis
ENSDARG00000071457	7.188691801	-0.720394179	14.94873332	0.000110472	0.017095906	24	38130604	38131381	-	crp6	protein_coding	Pentaxin	797437	GO:0005576	extracellular region	GO:0046872	metal ion binding	GO:0051607	defense response to virus
ENSDARG00000052899	-7.315533429	-0.557707501	14.89029329	0.000113948	0.017528174	1	40724140	40752950	+		protein_coding	AIG1-type G domain-containing protein				GO:0005525	GTP binding
ENSDARG00000117613	-3.637256807	1.574999325	14.85895706	0.000115857	0.017715712	23	5132439	5141915	+		lincRNA
ENSDARG00000070681	-3.687804162	1.410793139	14.77202772	0.000121322	0.018441644	23	24705424	24750935	+	c1qtnf12	protein_coding	Insulin-sensitizing adipocyte-secreted protein (adipokine) that regulates glucose metabolism in liver and adipose tissue.	790933	GO:0005576, GO:0005615	extracellular region, extracellular space	GO:0005179	hormone activity	GO:0046324, GO:0016055	regulation of glucose import, Wnt signaling pathway
ENSDARG00000092898	4.298538337	0.325803905	14.70993999	0.000125384	0.018826137	24	5789582	5798424	+	si:ch211-157j23.3	protein_coding		100006583
ENSDARG00000032131	4.810840658	-0.059868508	14.69994864	0.00012605	0.018826137	24	20968308	21006319	+	drd3	protein_coding		282554	GO:0005887, GO:0045202	integral component of plasma membrane, synapse	GO:0001591, GO:0004930	dopamine neurotransmitter receptor activity, coupled via Gi/Go, G protein-coupled receptor activity	GO:0071880, GO:0007195, GO:0007194, GO:0051481, GO:0051967, GO:1901386, GO:0060158, GO:0051482, GO:0014059, GO:0043266	adenylate cyclase-activating adrenergic receptor signaling pathway, adenylate cyclase-inhibiting dopamine receptor signaling pathway, negative regulation of adenylate cyclase activity, negative regulation of cytosolic calcium ion concentration, negative regulation of synaptic transmission, glutamatergic, negative regulation of voltage-gated calcium channel activity, phospholipase C-activating dop…
ENSDARG00000094067	4.810840658	-0.059868508	14.69994864	0.00012605	0.018826137	15	41349268	41390410	-	si:dkey-121n8.7	protein_coding		108179098					GO:0035556	intracellular signal transduction
ENSDARG00000070670	3.173002173	4.481556757	14.62809683	0.000130948	0.019444587	17	37445525	37474689	-	crip2	protein_coding		554826			GO:0046872	metal ion binding	GO:0060047, GO:0007507	heart contraction, heart development
ENSDARG00000011999	4.025394125	0.602147851	14.59752643	0.000133089	0.019649003	9	711638	715241	+	ybey	protein_coding		321718			GO:0004519, GO:0046872, GO:0004222	endonuclease activity, metal ion binding, metalloendopeptidase activity	GO:0006364	rRNA processing
ENSDARG00000069245	3.86121322	0.834089936	14.56523883	0.000135389	0.019874363	20	43760059	43775544	-	matn3a	protein_coding		445503	GO:0062023	collagen-containing extracellular matrix	GO:0005509	calcium ion binding	GO:0048856	anatomical structure development
ENSDARG00000095510	-7.245596875	-0.615566416	14.44294395	0.00014447	0.020391715	23	4274321	4281061	+	si:ch211-10d23.5	protein_coding		556599			GO:0046872	metal ion binding
ENSDARG00000096613	-7.245596875	-0.615566416	14.44294395	0.00014447	0.020391715	20	3162423	3166168	-	si:ch73-212j7.3	protein_coding
ENSDARG00000097229	-7.245596875	-0.615566416	14.44294395	0.00014447	0.020391715	22	25331766	25334317	+	si:ch211-226h8.15	protein_coding		101884035
ENSDARG00000100290	-7.245596875	-0.615566416	14.44294395	0.00014447	0.020391715	KN149912.1	29879	49517	+	SPHK1	protein_coding		100331840	GO:0005737, GO:0043231, GO:0016020	cytoplasm, intracellular membrane-bounded organelle, membrane	GO:0017050, GO:0001727, GO:0003951	D-erythro-sphingosine kinase activity, lipid kinase activity, NAD+ kinase activity	GO:0071363, GO:0043066, GO:0016310, GO:0006665, GO:0046512	cellular response to growth factor stimulus, negative regulation of apoptotic process, phosphorylation, sphingolipid metabolic process, sphingosine biosynthetic process
ENSDARG00000102264	-7.245596875	-0.615566416	14.44294395	0.00014447	0.020391715	3	7964606	7974028	-	trim35-22	protein_coding		561381	GO:0005737	cytoplasm	GO:0061630, GO:0008270	ubiquitin protein ligase activity, zinc ion binding	GO:0016567	protein ubiquitination
ENSDARG00000103237	-7.245596875	-0.615566416	14.44294395	0.00014447	0.020391715	21	2342856	2348838	-	si:ch73-299h12.8	protein_coding		101883754	GO:0005634	nucleus	GO:0001228, GO:0000978	DNA-binding transcription activator activity, RNA polymerase II-specific, RNA polymerase II cis-regulatory region sequence-specific DNA binding	GO:0006357	regulation of transcription by RNA polymerase II
ENSDARG00000105283	-7.245596875	-0.615566416	14.44294395	0.00014447	0.020391715	19	3776563	3783141	-	btr24	protein_coding		100536410			GO:0008270	zinc ion binding
ENSDARG00000071618	4.259136651	0.291231159	14.41806342	0.000146391	0.020481469	22	9151581	9199911	-	si:ch211-213a13.5	protein_coding							GO:0035556	intracellular signal transduction
ENSDARG00000092987	7.101846905	-0.792182518	14.38363524	0.000149092	0.020481469	5	27583117	27743830	+	ZMAT4	protein_coding		100270739	GO:0005634	nucleus	GO:0003676, GO:0008270	nucleic acid binding, zinc ion binding
ENSDARG00000093411	7.101846905	-0.792182518	14.38363524	0.000149092	0.020481469	9	3621968	3653271	-	GAD1	protein_coding		100329827	GO:0005737, GO:0048786	cytoplasm, presynaptic active zone	GO:0016831, GO:0030170	carboxy-lyase activity, pyridoxal phosphate binding	GO:0019752	carboxylic acid metabolic process
ENSDARG00000113889	7.101846905	-0.792182518	14.38363524	0.000149092	0.020481469	11	12435301	12437234	-	zgc:174355	protein_coding		795394	GO:0005634	nucleus	GO:0003676, GO:0061630, GO:0008270	nucleic acid binding, ubiquitin protein ligase activity, zinc ion binding	GO:0006397	mRNA processing
ENSDARG00000116802	7.101846905	-0.792182518	14.38363524	0.000149092	0.020481469	5	62723233	62723673	+	nanos2	protein_coding		101885179	GO:0048471	perinuclear region of cytoplasm	GO:0003729, GO:0008270	mRNA binding, zinc ion binding	GO:0017148, GO:0048477	negative regulation of translation, oogenesis
ENSDARG00000111170	-4.755845432	0.076663544	14.37100805	0.000150096	0.020509604	KN149984.1	32189	56075	-	ARHGAP6	protein_coding		101882360					GO:0007165	signal transduction
ENSDARG00000116007	-3.806423733	0.974242012	14.23369272	0.000161454	0.021944896	4	60664235	60668708	+		protein_coding	NACHT domain-containing protein						GO:0035556	intracellular signal transduction
ENSDARG00000103003	-3.604515964	1.337136762	14.13364561	0.000170271	0.023021521	4	60482963	60707915	+	si:dkey-211i20.2	protein_coding							GO:0035556	intracellular signal transduction
ENSDARG00000062823	-4.712946622	0.039821891	14.07022589	0.00017611	0.023686286	8	1741938	1838315	-	pi4kab	protein_coding		793349	GO:0005737, GO:0016020, GO:0005886	cytoplasm, membrane, plasma membrane	GO:0004430, GO:0052742	1-phosphatidylinositol 4-kinase activity, phosphatidylinositol kinase activity	GO:0046854, GO:0048015	phosphatidylinositol phosphate biosynthetic process, phosphatidylinositol-mediated signaling
ENSDARG00000035632	3.075226603	5.22712089	14.02765278	0.000180142	0.024102419	5	13373593	13376424	+	ccl19a.2	protein_coding		100192211	GO:0005615	extracellular space	GO:0048020, GO:0008009	CCR chemokine receptor binding, chemokine activity	GO:0071346, GO:0071347, GO:0071356, GO:0070098, GO:0007186, GO:0006954, GO:0048247, GO:0002548, GO:0030593, GO:0070374, GO:0043547	cellular response to interferon-gamma, cellular response to interleukin-1, cellular response to tumor necrosis factor, chemokine-mediated signaling pathway, G protein-coupled receptor signaling pathway, inflammatory response, lymphocyte chemotaxis, monocyte chemotaxis, neutrophil chemotaxis, positive regulation of ERK1 and ERK2 cascade, positive regulation of GTPase activity
ENSDARG00000095494	-7.172096563	-0.675878852	13.98133511	0.000184634	0.024448838	1	55703120	55707336	+	adgre6	protein_coding			GO:0005887	integral component of plasma membrane	GO:0004930	G protein-coupled receptor activity	GO:0007189, GO:0007166	adenylate cyclase-activating G protein-coupled receptor signaling pathway, cell surface receptor signaling pathway
ENSDARG00000104144	-7.172096563	-0.675878852	13.98133511	0.000184634	0.024448838	3	24634481	24638921	+	si:dkey-68o6.8	protein_coding		555363	GO:0005634	nucleus	GO:0001228, GO:0046872, GO:0000978	DNA-binding transcription activator activity, RNA polymerase II-specific, metal ion binding, RNA polymerase II cis-regulatory region sequence-specific DNA binding	GO:0006357	regulation of transcription by RNA polymerase II
ENSDARG00000041645	-3.501384288	1.454809233	13.81494223	0.000201726	0.026171498	15	21137046	21155657	-	sb:cb37	protein_coding		100006972	GO:0005615	extracellular space	GO:0004867	serine-type endopeptidase inhibitor activity	GO:0001889	liver development
ENSDARG00000088985	7.009437518	-0.867667392	13.79612123	0.000203756	0.026171498	23	44465523	44470253	-	SPSB2	protein_coding		100334514	GO:0019005	SCF ubiquitin ligase complex			GO:0043161	proteasome-mediated ubiquitin-dependent protein catabolic process
ENSDARG00000098986	7.009437518	-0.867667392	13.79612123	0.000203756	0.026171498	4	47656992	47672667	+	znf1040	protein_coding		101884948	GO:0005634	nucleus	GO:0000981, GO:0000977	DNA-binding transcription factor activity, RNA polymerase II-specific, RNA polymerase II transcription regulatory region sequence-specific DNA binding	GO:0006357	regulation of transcription by RNA polymerase II
ENSDARG00000100876	7.009437518	-0.867667392	13.79612123	0.000203756	0.026171498	10	36828069	36927594	-	SEZ6	protein_coding		562079	GO:0016021	integral component of membrane			GO:0050773, GO:0060074, GO:0090036	regulation of dendrite development, synapse maturation, regulation of protein kinase C signaling
ENSDARG00000109749	7.009437518	-0.867667392	13.79612123	0.000203756	0.026171498	4	45441669	45444598	+	si:ch211-162i8.7	protein_coding					GO:0000981, GO:0000978	DNA-binding transcription factor activity, RNA polymerase II-specific, RNA polymerase II cis-regulatory region sequence-specific DNA binding	GO:0006355	regulation of transcription, DNA-templated
ENSDARG00000110807	7.009437518	-0.867667392	13.79612123	0.000203756	0.026171498	20	52628875	52631998	-	si:ch211-221n20.1	protein_coding		110438206
ENSDARG00000077960	-4.668733012	0.002004632	13.76324159	0.000207354	0.026369883	5	28797771	28802250	+	si:ch211-186e20.7	protein_coding		566630	GO:0005615	extracellular space	GO:0004867	serine-type endopeptidase inhibitor activity	GO:0010951	negative regulation of endopeptidase activity
ENSDARG00000103983	-4.668733012	0.002004632	13.76324159	0.000207354	0.026369883	13	51966573	51973562	-	slc30a10	protein_coding		555724	GO:0016021	integral component of membrane	GO:0005385	zinc ion transmembrane transporter activity	GO:0006882, GO:0010312, GO:0055071, GO:0006828, GO:0071577	cellular zinc ion homeostasis, detoxification of zinc ion, manganese ion homeostasis, manganese ion transport, zinc ion transmembrane transport
ENSDARG00000017340	3.891459029	0.484554437	13.60047678	0.000226128	0.028615785	11	40024182	40030139	-	uts2b	protein_coding	Urotensin is found in the teleost caudal neurosecretory system. It has a suggested role in osmoregulation and as a corticotropin-releasing factor (By similarity).	402853	GO:0005576	extracellular region	GO:0005179	hormone activity	GO:0097746, GO:0008217	blood vessel diameter maintenance, regulation of blood pressure
ENSDARG00000044002	4.648064192	-0.200028272	13.54746535	0.000232605	0.028671138	25	17372290	17378881	-	cyp2x7	protein_coding		402847	GO:0005737, GO:0016021, GO:0043231	cytoplasm, integral component of membrane, intracellular membrane-bounded organelle	GO:0020037, GO:0005506, GO:0016712, GO:0008395	heme binding, iron ion binding, oxidoreductase activity, acting on paired donors, with incorporation or reduction of molecular oxygen, reduced flavin or flavoprotein as one donor, and incorporation of one atom of oxygen, steroid hydroxylase activity	GO:0042738, GO:0006082, GO:0006805	exogenous drug catabolic process, organic acid metabolic process, xenobiotic metabolic process
ENSDARG00000077665	4.648064192	-0.200028272	13.54746535	0.000232605	0.028671138	2	19559047	19563419	+	pimr140	protein_coding		567487	GO:0005737	cytoplasm	GO:0005524, GO:0004674	ATP binding, protein serine/threonine kinase activity	GO:0043066, GO:0046777, GO:0007346	negative regulation of apoptotic process, protein autophosphorylation, regulation of mitotic cell cycle
ENSDARG00000094554	4.648064192	-0.200028272	13.54746535	0.000232605	0.028671138	9	28598577	28606714	+	si:ch73-7i4.1	protein_coding		100317638
ENSDARG00000095891	4.648064192	-0.200028272	13.54746535	0.000232605	0.028671138	12	11244914	11258404	-	si:ch73-30l9.1	protein_coding		798447			GO:0004842	ubiquitin-protein transferase activity
ENSDARG00000098892	4.648064192	-0.200028272	13.54746535	0.000232605	0.028671138	4	64338860	64350388	+	si:ch211-223a21.1	protein_coding					GO:0000981, GO:0000978	DNA-binding transcription factor activity, RNA polymerase II-specific, RNA polymerase II cis-regulatory region sequence-specific DNA binding	GO:0006355	regulation of transcription, DNA-templated
ENSDARG00000098365	3.47443296	1.24433482	13.54217419	0.000233262	0.028671138	5	12065957	12093618	-	lrrc74b	protein_coding		100005101
ENSDARG00000070775	-7.094649702	-0.738863459	13.50451279	0.00023799	0.028975053	25	17396263	17403598	-	cyp2x9	protein_coding		768288	GO:0005737, GO:0043231	cytoplasm, intracellular membrane-bounded organelle	GO:0004497, GO:0005506, GO:0016491, GO:0016705, GO:0016712, GO:0020037, GO:0020037, GO:0046872	monooxygenase activity, iron ion binding, oxidoreductase activity, oxidoreductase activity, acting on paired donors, with incorporation or reduction of molecular oxygen, oxidoreductase activity, acting on paired donors, with incorporation or reduction of molecular oxygen, reduced flavin or flavoprotein as one donor, and incorporation of one atom of oxygen, heme binding, heme binding, metal ion bi…	GO:0006082, GO:0006805	organic acid metabolic process, xenobiotic metabolic process
ENSDARG00000079657	-7.094649702	-0.738863459	13.50451279	0.00023799	0.028975053	2	48687528	48693669	+	si:dkey-53k12.1	protein_coding
ENSDARG00000017780	-3.067030245	3.50559497	13.37343889	0.000255213	0.030925311	2	49417900	49454451	+	rorcb	protein_coding		562258	GO:0005634	nucleus	GO:0004879, GO:0000978, GO:0008270	nuclear receptor activity, RNA polymerase II cis-regulatory region sequence-specific DNA binding, zinc ion binding	GO:0006357	regulation of transcription by RNA polymerase II
ENSDARG00000001953	2.977267538	6.033181151	13.35982404	0.000257072	0.031004383	4	25472505	25485404	-	pfkfb3	protein_coding	Synthesis and degradation of fructose 2,6-bisphosphate.	554477	GO:0005829	cytosol	GO:0003873, GO:0005524, GO:0004331	6-phosphofructo-2-kinase activity, ATP binding, fructose-2,6-bisphosphate 2-phosphatase activity	GO:0006003, GO:0006000	fructose 2,6-bisphosphate metabolic process, fructose metabolic process
ENSDARG00000040668	3.345753949	1.47504124	13.23958403	0.000274099	0.032903375	15	44053244	44062824	+	lrrc51	protein_coding	Leucine-rich repeat-containing protein 51	767801	GO:0005634	nucleus	GO:0003674	molecular_function	GO:0008150	biological_process
ENSDARG00000088423	-3.666997775	0.852486387	13.20250834	0.000279575	0.032963283	2	45479841	45550327	+	nlrp1	protein_coding		101882558	GO:0061702	inflammasome complex	GO:0000166, GO:0005524, GO:0008233, GO:0016787	nucleotide binding, ATP binding, peptidase activity, hydrolase activity	GO:0042981	regulation of apoptotic process
ENSDARG00000053431	6.910701449	-0.947247394	13.18434949	0.000282297	0.032963283	16	16554687	16590780	-	si:ch211-257p13.3	protein_coding	Kinesin-like protein	793121	GO:0005874	microtubule	GO:0005524, GO:1990939, GO:0008017	ATP binding, ATP-dependent microtubule motor activity, microtubule binding	GO:0007018	microtubule-based movement
ENSDARG00000055644	6.910701449	-0.947247394	13.18434949	0.000282297	0.032963283	6	39098397	39105480	+	prss60.2	protein_coding		541408	GO:0005575	cellular_component	GO:0004252	serine-type endopeptidase activity	GO:0006508	proteolysis
ENSDARG00000056386	6.910701449	-0.947247394	13.18434949	0.000282297	0.032963283	5	25652727	25668787	-	TMC1	protein_coding	Transmembrane channel-like protein	567237	GO:0005887	integral component of plasma membrane	GO:0008381	mechanosensitive monoatomic ion channel activity	GO:0006811, GO:0050910, GO:0060005, GO:0071260	monoatomic ion transport, detection of mechanical stimulus involved in sensory perception of sound, vestibular reflex, cellular response to mechanical stimulus
ENSDARG00000077622	6.910701449	-0.947247394	13.18434949	0.000282297	0.032963283	10	26813710	26822190	+	si:ch211-263p13.7	protein_coding		101883296	GO:0016021	integral component of membrane
ENSDARG00000098260	6.910701449	-0.947247394	13.18434949	0.000282297	0.032963283	6	24318031	24320268	-	si:dkeyp-85h7.1	protein_coding							GO:0007165	signal transduction
ENSDARG00000079532	3.272084287	1.687316373	13.14329394	0.00028855	0.033333973	23	5108374	5112998	+	zgc:194242	protein_coding		100005854	GO:0005783	endoplasmic reticulum	GO:0003838	sterol 24-C-methyltransferase activity	GO:0016126	sterol biosynthetic process
ENSDARG00000117741	4.589451286	-0.249906569	13.14293116	0.000288606	0.033333973	15	42136087	42139836	-	LOC100536426	lincRNA		100536426
ENSDARG00000053269	-4.576020649	-0.076774786	13.12963265	0.000290662	0.033333973	1	31573225	31598417	+	slc2a15b	protein_coding		552924	GO:0016021	integral component of membrane	GO:0022857	transmembrane transporter activity	GO:0008643, GO:0015749, GO:0055085	carbohydrate transport, monosaccharide transmembrane transport, transmembrane transport
ENSDARG00000098026	-4.576020649	-0.076774786	13.12963265	0.000290662	0.033333973	15	37986069	37988619	+	si:dkey-238d18.8	protein_coding
ENSDARG00000110173	3.819520353	0.421988608	13.07642898	0.000299035	0.033843528	2	49667767	49748059	+		protein_coding	VLIG-type G domain-containing protein		GO:0005737, GO:0005634	cytoplasm, nucleus	GO:0005525	GTP binding
ENSDARG00000005221	3.411347228	1.188912185	13.06726289	0.000300502	0.033843528	6	13871641	13891727	-	desmb	protein_coding		768287	GO:0005882	intermediate filament			GO:0007626, GO:0006936, GO:0060538	locomotory behavior, muscle contraction, skeletal muscle organ development
ENSDARG00000055036	-3.801122712	0.595670201	13.04172505	0.000304627	0.033843528	11	3614326	3629216	-	itih3a.1	protein_coding		553614	GO:0005576	extracellular region	GO:0004867, GO:0030414	serine-type endopeptidase inhibitor activity, peptidase inhibitor activity	GO:0030212	hyaluronan metabolic process
ENSDARG00000069769	3.5485776	0.855703737	13.03923918	0.000305032	0.033843528	21	22669115	22669669	-	gig2j	protein_coding		100005405	GO:0005737	cytoplasm	GO:0003950	NAD+ ADP-ribosyltransferase activity
ENSDARG00000096708	-7.01280831	-0.804769539	13.01142245	0.000309597	0.033843528	20	47264962	47270519	-	si:dkeyp-104f11.8	protein_coding					GO:0000981, GO:0000978	DNA-binding transcription factor activity, RNA polymerase II-specific, RNA polymerase II cis-regulatory region sequence-specific DNA binding	GO:0006355	regulation of transcription, DNA-templated
ENSDARG00000102450	-7.01280831	-0.804769539	13.01142245	0.000309597	0.033843528	3	57820913	57823547	+	LOC101883902	protein_coding		101883902	GO:0005681	spliceosomal complex	GO:0003723	RNA binding	GO:0048026	positive regulation of mRNA splicing, via spliceosome
ENSDARG00000102559	-7.01280831	-0.804769539	13.01142245	0.000309597	0.033843528	4	30707282	30712588	-	si:dkey-16p19.5	protein_coding					GO:0000981, GO:0000978	DNA-binding transcription factor activity, RNA polymerase II-specific, RNA polymerase II cis-regulatory region sequence-specific DNA binding	GO:0006355	regulation of transcription, DNA-templated
ENSDARG00000102884	-7.01280831	-0.804769539	13.01142245	0.000309597	0.033843528	4	69888328	69899962	+	si:ch211-145h19.5	protein_coding					GO:0000981, GO:0000978	DNA-binding transcription factor activity, RNA polymerase II-specific, RNA polymerase II cis-regulatory region sequence-specific DNA binding	GO:0006355	regulation of transcription, DNA-templated
ENSDARG00000103650	-7.01280831	-0.804769539	13.01142245	0.000309597	0.033843528	12	44119432	44307963	-	si:ch73-329n5.1	protein_coding		571499					GO:0007160	cell-matrix adhesion
ENSDARG00000110403	-7.01280831	-0.804769539	13.01142245	0.000309597	0.033843528	4	60777691	60778656	+		processed_transcript
ENSDARG00000113607	-7.01280831	-0.804769539	13.01142245	0.000309597	0.033843528	14	45213093	45242443	+	BEND4	protein_coding		566937
ENSDARG00000079296	-3.232350053	1.837352302	12.89740833	0.000329037	0.035816282	22	11617520	11626018	-	gcga	protein_coding		494052	GO:0005576	extracellular region	GO:0031769, GO:0005179	glucagon receptor binding, hormone activity	GO:0042594, GO:0003323	response to starvation, type B pancreatic cell development
ENSDARG00000001470	-2.941627729	4.537452037	12.83143082	0.000340845	0.036812831	1	47116121	47122141	-	mhc1zea	protein_coding		565708	GO:0009897, GO:0005615, GO:0016021	external side of plasma membrane, extracellular space, integral component of membrane			GO:0006955	immune response
ENSDARG00000117636	-3.771456523	0.570115142	12.8302588	0.000341059	0.036812831	1	59454067	59492590	-		lincRNA
ENSDARG00000044235	3.225848667	1.646720539	12.79372579	0.000347784	0.037225907	3	3971436	3992554	-		lincRNA
ENSDARG00000105562	3.225848667	1.646720539	12.79372579	0.000347784	0.037225907	7	25049545	25058145	+	batf2	protein_coding		100007087	GO:0005634	nucleus	GO:0000981, GO:0000978	DNA-binding transcription factor activity, RNA polymerase II-specific, RNA polymerase II cis-regulatory region sequence-specific DNA binding	GO:0006357	regulation of transcription by RNA polymerase II
ENSDARG00000077900	3.019589686	2.874486627	12.73425604	0.000359019	0.038252369	12	19272963	19282187	-	si:ch211-141o9.10	protein_coding		558198	GO:0005739, GO:0005634	mitochondrion, nucleus	GO:0003677, GO:0003906, GO:0008081, GO:0008270	DNA binding, DNA-(apurinic or apyrimidinic site) endonuclease activity, phosphoric diester hydrolase activity, zinc ion binding	GO:0006284	base-excision repair
ENSDARG00000035606	4.528355879	-0.301547944	12.72732474	0.000360352	0.038252369	5	19477555	19488134	+	aldh3b2	protein_coding	Aldehyde dehydrogenase	557008	GO:0005737	cytoplasm	GO:0004028	3-chloroallyl aldehyde dehydrogenase activity	GO:0006081	cellular aldehyde metabolic process
ENSDARG00000055278	-3.117275264	2.256755879	12.71518006	0.000362699	0.038343144	21	27416284	27431397	+	cfb	protein_coding		30604	GO:0005576	extracellular region	GO:0004252	serine-type endopeptidase activity	GO:0006956, GO:0045087, GO:0009617	complement activation, innate immune response, response to bacterium
ENSDARG00000033367	2.899220347	5.380614874	12.68929438	0.000367755	0.038718274	19	32916372	32928486	-	rrm2b	protein_coding		368909	GO:0005737, GO:0005829, GO:0016020	cytoplasm, cytosol, membrane	GO:0004748, GO:0004748, GO:0016491, GO:0046872	ribonucleoside-diphosphate reductase activity, thioredoxin disulfide as acceptor, ribonucleoside-diphosphate reductase activity, thioredoxin disulfide as acceptor, oxidoreductase activity, metal ion binding	GO:0000002, GO:0006974, GO:0009263, GO:0009263	mitochondrial genome maintenance, DNA damage response, deoxyribonucleotide biosynthetic process, deoxyribonucleotide biosynthetic process
ENSDARG00000100110	-3.402365858	1.160424672	12.6271677	0.000380181	0.039863117	4	62576422	62639485	+	si:ch211-237a4.2	protein_coding							GO:0035556	intracellular signal transduction
ENSDARG00000097118	-3.993531435	0.250919414	12.6187656	0.000381893	0.039879921	2	342478	344595	-	si:dkey-33c14.3	lincRNA		100537295
ENSDARG00000039901	6.804708315	-1.03138915	12.54624239	0.000397004	0.039882397	23	45043301	45049044	-	sh3gl2b	protein_coding		794400	GO:0005737, GO:0016020	cytoplasm, membrane	GO:0008289	lipid binding
ENSDARG00000070015	6.804708315	-1.03138915	12.54624239	0.000397004	0.039882397	4	11401018	11404967	-	pimr173	protein_coding			GO:0005737	cytoplasm	GO:0004674	protein serine/threonine kinase activity	GO:0043066, GO:0046777, GO:0007346	negative regulation of apoptotic process, protein autophosphorylation, regulation of mitotic cell cycle
ENSDARG00000092728	6.804708315	-1.03138915	12.54624239	0.000397004	0.039882397	19	7929704	7931923	+	si:dkey-266f7.4	protein_coding		565661
ENSDARG00000095048	6.804708315	-1.03138915	12.54624239	0.000397004	0.039882397	16	11683548	11709759	+	si:dkey-250k15.7	protein_coding		100329252	GO:0016021	integral component of membrane
ENSDARG00000111173	6.804708315	-1.03138915	12.54624239	0.000397004	0.039882397	25	15510884	15512819	-	si:dkeyp-67e1.2	protein_coding	Non-specific serine/threonine protein kinase		GO:0005737	cytoplasm	GO:0005524, GO:0106310, GO:0004674, GO:0106311	ATP binding, protein serine kinase activity, protein serine/threonine kinase activity, protein threonine kinase activity	GO:0043066, GO:0046777, GO:0007346	negative regulation of apoptotic process, protein autophosphorylation, regulation of mitotic cell cycle
ENSDARG00000117093	6.804708315	-1.03138915	12.54624239	0.000397004	0.039882397	21	7157292	7178348	-	dipk1b	protein_coding		567731	GO:0005789, GO:0016021	endoplasmic reticulum membrane, integral component of membrane	GO:0005509	calcium ion binding
ENSDARG00000058753	3.997039315	0.064553998	12.53843024	0.000398667	0.039882397	22	6952107	6960943	-	si:ch73-213k20.5	protein_coding		100329262	GO:0016020	membrane
ENSDARG00000094260	3.997039315	0.064553998	12.53843024	0.000398667	0.039882397	8	40107885	40111658	-		processed_transcript
ENSDARG00000117818	-2.92119327	4.047512113	12.53548545	0.000399296	0.039882397	7	936128	964628	+		lincRNA
ENSDARG00000044695	-6.926043515	-0.873883054	12.50089416	0.000406757	0.039882397	21	19834072	19841870	+	ccdc80l2	protein_coding		796417	GO:0005604	basement membrane			GO:0010811, GO:0030198	positive regulation of cell-substrate adhesion, extracellular matrix organization
ENSDARG00000075975	-6.926043515	-0.873883054	12.50089416	0.000406757	0.039882397	11	38517255	38533505	-	slc45a3	protein_coding		100049157	GO:0016021, GO:0016020	integral component of membrane, membrane	GO:0008506	sucrose	GO:0055085	transmembrane transport
ENSDARG00000078757	-6.926043515	-0.873883054	12.50089416	0.000406757	0.039882397	15	21157585	21165237	-	si:ch211-212c13.8	protein_coding		108179231	GO:0005615	extracellular space	GO:0004867	serine-type endopeptidase inhibitor activity
ENSDARG00000079892	-6.926043515	-0.873883054	12.50089416	0.000406757	0.039882397	4	14644076	14649158	-	plxnb2a.3	protein_coding		561237	GO:0005887, GO:0002116	integral component of plasma membrane, semaphorin receptor complex	GO:0017154	semaphorin receptor activity	GO:0007162, GO:0050772, GO:0030334, GO:0008360, GO:0043087, GO:1902287	negative regulation of cell adhesion, positive regulation of axonogenesis, regulation of cell migration, regulation of cell shape, regulation of GTPase activity, semaphorin-plexin signaling pathway involved in axon guidance
ENSDARG00000093487	-6.926043515	-0.873883054	12.50089416	0.000406757	0.039882397	3	6278752	6281503	-		protein_coding	AIG1-type G domain-containing protein				GO:0005525	GTP binding
ENSDARG00000098077	-6.926043515	-0.873883054	12.50089416	0.000406757	0.039882397	4	62702193	62741538	-	si:dkey-238o14.3	protein_coding							GO:0035556	intracellular signal transduction
ENSDARG00000103424	-6.926043515	-0.873883054	12.50089416	0.000406757	0.039882397	15	9861973	9873144	+	si:dkey-13m3.2	protein_coding
ENSDARG00000011956	-4.476938604	-0.160159316	12.46795462	0.000413993	0.040284357	3	34670076	34681421	+	dlx4a	protein_coding	Homeobox protein Dlx4a	30561	GO:0005634	nucleus	GO:0000981, GO:0000978	DNA-binding transcription factor activity, RNA polymerase II-specific, RNA polymerase II cis-regulatory region sequence-specific DNA binding	GO:0030154, GO:0000122, GO:0006357	cell differentiation, negative regulation of transcription by RNA polymerase II, regulation of transcription by RNA polymerase II
ENSDARG00000103755	-4.476938604	-0.160159316	12.46795462	0.000413993	0.040284357	4	39749453	39786864	+	si:dkeyp-4c4.1	protein_coding		571990					GO:0035556	intracellular signal transduction
ENSDARG00000092730	-3.955192935	0.218335631	12.355413	0.00043971	0.042625293	1	43901966	43905263	-	enam	protein_coding		555617
ENSDARG00000102143	3.704403709	0.322788188	12.25525071	0.000463951	0.044806137	19	4051535	4057870	+	btr24	protein_coding		100000030			GO:0008270	zinc ion binding
ENSDARG00000062278	-2.973971364	2.75788197	12.22711436	0.000471	0.045316539	19	25512797	25519612	-	c1galt1a	protein_coding	N-acetylgalactosaminide beta-1,3-galactosyltransferase	555344	GO:0016021	integral component of membrane	GO:0016263	glycoprotein-N-acetylgalactosamine 3-beta-galactosyltransferase activity	GO:0016267	O-glycan processing, core 1
ENSDARG00000076307	-4.424723138	-0.203754247	12.12581827	0.000497285	0.047667	8	36397818	36412936	-	mhc2d8.37b2p	protein_coding		100332219	GO:0016021, GO:0042613	integral component of membrane, MHC class II protein complex	GO:0023026, GO:0042605	MHC class II protein complex binding, peptide antigen binding	GO:0019882, GO:0006955	antigen processing and presentation, immune response
ENSDARG00000094681	-3.076736888	1.932731528	12.06240638	0.000514488	0.049132684	2	37892606	37893910	-	hbl2	protein_coding		566971	GO:0005581, GO:0005615, GO:0005771, GO:0005791	collagen trimer, extracellular space, multivesicular body, rough endoplasmic reticulum
ENSDARG00000069912	-6.833724821	-0.946534183	11.97162486	0.000540168	0.050643724	4	12819272	12862087	-	hmga2	protein_coding		324428	GO:0000785, GO:0005634	chromatin, nucleus	GO:0003677, GO:0003712	DNA binding, transcription coregulator activity	GO:0006355	regulation of transcription, DNA-templated
ENSDARG00000097677	-6.833724821	-0.946534183	11.97162486	0.000540168	0.050643724	25	37294866	37302305	-		antisense
ENSDARG00000100810	-6.833724821	-0.946534183	11.97162486	0.000540168	0.050643724	KN150545.1	7895	15158	-	CORO7	protein_coding	Coronin		GO:0005829, GO:0000139	cytosol, Golgi membrane	GO:0051015	actin filament binding	GO:0007015	actin filament organization
ENSDARG00000113848	-6.833724821	-0.946534183	11.97162486	0.000540168	0.050643724	1	6307305	6329292	+		protein_coding			GO:0005737, GO:0000139, GO:0005634	cytoplasm, Golgi membrane, nucleus	GO:0061630	ubiquitin protein ligase activity	GO:0006284, GO:0007030, GO:0061025, GO:0045732, GO:0043161, GO:0000209, GO:0016567	base-excision repair, Golgi organization, membrane fusion, positive regulation of protein catabolic process, proteasome-mediated ubiquitin-dependent protein catabolic process, protein polyubiquitination, protein ubiquitination
ENSDARG00000117258	-6.833724821	-0.946534183	11.97162486	0.000540168	0.050643724	1	59423277	59429240	-		lincRNA
ENSDARG00000001712	-3.00279745	2.241669251	11.95179136	0.000545949	0.050999545	11	8303941	8350945	-	si:ch211-247n2.1	protein_coding		796753	GO:0008076	voltage-gated potassium channel complex	GO:0015269, GO:0015459	calcium-activated potassium channel activity, potassium channel regulator activity	GO:0005513	detection of calcium ion
ENSDARG00000004023	6.690306102	-1.120643753	11.87944457	0.000567569	0.051675502	5	40728613	40734045	-	isl1a	protein_coding	DNA-binding transcriptional activator. Recognizes and binds to the consensus octamer binding site 5'-ATAATTAA-3' in promoter of target genes. Plays a fundamental role in the gene regulatory network essential for retinal ganglion cell (RGC) differentiation. May be involved in subtype specialization of primary motoneurons. May bind to insulin gene enhancer sequences. Essential for heart development…	30147	GO:0005634	nucleus	GO:0000987, GO:0000981, GO:0046872	cis-regulatory region sequence-specific DNA binding, DNA-binding transcription factor activity, RNA polymerase II-specific, metal ion binding	GO:0055011, GO:0048675, GO:0007409, GO:0031018, GO:0031017, GO:0097154, GO:0007507, GO:0048666, GO:0048665, GO:0003322, GO:0003324, GO:0048936, GO:0045944, GO:0008016, GO:0006357, GO:0060931, GO:0021527, GO:0021522, GO:0003323	atrial cardiac muscle cell differentiation, axon extension, axonogenesis, endocrine pancreas development, exocrine pancreas development, GABAergic neuron differentiation, heart development, neuron development, neuron fate specification, pancreatic A cell development, pancreatic D cell development, peripheral nervous system neuron axonogenesis, positive regulation of transcription by RNA polymeras…
ENSDARG00000056012	6.690306102	-1.120643753	11.87944457	0.000567569	0.051675502	3	23641935	23643830	-	eve1	protein_coding		30335	GO:0005634	nucleus	GO:0000981, GO:0000978	DNA-binding transcription factor activity, RNA polymerase II-specific, RNA polymerase II cis-regulatory region sequence-specific DNA binding	GO:0009953, GO:0007389, GO:0036342, GO:0042661, GO:0006357	dorsal/ventral pattern formation, pattern specification process, post-anal tail morphogenesis, regulation of mesodermal cell fate specification, regulation of transcription by RNA polymerase II
ENSDARG00000088502	6.690306102	-1.120643753	11.87944457	0.000567569	0.051675502	10	36720166	36726188	-	pimr137	protein_coding		100536547	GO:0005737	cytoplasm	GO:0005524, GO:0004674	ATP binding, protein serine/threonine kinase activity	GO:0043066, GO:0046777, GO:0007346	negative regulation of apoptotic process, protein autophosphorylation, regulation of mitotic cell cycle
ENSDARG00000090876	6.690306102	-1.120643753	11.87944457	0.000567569	0.051675502	3	2572267	2593859	-	si:dkey-217f16.5	protein_coding		100001019	GO:0016021	integral component of membrane	GO:0005215	transporter activity	GO:0006810	transport
ENSDARG00000092749	6.690306102	-1.120643753	11.87944457	0.000567569	0.051675502	19	3257869	3261019	-	si:ch211-133n4.12	protein_coding
ENSDARG00000112750	6.690306102	-1.120643753	11.87944457	0.000567569	0.051675502	1	44360973	44363210	+	si:ch211-165a10.5	protein_coding	Non-specific serine/threonine protein kinase		GO:0005737	cytoplasm	GO:0005524, GO:0106310, GO:0004674, GO:0106311	ATP binding, protein serine kinase activity, protein serine/threonine kinase activity, protein threonine kinase activity	GO:0043066, GO:0046777, GO:0007346	negative regulation of apoptotic process, protein autophosphorylation, regulation of mitotic cell cycle
ENSDARG00000112756	6.690306102	-1.120643753	11.87944457	0.000567569	0.051675502	6	15355244	15459541	-		protein_coding			GO:0016021	integral component of membrane
ENSDARG00000105408	2.986672938	2.12458081	11.87384575	0.000569277	0.051675502	16	16055484	16059808	+		antisense
ENSDARG00000079992	3.491777207	0.512130107	11.8532338	0.000575613	0.05206663	17	36848786	36860988	-	senp6b	protein_coding			GO:0005737, GO:0005634	cytoplasm, nucleus	GO:0070139	SUMO-specific endopeptidase activity	GO:0016926, GO:0090234, GO:0090169	protein desumoylation, regulation of kinetochore assembly, regulation of spindle assembly
ENSDARG00000020417	-3.875317094	0.150850241	11.8146045	0.000587679	0.052786327	14	26363537	26377044	-	emx3	protein_coding		30536	GO:0005634	nucleus	GO:0000981, GO:0000978	DNA-binding transcription factor activity, RNA polymerase II-specific, RNA polymerase II cis-regulatory region sequence-specific DNA binding	GO:0007420, GO:0007417, GO:0021952, GO:0021862, GO:0030182, GO:0006357, GO:0021537	brain development, central nervous system development, central nervous system projection neuron axonogenesis, early neuron differentiation in forebrain, neuron differentiation, regulation of transcription by RNA polymerase II, telencephalon development
ENSDARG00000023526	-3.875317094	0.150850241	11.8146045	0.000587679	0.052786327	8	40042632	40075983	-	ggt1a	protein_coding		393387	GO:0005886	plasma membrane	GO:0036374, GO:0000048	glutathione hydrolase activity, peptidyltransferase activity	GO:0006751, GO:0031179, GO:0002682, GO:0050727, GO:0032355, GO:0032496, GO:0034612, GO:0007283	glutathione catabolic process, peptide modification, regulation of immune system process, regulation of inflammatory response, response to estradiol, response to lipopolysaccharide, response to tumor necrosis factor, spermatogenesis
ENSDARG00000115978	-4.37054664	-0.248724719	11.77570039	0.000600089	0.053713219	4	77561226	77561679	-		protein_coding
ENSDARG00000068830	-2.857360663	3.211124465	11.71496053	0.000619996	0.055278987	4	74970357	74998614	-	kiaa0930	protein_coding		100003412	GO:0005575	cellular_component	GO:0003674	molecular_function	GO:0008150	biological_process
ENSDARG00000112862	-3.457287701	0.672169519	11.70929753	0.000621886	0.055278987	KN149696.2	287891	294138	-		protein_coding	NACHT domain-containing protein						GO:0035556	intracellular signal transduction
ENSDARG00000039131	2.812790579	3.728259795	11.68467981	0.000630168	0.055822046	1	1805294	1815660	+	atp1a1a.3	protein_coding	Sodium/potassium-transporting ATPase subunit alpha	64614	GO:0016021	integral component of membrane	GO:0005524, GO:0046872, GO:0005391	ATP binding, metal ion binding, P-type sodium	GO:0030007, GO:0006883, GO:1990573, GO:1902600, GO:0036376	cellular potassium ion homeostasis, cellular sodium ion homeostasis, potassium ion import across plasma membrane, proton transmembrane transport, sodium ion export across plasma membrane
ENSDARG00000104518	-3.20352541	1.196044291	11.62424477	0.000650977	0.057467147	2	31856242	31859536	-	tcrg	IG_C_gene			GO:0016021	integral component of membrane
ENSDARG00000008969	-2.874444328	2.831335328	11.60141675	0.000659016	0.057977607	1	10051763	10059496	+	fgb	protein_coding	Fibrinogen beta chain	337315	GO:0062023, GO:0005615, GO:0005577	collagen-containing extracellular matrix, extracellular space, fibrinogen complex	GO:0005102	signaling receptor binding	GO:0072378, GO:0007155, GO:0007160, GO:0070527, GO:0051258	blood coagulation, fibrin clot formation, cell adhesion, cell-matrix adhesion, platelet aggregation, protein polymerization
ENSDARG00000011870	-3.11209519	1.457944098	11.57956226	0.000666806	0.058379998	19	2315208	2318391	-	sp8a	protein_coding		321264			GO:0000981, GO:0000978	DNA-binding transcription factor activity, RNA polymerase II-specific, RNA polymerase II cis-regulatory region sequence-specific DNA binding	GO:0006357	regulation of transcription by RNA polymerase II
ENSDARG00000088552	3.037704379	1.603505942	11.57586086	0.000668135	0.058379998	11	11419186	11421106	+	si:dkey-23f9.13	protein_coding		100537805	GO:0005634	nucleus	GO:0003676, GO:0061630, GO:0008270	nucleic acid binding, ubiquitin protein ligase activity, zinc ion binding	GO:0006397	mRNA processing
ENSDARG00000091221	3.344703977	0.6795199	11.56809314	0.000670932	0.058425658	23	20795781	20800958	+	ttc34	protein_coding		557001
ENSDARG00000114451	-2.868242718	2.825968458	11.55558049	0.000675462	0.058513028	10	38610741	38620514	+	mmp13a	protein_coding			GO:0031012	extracellular matrix	GO:0004222, GO:0008270	metalloendopeptidase activity, zinc ion binding	GO:0030574, GO:0030198, GO:0048246	collagen catabolic process, extracellular matrix organization, macrophage chemotaxis
ENSDARG00000041119	3.264352146	0.853447494	11.55275151	0.000676491	0.058513028	16	11724230	11760596	+	ceacam1	protein_coding		114465
ENSDARG00000095885	-2.782483985	3.992033304	11.50827224	0.000692871	0.059715944	5	32260502	32264013	+	si:ch211-158m24.12	protein_coding
ENSDARG00000099574	-2.895906743	2.510230996	11.50244458	0.000695047	0.059715944	KN150259.1	16397	26906	-	LOC108182277	protein_coding	NACHT domain-containing protein	108182277
ENSDARG00000103639	2.855793971	2.633836913	11.43489104	0.000720777	0.061087625	15	12251044	12270857	-	fxyd12	protein_coding	FXYD domain-containing ion transport regulator		GO:0016021	integral component of membrane	GO:0017080	sodium channel regulator activity	GO:0006811, GO:2000649	ion transport, regulation of sodium ion transmembrane transporter activity
ENSDARG00000031731	-6.735092286	-1.023106936	11.42215703	0.000725734	0.061087625	22	8596974	8601775	+	si:ch73-27e22.6	protein_coding
ENSDARG00000052089	-6.735092286	-1.023106936	11.42215703	0.000725734	0.061087625	7	62229075	62244744	-	CCKAR	protein_coding	Cholecystokinin-2 receptor	569038	GO:0005887	integral component of plasma membrane	GO:0004951, GO:0004930, GO:0015054	cholecystokinin receptor activity, G protein-coupled receptor activity, gastrin receptor activity	GO:0007186, GO:0046883	G protein-coupled receptor signaling pathway, regulation of hormone secretion
ENSDARG00000055476	-6.735092286	-1.023106936	11.42215703	0.000725734	0.061087625	24	6353394	6359270	+	LOC100006839	protein_coding		100006839			GO:0008270	zinc ion binding
ENSDARG00000092931	-6.735092286	-1.023106936	11.42215703	0.000725734	0.061087625	5	24102499	24112175	-	si:ch211-114c12.5	protein_coding		565476	GO:0005737	cytoplasm	GO:0061630	ubiquitin protein ligase activity	GO:0016567	protein ubiquitination
ENSDARG00000099386	-6.735092286	-1.023106936	11.42215703	0.000725734	0.061087625	8	6410933	6418591	+	LRRTM4	protein_coding			GO:0031012, GO:0005615, GO:0016021	extracellular matrix, extracellular space, integral component of membrane	GO:0042802	identical protein binding
ENSDARG00000097292	-4.314256043	-0.295160947	11.41723707	0.000727658	0.061087625	8	26253252	26267110	+	slc26a6	protein_coding		558704	GO:0005887	integral component of plasma membrane	GO:0015301, GO:0015106, GO:0015108, GO:0019531, GO:0008271, GO:0015116	anion, bicarbonate transmembrane transporter activity, chloride transmembrane transporter activity, oxalate transmembrane transporter activity, secondary active sulfate transmembrane transporter activity, sulfate transmembrane transporter activity	GO:0055081, GO:0051454, GO:0009651	anion homeostasis, intracellular pH elevation, response to salt stress
ENSDARG00000077688	4.327819979	-0.468408049	11.40795258	0.000731304	0.061193693	1	5576151	5587575	+	cpo	protein_coding	Carboxypeptidase which preferentially cleaves C-terminal acidic residues from peptides and proteins. Can also cleave C-terminal hydrophobic amino acids, with a preference for small residues over large residues.	100005630	GO:0046658, GO:0016324, GO:0005615	anchored component of plasma membrane, apical plasma membrane, extracellular space	GO:0004181, GO:0008270	metallocarboxypeptidase activity, zinc ion binding	GO:0006508	proteolysis
ENSDARG00000098570	3.579298843	0.216334175	11.38806763	0.000739174	0.061651417	3	12828824	12832519	+	si:ch211-8c17.2	protein_coding			GO:0005887	integral component of plasma membrane	GO:0004888	transmembrane signaling receptor activity	GO:0007166	cell surface receptor signaling pathway
ENSDARG00000060655	3.17859046	0.987201266	11.37001079	0.000746394	0.062052191	3	3992590	4007814	+	LOC101883028	protein_coding	VLIG-type G domain-containing protein	101883028	GO:0005737, GO:0005634	cytoplasm, nucleus	GO:0005525	GTP binding
ENSDARG00000009727	3.313076683	0.652512531	11.34611866	0.000756058	0.062294171	11	17965098	17981427	-	twf2b	protein_coding		553677	GO:0005884, GO:0005737, GO:0030016	actin filament, cytoplasm, myofibril	GO:0051015, GO:0003785	actin filament binding, actin monomer binding	GO:0030042, GO:0051016, GO:0010976, GO:0010591, GO:0042989	actin filament depolymerization, barbed-end actin filament capping, positive regulation of neuron projection development, regulation of lamellipodium assembly, sequestering of actin monomers
ENSDARG00000090670	3.313076683	0.652512531	11.34611866	0.000756058	0.062294171	16	41032961	41059919	-	si:dkey-201i6.8	protein_coding
ENSDARG00000096587	-3.164068761	1.162290783	11.34483745	0.00075658	0.062294171	12	4147714	4167750	+	itgam.2	protein_coding			GO:0016020	membrane			GO:0007229	integrin-mediated signaling pathway
ENSDARG00000019585	3.00458219	1.574951741	11.33576566	0.000760285	0.062399222	16	30933044	31006689	+	gstk2	protein_coding		100151093	GO:0016021, GO:0005739, GO:0005777	integral component of membrane, mitochondrion, peroxisome	GO:0004602, GO:0004364, GO:0008374	glutathione peroxidase activity, glutathione transferase activity, O-acyltransferase activity	GO:0006749	glutathione metabolic process
ENSDARG00000036781	3.024490423	1.471904794	11.31109658	0.000770453	0.063032345	17	31606635	31611692	-	haus2	protein_coding		567090	GO:0070652	HAUS complex			GO:0007098, GO:0051225	centrosome cycle, spindle assembly
ENSDARG00000104324	-3.54472477	0.377182223	11.26190453	0.00079114	0.064519349	12	44041915	44043285	-	si:ch211-182p11.1	protein_coding							GO:0007160	cell-matrix adhesion
ENSDARG00000010186	3.153108289	0.965398583	11.18969362	0.000822529	0.06491158	24	6161037	6260333	-	myo3a	protein_coding		402814	GO:0016459	myosin complex	GO:0003779, GO:0005524, GO:0003774, GO:0004672	actin binding, ATP binding, motor activity, protein kinase activity	GO:0050896, GO:0007601	response to stimulus, visual perception
ENSDARG00000044053	6.566044648	-1.215668483	11.18127119	0.000826271	0.06491158	17	6715575	6759149	-	vsnl1b	protein_coding	Regulates (in vitro) the inhibition of rhodopsin phosphorylation in a calcium-dependent manner.	561162	GO:0005575	cellular_component	GO:0005509	calcium ion binding
ENSDARG00000061031	6.566044648	-1.215668483	11.18127119	0.000826271	0.06491158	18	46699731	46763170	-	dner	protein_coding		100332110	GO:0016021	integral component of membrane	GO:0005509	calcium ion binding	GO:0010001, GO:0060253, GO:2000178, GO:0022008	glial cell differentiation, negative regulation of glial cell proliferation, negative regulation of neural precursor cell proliferation, neurogenesis
ENSDARG00000063186	6.566044648	-1.215668483	11.18127119	0.000826271	0.06491158	18	8382131	8398972	-	BEND7	protein_coding		560711			GO:0003677	DNA binding
ENSDARG00000092711	6.566044648	-1.215668483	11.18127119	0.000826271	0.06491158	18	18827249	18828485	+	LOC797383	processed_transcript		797383
ENSDARG00000094999	6.566044648	-1.215668483	11.18127119	0.000826271	0.06491158	16	19025023	19026733	-	pimr98	protein_coding	Non-specific serine/threonine protein kinase	100147946	GO:0005737	cytoplasm	GO:0005524, GO:0106310, GO:0004674, GO:0106311	ATP binding, protein serine kinase activity, protein serine/threonine kinase activity, protein threonine kinase activity	GO:0043066, GO:0046777, GO:0007346	negative regulation of apoptotic process, protein autophosphorylation, regulation of mitotic cell cycle
ENSDARG00000095528	6.566044648	-1.215668483	11.18127119	0.000826271	0.06491158	15	41400520	41408148	-	LOC108179100	protein_coding		108179100					GO:0035556	intracellular signal transduction
ENSDARG00000096509	6.566044648	-1.215668483	11.18127119	0.000826271	0.06491158	1	57187794	57195815	+	si:dkey-27j5.9	protein_coding
ENSDARG00000097269	6.566044648	-1.215668483	11.18127119	0.000826271	0.06491158	3	41531279	41535761	-	si:ch211-222n22.1	protein_coding		107988043
ENSDARG00000104258	6.566044648	-1.215668483	11.18127119	0.000826271	0.06491158	1	56714284	56717813	-		protein_coding	AIG1-type G domain-containing protein		GO:0016021	integral component of membrane	GO:0005525	GTP binding
ENSDARG00000105461	6.566044648	-1.215668483	11.18127119	0.000826271	0.06491158	16	11585576	11593545	+	si:dkey-11o1.6	protein_coding		110437972	GO:0016021	integral component of membrane
ENSDARG00000115683	6.566044648	-1.215668483	11.18127119	0.000826271	0.06491158	11	12497180	12499116	-	si:dkey-27d5.4	protein_coding		100005062	GO:0005634	nucleus	GO:0061630, GO:0008270	ubiquitin protein ligase activity, zinc ion binding	GO:0006397	mRNA processing
ENSDARG00000070964	-4.255679629	-0.343162344	11.05004158	0.000886852	0.069037405	19	9277327	9291727	+	si:rp71-15k1.1	protein_coding		322393
ENSDARG00000104730	-4.255679629	-0.343162344	11.05004158	0.000886852	0.069037405	8	36142734	36146191	+	mhc2d8.35b2	protein_coding		563286	GO:0016021, GO:0042613	integral component of membrane, MHC class II protein complex	GO:0003674, GO:0023026, GO:0042605	molecular_function, MHC class II protein complex binding, peptide antigen binding	GO:0019882, GO:0006955	antigen processing and presentation, immune response
ENSDARG00000105411	-4.255679629	-0.343162344	11.05004158	0.000886852	0.069037405	14	46221004	46228094	-	si:ch211-113d11.5	protein_coding		334459
ENSDARG00000101321	-3.746544719	0.043236863	10.96567412	0.000928152	0.07203411	14	26164878	26172276	+		antisense
ENSDARG00000035694	3.178821115	0.780444659	10.95197395	0.000935039	0.072100546	19	3137518	3167878	-	stm	protein_coding		386700	GO:0005576	extracellular region	GO:0043167	ion binding	GO:0009590, GO:0032474, GO:0035803, GO:0043049, GO:0045299, GO:0051238	detection of gravity, otolith morphogenesis, egg coat formation, otic placode formation, otolith mineralization, sequestering of metal ion
ENSDARG00000100886	3.178821115	0.780444659	10.95197395	0.000935039	0.072100546	16	50953547	50968750	+	si:dkeyp-97a10.1	protein_coding			GO:0016021	integral component of membrane
ENSDARG00000095238	4.254262198	-0.528541156	10.94170817	0.000940234	0.072100546	25	16186344	16188838	+		processed_transcript
ENSDARG00000096809	4.254262198	-0.528541156	10.94170817	0.000940234	0.072100546	2	5927255	5933351	+	si:ch211-168b3.2	protein_coding			GO:0016021	integral component of membrane
ENSDARG00000036041	-3.05226258	1.247006878	10.88743638	0.000968187	0.074023114	7	38750871	38760158	+	f2	protein_coding		325881	GO:0062023, GO:0005615	collagen-containing extracellular matrix, extracellular space	GO:0005509, GO:0004252, GO:0008236	calcium ion binding, serine-type endopeptidase activity, serine-type peptidase activity	GO:0007596, GO:0030168, GO:0030194	blood coagulation, platelet activation, positive regulation of blood coagulation
ENSDARG00000007739	-6.629218463	-1.104051517	10.85085287	0.000987503	0.074611634	1	1789357	1796832	+	atp1a1a.2	protein_coding	Sodium/potassium-transporting ATPase subunit alpha	64613	GO:0016021	integral component of membrane	GO:0005524, GO:0046872, GO:0005391	ATP binding, metal ion binding, P-type sodium	GO:0030007, GO:0006883, GO:1990573, GO:1902600, GO:0048752, GO:0036376	cellular potassium ion homeostasis, cellular sodium ion homeostasis, potassium ion import across plasma membrane, proton transmembrane transport, semicircular canal morphogenesis, sodium ion export across plasma membrane
ENSDARG00000056762	-6.629218463	-1.104051517	10.85085287	0.000987503	0.074611634	7	26446020	26457812	-	tm4sf21b	protein_coding		563398	GO:0005887	integral component of plasma membrane	GO:0004930	G protein-coupled receptor activity	GO:0051482, GO:0035025	positive regulation of cytosolic calcium ion concentration involved in phospholipase C-activating G protein-coupled signaling pathway, positive regulation of Rho protein signal transduction
ENSDARG00000104407	-6.629218463	-1.104051517	10.85085287	0.000987503	0.074611634	4	36506439	36522557	-	LOC100150619	protein_coding		100150619	GO:0005634	nucleus	GO:0000981, GO:0000977	DNA-binding transcription factor activity, RNA polymerase II-specific, RNA polymerase II transcription regulatory region sequence-specific DNA binding	GO:0006357	regulation of transcription by RNA polymerase II
ENSDARG00000115498	-6.629218463	-1.104051517	10.85085287	0.000987503	0.074611634	5	42380913	42381007	-		miRNA
ENSDARG00000075626	3.344123573	0.386752374	10.83239149	0.000997397	0.075022307	3	3016408	3019979	-	zgc:172090	protein_coding		565611	GO:0016021	integral component of membrane	GO:0005525	GTP binding	GO:0008150	biological_process
ENSDARG00000075632	2.808336942	2.252570393	10.82982862	0.000998779	0.075022307	8	4407994	4431985	-	rad9b	protein_coding		563903	GO:0030896	checkpoint clamp complex			GO:0071479, GO:0006281, GO:0000076, GO:0031573	cellular response to ionizing radiation, DNA repair, DNA replication checkpoint signaling, mitotic intra-S DNA damage checkpoint signaling
ENSDARG00000098478	-2.860432046	1.945018867	10.73349306	0.001052136	0.078799808	8	547317	554540	-	LOC100329294	protein_coding		100329294
ENSDARG00000028784	-3.30883112	0.546730945	10.6968446	0.001073184	0.080142524	15	38299563	38331933	+	si:dkey-24p1.6	protein_coding		559843	GO:0016021	integral component of membrane
ENSDARG00000089858	-4.19462387	-0.392838826	10.67370304	0.001086694	0.080526832	6	10333920	10365603	+	cobll1a	protein_coding		100536063			GO:0003785	actin monomer binding	GO:0007165	signal transduction
ENSDARG00000014101	-3.70093316	0.005483603	10.67193202	0.001087734	0.080526832	13	40284872	40316367	-	pyroxd2	protein_coding		553066			GO:0016491	oxidoreductase activity
ENSDARG00000101690	-3.70093316	0.005483603	10.67193202	0.001087734	0.080526832	4	76349919	76361982	+	si:ch73-158p21.2	protein_coding		100535934			GO:0046872	metal ion binding
ENSDARG00000110878	-3.013856376	1.214438238	10.62083582	0.001118205	0.082544731	4	62532285	62714083	-	si:dkey-28k24.2	protein_coding							GO:0035556	intracellular signal transduction
ENSDARG00000060092	3.304721887	0.35364565	10.56650238	0.001151554	0.084520777	7	38456426	38477235	-	zgc:165481	protein_coding	E3 ubiquitin-protein ligase RNF182	100073327	GO:0005737, GO:0016021	cytoplasm, integral component of membrane	GO:0046872, GO:0016740	metal ion binding, transferase activity	GO:0016567	protein ubiquitination
ENSDARG00000088836	3.304721887	0.35364565	10.56650238	0.001151554	0.084520777	4	43225728	43260960	+	si:ch211-76m11.5	protein_coding							GO:0035556	intracellular signal transduction
ENSDARG00000060622	2.966103428	1.146944334	10.48064054	0.001206319	0.085680878	2	20539402	20555743	+	si:ch73-14h1.2	protein_coding		100004603	GO:0016021	integral component of membrane
ENSDARG00000090734	-3.171548186	0.721816888	10.46945673	0.001213644	0.085680878	4	59841099	59884702	+	si:dkey-16p6.1	protein_coding
ENSDARG00000057417	-3.095805225	0.89857509	10.46861495	0.001214197	0.085680878	12	9519250	9538578	-	nudt13	protein_coding	NAD(+) diphosphatase	556815			GO:0000210	NAD+ diphosphatase activity
ENSDARG00000091206	4.176751528	-0.591248602	10.46097681	0.001219228	0.085680878	16	41034317	41035035	-		processed_transcript
ENSDARG00000097737	4.176751528	-0.591248602	10.46097681	0.001219228	0.085680878	3	55482160	55483481	+	si:dkey-188h10.3	lincRNA		321657
ENSDARG00000078177	6.430062964	-1.317256008	10.44864363	0.001227396	0.085680878	16	11623956	11642009	+	cxcr3.1	protein_coding			GO:0009897, GO:0016021	external side of plasma membrane, integral component of membrane	GO:0019957, GO:0016493	C-C chemokine binding, C-C chemokine receptor activity	GO:0019722, GO:0060326, GO:0006955, GO:0007204	calcium-mediated signaling, cell chemotaxis, immune response, positive regulation of cytosolic calcium ion concentration
ENSDARG00000079290	6.430062964	-1.317256008	10.44864363	0.001227396	0.085680878	15	32387063	32393224	+	si:ch211-162k9.5	protein_coding		566330	GO:0016021	integral component of membrane
ENSDARG00000080987	6.430062964	-1.317256008	10.44864363	0.001227396	0.085680878	1	39985905	39986160	-	RNase_MRP	ribozyme
ENSDARG00000092919	6.430062964	-1.317256008	10.44864363	0.001227396	0.085680878	1	49514224	49521411	-	zp3c	protein_coding		563179	GO:0031012	extracellular matrix	GO:0032190	acrosin binding	GO:0007339, GO:0035803, GO:2000344	binding of sperm to zona pellucida, egg coat formation, positive regulation of acrosome reaction
ENSDARG00000094346	6.430062964	-1.317256008	10.44864363	0.001227396	0.085680878	1	58079053	58088949	+	si:ch211-114l13.13	protein_coding		567675					GO:0035556	intracellular signal transduction
ENSDARG00000094350	6.430062964	-1.317256008	10.44864363	0.001227396	0.085680878	15	41471175	41486793	-	si:ch211-187g4.1	protein_coding							GO:0035556	intracellular signal transduction
ENSDARG00000095034	6.430062964	-1.317256008	10.44864363	0.001227396	0.085680878	24	19210001	19404475	+	C24H8orf34	protein_coding		557144	GO:0005575	cellular_component
ENSDARG00000095394	6.430062964	-1.317256008	10.44864363	0.001227396	0.085680878	18	1154189	1161814	+	si:ch1073-75f15.2	protein_coding		795419
ENSDARG00000102423	6.430062964	-1.317256008	10.44864363	0.001227396	0.085680878	KZ116065.1	2333	20619	+	KYAT3	protein_coding	Cysteine-S-conjugate beta-lyase 2	103911241	GO:0005737, GO:0005739	cytoplasm, mitochondrion	GO:0047804, GO:0047315, GO:0016212, GO:0030170	cysteine-S-conjugate beta-lyase activity, kynurenine-glyoxylate transaminase activity, kynurenine-oxoglutarate transaminase activity, pyridoxal phosphate binding	GO:0009058, GO:0097053	biosynthetic process, L-kynurenine catabolic process
ENSDARG00000102959	6.430062964	-1.317256008	10.44864363	0.001227396	0.085680878	21	2178909	2185600	-	zgc:171220	protein_coding		100126101	GO:0005634	nucleus	GO:0001228, GO:0000978	DNA-binding transcription activator activity, RNA polymerase II-specific, RNA polymerase II cis-regulatory region sequence-specific DNA binding	GO:0006357	regulation of transcription by RNA polymerase II
ENSDARG00000111190	6.430062964	-1.317256008	10.44864363	0.001227396	0.085680878	22	8690263	8692305	-		protein_coding
ENSDARG00000112941	6.430062964	-1.317256008	10.44864363	0.001227396	0.085680878	17	12285285	12288484	+	pimr174	protein_coding	Non-specific serine/threonine protein kinase		GO:0005737, GO:0016021	cytoplasm, integral component of membrane	GO:0005524, GO:0106310, GO:0004674, GO:0106311	ATP binding, protein serine kinase activity, protein serine/threonine kinase activity, protein threonine kinase activity	GO:0043066, GO:0046777, GO:0007346	negative regulation of apoptotic process, protein autophosphorylation, regulation of mitotic cell cycle
ENSDARG00000116576	6.430062964	-1.317256008	10.44864363	0.001227396	0.085680878	11	12416065	12417952	-	si:dkey-27d5.9	protein_coding			GO:0005634	nucleus	GO:0061630, GO:0008270	ubiquitin protein ligase activity, zinc ion binding	GO:0006397	mRNA processing
ENSDARG00000053617	-2.679667322	3.096025104	10.43606531	0.001235782	0.086032565	21	43897128	43952958	-	camk2a	protein_coding		550436	GO:0005737, GO:0043005	cytoplasm, neuron projection	GO:0005524, GO:0005516, GO:0004683	ATP binding, calmodulin binding, calmodulin-dependent protein kinase activity	GO:0003146, GO:0046777, GO:0006468	heart jogging, protein autophosphorylation, protein phosphorylation
ENSDARG00000092042	2.794354148	1.879160688	10.4006905	0.001259682	0.086930523	8	31438472	31440158	+		processed_transcript
ENSDARG00000095902	3.676515685	-0.203948512	10.39697866	0.001262217	0.086930523	10	6747720	6753115	+	si:ch211-57m13.10	protein_coding		110440082	GO:0005737	cytoplasm	GO:0005524, GO:0004674	ATP binding, protein serine/threonine kinase activity	GO:0043066, GO:0046777, GO:0007346	negative regulation of apoptotic process, protein autophosphorylation, regulation of mitotic cell cycle
ENSDARG00000096522	3.676515685	-0.203948512	10.39697866	0.001262217	0.086930523	12	638435	639945	+	si:ch211-176g6.1	protein_coding		108191688
ENSDARG00000116628	3.676515685	-0.203948512	10.39697866	0.001262217	0.086930523	2	51790494	51794472	-	ly97.3	protein_coding		100329375			GO:0001530	lipopolysaccharide binding	GO:0050829, GO:0001971, GO:0032496	defense response to Gram-negative bacterium, negative regulation of activation of membrane attack complex, response to lipopolysaccharide
ENSDARG00000013310	2.587065821	5.377147321	10.37971215	0.001274076	0.08751264	24	25913162	25989500	+	MAP3K15	protein_coding	Mitogen-activated protein kinase kinase kinase	100334289			GO:0005524, GO:0004709, GO:0046872, GO:0004672, GO:0106310, GO:0106311	ATP binding, MAP kinase kinase kinase activity, metal ion binding, protein kinase activity, protein serine kinase activity, protein threonine kinase activity	GO:0000186	activation of MAPKK activity
ENSDARG00000117555	-3.653832357	-0.03329617	10.37249016	0.001279069	0.08762135	1	59430489	59434221	-		lincRNA
ENSDARG00000101512	-3.397129087	0.253992385	10.28846394	0.001338645	0.089978134	17	3993772	4017948	+	tmx4	protein_coding		792311	GO:0016021	integral component of membrane	GO:0015036	disulfide oxidoreductase activity
ENSDARG00000102722	-3.397129087	0.253992385	10.28846394	0.001338645	0.089978134	11	37178271	37200200	+	itih3b.1	protein_coding		613141	GO:0005575	cellular_component	GO:0003674	molecular_function	GO:0008150	biological_process
ENSDARG00000077872	-4.130869568	-0.444312339	10.28778507	0.001339137	0.089978134	15	21167142	21177049	+	LOC100006895	unprocessed_pseudogene		100006895
ENSDARG00000056028	-3.244889353	0.493304902	10.27272839	0.00135011	0.089978134	11	30729745	30742966	+	slc22a7a	protein_coding		794188	GO:0016021, GO:0005886	integral component of membrane, plasma membrane	GO:0022857	transmembrane transporter activity	GO:0098656	anion transmembrane transport
ENSDARG00000018228	-6.51495524	-1.189900463	10.2558627	0.001362509	0.089978134	7	23292133	23494310	+	htr2cl1	protein_coding	5-hydroxytryptamine receptor 2C	100000981	GO:0030425, GO:0005887, GO:0045202	dendrite, integral component of plasma membrane, synapse	GO:0004993, GO:0030594	G protein-coupled serotonin receptor activity, neurotransmitter receptor activity	GO:0007268, GO:0007631, GO:0007187, GO:0007626, GO:0007200, GO:0051209, GO:0042493	chemical synaptic transmission, feeding behavior, G protein-coupled receptor signaling pathway, coupled to cyclic nucleotide second messenger, locomotory behavior, phospholipase C-activating G protein-coupled receptor signaling pathway, release of sequestered calcium ion into cytosol, response to drug
ENSDARG00000037603	-6.51495524	-1.189900463	10.2558627	0.001362509	0.089978134	14	8619126	8625845	-	zgc:162144	protein_coding		100005305
ENSDARG00000078037	-6.51495524	-1.189900463	10.2558627	0.001362509	0.089978134	6	13698813	13716744	-	CHPF	protein_coding	Hexosyltransferase	103911184	GO:0032580, GO:0016021	Golgi cisterna membrane, integral component of membrane	GO:0008376, GO:0047238	acetylgalactosaminyltransferase activity, glucuronosyl-N-acetylgalactosaminyl-proteoglycan 4-beta-N-acetylgalactosaminyltransferase activity	GO:0030206	chondroitin sulfate biosynthetic process
ENSDARG00000093851	-6.51495524	-1.189900463	10.2558627	0.001362509	0.089978134	8	12452086	12669091	-		processed_transcript
ENSDARG00000100721	-6.51495524	-1.189900463	10.2558627	0.001362509	0.089978134	3	7987111	7997887	-	si:ch211-175l6.2	protein_coding		561314	GO:0005737	cytoplasm	GO:0061630, GO:0008270	ubiquitin protein ligase activity, zinc ion binding	GO:0016567	protein ubiquitination
ENSDARG00000102360	-6.51495524	-1.189900463	10.2558627	0.001362509	0.089978134	4	70303503	70308093	-	si:ch211-11p18.6	protein_coding							GO:0035556	intracellular signal transduction
ENSDARG00000102370	-6.51495524	-1.189900463	10.2558627	0.001362509	0.089978134	4	41528590	41535403	+	znf1094	protein_coding					GO:0000981, GO:0000978	DNA-binding transcription factor activity, RNA polymerase II-specific, RNA polymerase II cis-regulatory region sequence-specific DNA binding	GO:0006355	regulation of transcription, DNA-templated
ENSDARG00000105441	-6.51495524	-1.189900463	10.2558627	0.001362509	0.089978134	14	26995114	27121854	-	pcdh11	protein_coding			GO:0005887	integral component of plasma membrane			GO:0007155	cell adhesion
ENSDARG00000109591	-6.51495524	-1.189900463	10.2558627	0.001362509	0.089978134	11	394493	396724	-		protein_coding	END domain-containing protein		GO:0005615	extracellular space	GO:0031708, GO:0005179	endothelin B receptor binding, hormone activity	GO:0006874, GO:0060585, GO:0003100, GO:0019229, GO:0014826	cellular calcium ion homeostasis, positive regulation of prostaglandin-endoperoxide synthase activity, regulation of systemic arterial blood pressure by endothelin, regulation of vasoconstriction, vein smooth muscle contraction
ENSDARG00000112831	-6.51495524	-1.189900463	10.2558627	0.001362509	0.089978134	4	71735828	71749716	+	znf1116	protein_coding		101884305			GO:0000981, GO:0000978	DNA-binding transcription factor activity, RNA polymerase II-specific, RNA polymerase II cis-regulatory region sequence-specific DNA binding	GO:0006355	regulation of transcription, DNA-templated
ENSDARG00000098096	-2.954259216	1.164155258	10.21232263	0.001395054	0.091891114	18	5273953	5300028	+	SLC12A1	protein_coding			GO:0016324, GO:0016021	apical plasma membrane, integral component of membrane	GO:0015379, GO:0008511	potassium, sodium	GO:0006884, GO:0055064, GO:1902476, GO:0055075, GO:1990573, GO:0055078, GO:0035725	cell volume homeostasis, chloride ion homeostasis, chloride transmembrane transport, potassium ion homeostasis, potassium ion import across plasma membrane, sodium ion homeostasis, sodium ion transmembrane transport
ENSDARG00000104476	3.143620598	0.509400968	10.18690717	0.001414414	0.092928054	4	56379907	56395134	+	si:dkey-41c6.3	protein_coding							GO:0035556	intracellular signal transduction
ENSDARG00000089361	2.801101292	1.614700189	10.15903044	0.001435961	0.094103079	10	2587234	2595731	+	wu:fb59d01	protein_coding		322379	GO:0005615, GO:0016021	extracellular space, integral component of membrane	GO:0004867	serine-type endopeptidase inhibitor activity
ENSDARG00000098115	-3.046165755	0.856933955	10.13444695	0.001455239	0.095123752	4	30785713	30809237	+	si:dkey-178j11.5	protein_coding		103910482					GO:0035556	intracellular signal transduction
ENSDARG00000093088	2.728074649	1.978364556	10.08220286	0.001497082	0.097610538	21	929444	942390	+		antisense
ENSDARG00000114516	-2.626546792	3.087637702	10.07592144	0.001502195	0.097695904	2	7663942	7666021	-		protein_coding
ENSDARG00000087714	-3.605141767	-0.073160218	10.06714646	0.001509366	0.097914414	4	43695179	43725172	+	si:ch211-226o13.1	protein_coding		101886579					GO:0035556	intracellular signal transduction
ENSDARG00000011122	2.52906931	7.081663948	10.05833301	0.001516604	0.098136116	8	4368534	4402181	+	pptc7a	protein_coding	Protein phosphatase	492506	GO:0005739, GO:0005739, GO:0005759	mitochondrion, mitochondrion, mitochondrial matrix	GO:0046872, GO:0106306, GO:0106307	metal ion binding, protein serine phosphatase activity, protein threonine phosphatase activity	GO:0006470	protein dephosphorylation
ENSDARG00000089310	-3.357743893	0.221460233	10.0353113	0.001535676	0.098872127	5	45677781	45725008	+	gc	protein_coding	Involved in vitamin D transport and storage, scavenging of extracellular G-actin, enhancement of the chemotactic activity of C5 alpha for neutrophils in inflammation and macrophage activation.	436841	GO:0005737, GO:0005615	cytoplasm, extracellular space	GO:0003779, GO:0005499, GO:0090482	actin binding, vitamin D binding, vitamin transmembrane transporter activity	GO:0006810, GO:0051180	transport, vitamin transport
ENSDARG00000096676	-3.357743893	0.221460233	10.0353113	0.001535676	0.098872127	20	45907764	45983440	-	linc.3982	processed_transcript		103909355
ENSDARG00000092000	4.094838874	-0.656758912	9.964921922	0.001595509	0.102212075	4	48769555	48785580	+	znf1020	protein_coding					GO:0000981, GO:0000978	DNA-binding transcription factor activity, RNA polymerase II-specific, RNA polymerase II cis-regulatory region sequence-specific DNA binding	GO:0006357	regulation of transcription by RNA polymerase II
ENSDARG00000112705	4.094838874	-0.656758912	9.964921922	0.001595509	0.102212075	7	29413895	29415250	-		unprocessed_pseudogene
ENSDARG00000078828	-2.732727813	1.926233783	9.933007454	0.001623411	0.103740791	22	11535131	11537654	+	npb	protein_coding		563766	GO:0005576	extracellular region	GO:0001664	G protein-coupled receptor binding	GO:0007631, GO:0007186	feeding behavior, G protein-coupled receptor signaling pathway
ENSDARG00000055192	-2.539452701	4.544336534	9.917780111	0.001636897	0.10434304	2	32780138	32790887	+	zgc:136930	protein_coding		563946	GO:0005882	intermediate filament	GO:0003674, GO:0030280	molecular_function, structural constituent of skin epidermis	GO:0008150, GO:0031424, GO:0045109	biological_process, keratinization, intermediate filament organization
ENSDARG00000045557	-2.64830481	2.53337816	9.904581939	0.001648678	0.104833869	4	18432182	18436899	-	socs2	protein_coding	Suppressor of cytokine signaling 2	562062	GO:0005737, GO:0005942	cytoplasm, phosphatidylinositol 3-kinase complex	GO:0046935, GO:0005159, GO:0008269	1-phosphatidylinositol-3-kinase regulator activity, insulin-like growth factor receptor binding, JAK pathway signal transduction adaptor activity	GO:0035556, GO:0046426, GO:0046854, GO:0016567, GO:0001558	intracellular signal transduction, negative regulation of receptor signaling pathway via JAK-STAT, phosphatidylinositol phosphate biosynthetic process, protein ubiquitination, regulation of cell growth
ENSDARG00000102945	-4.064167108	-0.497718688	9.891824678	0.001660147	0.105043124	25	13017489	13029702	-	ccl39.2	protein_coding		100332947	GO:0005615	extracellular space	GO:0048020, GO:0008009	CCR chemokine receptor binding, chemokine activity	GO:0071346, GO:0071347, GO:0071356, GO:0070098, GO:0007186, GO:0006954, GO:0048247, GO:0002548, GO:0030593, GO:0070374, GO:0043547	cellular response to interferon-gamma, cellular response to interleukin-1, cellular response to tumor necrosis factor, chemokine-mediated signaling pathway, G protein-coupled receptor signaling pathway, inflammatory response, lymphocyte chemotaxis, monocyte chemotaxis, neutrophil chemotaxis, positive regulation of ERK1 and ERK2 cascade, positive regulation of GTPase activity
ENSDARG00000104561	-4.064167108	-0.497718688	9.891824678	0.001660147	0.105043124	4	69782658	69787943	-	znf1081	protein_coding					GO:0000981, GO:0000978	DNA-binding transcription factor activity, RNA polymerase II-specific, RNA polymerase II cis-regulatory region sequence-specific DNA binding	GO:0006355	regulation of transcription, DNA-templated
ENSDARG00000052207	-2.948767973	0.980466221	9.868039652	0.001681746	0.106148337	1	56274613	56320569	+	c3a.3	protein_coding		565074	GO:0005615	extracellular space	GO:0004866	endopeptidase inhibitor activity	GO:0006956	complement activation
ENSDARG00000042829	-2.574780686	3.338583327	9.837498537	0.001709899	0.107488384	20	35576739	35706379	-	si:dkey-30j22.1	protein_coding		565101	GO:0016021	integral component of membrane	GO:0005509	calcium ion binding	GO:0007189	adenylate cyclase-activating G protein-coupled receptor signaling pathway
ENSDARG00000007275	2.494566559	8.365511232	9.83594298	0.001711345	0.107488384	8	47633438	47665026	+	si:ch211-251b21.1	protein_coding	Receptor for glutamate that functions as a ligand-gated ion channel in the central nervous system and plays an important role in excitatory synaptic transmission. L-glutamate acts as an excitatory neurotransmitter at many synapses in the central nervous system.	571720	GO:0032983, GO:0005886, GO:0045211, GO:0042734	kainate selective glutamate receptor complex, plasma membrane, postsynaptic membrane, presynaptic membrane	GO:0008066, GO:0015277, GO:0015276, GO:0038023, GO:1904315	glutamate receptor activity, kainate selective glutamate receptor activity, ligand-gated ion channel activity, signaling receptor activity, transmitter-gated ion channel activity involved in regulation of postsynaptic membrane potential	GO:0050804, GO:0035249	modulation of chemical synaptic transmission, synaptic transmission, glutamatergic
ENSDARG00000097553	2.838875763	1.18332624	9.823836678	0.001722646	0.10793429	2	12798366	12802906	+	LOC110437990	lincRNA		110437990
ENSDARG00000038683	-2.625123	2.618090291	9.810295534	0.001735376	0.108297385	1	59075795	59104145	-	MFAP4	protein_coding		100007462	GO:0062023, GO:0005615	collagen-containing extracellular matrix, extracellular space	GO:0003823, GO:0097367, GO:0005102	antigen binding, carbohydrate derivative binding, signaling receptor binding	GO:0001867, GO:0048251	complement activation, lectin pathway, elastic fiber assembly
ENSDARG00000061515	2.735215026	1.654774389	9.808710271	0.001736873	0.108297385	6	15373153	15447996	+	tmtops2a	protein_coding		568691	GO:0005887, GO:0001750	integral component of plasma membrane, photoreceptor outer segment	GO:0008020, GO:0009881	G protein-coupled photoreceptor activity, photoreceptor activity	GO:0071482, GO:0007186, GO:0007602, GO:0018298, GO:0007601	cellular response to light stimulus, G protein-coupled receptor signaling pathway, phototransduction, protein-chromophore linkage, visual perception
ENSDARG00000117174	2.546133815	3.652295666	9.792318662	0.001752424	0.109002441	4	55813426	55829342	-		protein_coding
ENSDARG00000078193	-3.554750311	-0.114171335	9.755690955	0.001787684	0.110927112	9	14010823	14019390	+	si:ch211-67e16.3	protein_coding		100004440	GO:0016021	integral component of membrane			GO:0042129	regulation of T cell proliferation
ENSDARG00000100141	3.179617021	0.249558994	9.741160351	0.001801871	0.111316622	18	34667486	34836808	+		protein_coding
ENSDARG00000094312	2.551863379	3.35896946	9.738830924	0.001804156	0.111316622	10	8128374	8129456	-	ndufa9b	protein_coding		569793	GO:0016021, GO:0005739	integral component of membrane, mitochondrion	GO:0044877	protein-containing complex binding	GO:1901006	ubiquinone-6 biosynthetic process
ENSDARG00000092806	2.646637359	2.177512224	9.735975002	0.001806961	0.111316622	1	59132757	59139848	-	mfap4.7	protein_coding		100538070	GO:0062023, GO:0005615	collagen-containing extracellular matrix, extracellular space	GO:0003823, GO:0097367, GO:0005102	antigen binding, carbohydrate derivative binding, signaling receptor binding	GO:0001867, GO:0048251	complement activation, lectin pathway, elastic fiber assembly
ENSDARG00000034588	-2.486381857	5.77997569	9.689269522	0.001853472	0.11141059	3	22242269	22316844	+	scn4ab	protein_coding	Mediates the voltage-dependent sodium ion permeability of excitable membranes. Assuming opened or closed conformations in response to the voltage difference across the membrane, the protein forms a sodium-selective channel through which Na(+) ions may pass in accordance with their electrochemical gradient.	564977	GO:0001518	voltage-gated sodium channel complex	GO:0005244, GO:0005248	voltage-gated ion channel activity, voltage-gated sodium channel activity	GO:0034765	regulation of ion transmembrane transport
ENSDARG00000004586	6.27991772	-1.426374385	9.678008616	0.001864866	0.11141059	16	45796602	45854882	-	ntrk1	protein_coding	Tyrosine-protein kinase receptor	30546	GO:0030424, GO:0005887, GO:0043235	axon, integral component of plasma membrane, receptor complex	GO:0005524, GO:0043121, GO:0005030, GO:0004714	ATP binding, neurotrophin binding, neurotrophin receptor activity, transmembrane receptor protein tyrosine kinase activity	GO:0030154, GO:1990090, GO:0042742, GO:0090594, GO:0038180, GO:0007399, GO:0002446, GO:0033674, GO:0043410, GO:0010976, GO:0014068, GO:0051896, GO:0007169	cell differentiation, cellular response to nerve growth factor stimulus, defense response to bacterium, inflammatory response to wounding, nerve growth factor signaling pathway, nervous system development, neutrophil mediated immunity, positive regulation of kinase activity, positive regulation of MAPK cascade, positive regulation of neuron projection development, positive regulation of phosphati…
ENSDARG00000027724	6.27991772	-1.426374385	9.678008616	0.001864866	0.11141059	15	34215796	34326461	-	DGKB	protein_coding	Diacylglycerol kinase	557324	GO:0005886	plasma membrane	GO:0005524, GO:0005509, GO:0004143, GO:0003951	ATP binding, calcium ion binding, diacylglycerol kinase activity, NAD+ kinase activity	GO:0046339, GO:0035556, GO:0046834, GO:0007205	diacylglycerol metabolic process, intracellular signal transduction, lipid phosphorylation, protein kinase C-activating G protein-coupled receptor signaling pathway
ENSDARG00000045142	6.27991772	-1.426374385	9.678008616	0.001864866	0.11141059	12	20342451	20353541	+	hbae5	protein_coding		561790	GO:0031838, GO:0005833	haptoglobin-hemoglobin complex, hemoglobin complex	GO:0020037, GO:0046872, GO:0043177, GO:0019825, GO:0005344	heme binding, metal ion binding, organic acid binding, oxygen binding, oxygen carrier activity	GO:0098869, GO:0042744	cellular oxidant detoxification, hydrogen peroxide catabolic process
ENSDARG00000060354	6.27991772	-1.426374385	9.678008616	0.001864866	0.11141059	2	37227011	37242537	+	samd7	protein_coding		563729	GO:0005634	nucleus	GO:0003682, GO:0042393	chromatin binding, histone binding	GO:0045892	negative regulation of transcription, DNA-templated
ENSDARG00000089050	6.27991772	-1.426374385	9.678008616	0.001864866	0.11141059	17	21870044	21884323	-	cuzd1.1	protein_coding		110437703
ENSDARG00000092825	6.27991772	-1.426374385	9.678008616	0.001864866	0.11141059	25	26895394	26899520	+	si:dkey-42p14.3	protein_coding		794890	GO:0005575	cellular_component	GO:0005509	calcium ion binding
ENSDARG00000097326	6.27991772	-1.426374385	9.678008616	0.001864866	0.11141059	4	26127177	26147550	-		lincRNA
ENSDARG00000104099	6.27991772	-1.426374385	9.678008616	0.001864866	0.11141059	3	6204184	6211960	-	LOC101883013	lincRNA		101883013
ENSDARG00000109574	6.27991772	-1.426374385	9.678008616	0.001864866	0.11141059	1	44336897	44339528	+	si:ch211-165a10.1	protein_coding			GO:0005737	cytoplasm	GO:0004674	protein serine/threonine kinase activity	GO:0043066, GO:0046777, GO:0007346	negative regulation of apoptotic process, protein autophosphorylation, regulation of mitotic cell cycle
ENSDARG00000115056	6.27991772	-1.426374385	9.678008616	0.001864866	0.11141059	14	21042178	21044540	+	pimr192	protein_coding	Non-specific serine/threonine protein kinase	100330229	GO:0005737	cytoplasm	GO:0005524, GO:0106310, GO:0004674, GO:0106311	ATP binding, protein serine kinase activity, protein serine/threonine kinase activity, protein threonine kinase activity	GO:0043066, GO:0046777, GO:0007346	negative regulation of apoptotic process, protein autophosphorylation, regulation of mitotic cell cycle
ENSDARG00000115412	6.27991772	-1.426374385	9.678008616	0.001864866	0.11141059	2	19523586	19523683	-		miRNA
ENSDARG00000116146	6.27991772	-1.426374385	9.678008616	0.001864866	0.11141059	24	40855741	40860603	-		protein_coding			GO:0005929, GO:0030991	cilium, intraciliary transport particle A			GO:0035721, GO:0061512	intraciliary retrograde transport, protein localization to cilium
ENSDARG00000096883	2.931218529	0.77809141	9.668496514	0.001874547	0.111729064	6	2235893	2242684	+		lincRNA
ENSDARG00000038681	-2.7194963	1.730376139	9.650674746	0.00189282	0.111961376	1	59094416	59096190	-	MFAP4	protein_coding		335430	GO:0062023, GO:0005615	collagen-containing extracellular matrix, extracellular space	GO:0003823, GO:0097367, GO:0005102	antigen binding, carbohydrate derivative binding, signaling receptor binding	GO:0001867, GO:0048251	complement activation, lectin pathway, elastic fiber assembly
ENSDARG00000010294	-6.390857764	-1.28129001	9.635086095	0.001908953	0.111961376	8	37489495	37495786	+	FMOD	protein_coding	Fibromodulin	797559	GO:0062023, GO:0005615	collagen-containing extracellular matrix, extracellular space
ENSDARG00000034076	-6.390857764	-1.28129001	9.635086095	0.001908953	0.111961376	20	1278184	1287799	+	lrp11	protein_coding		569216	GO:0016021	integral component of membrane	GO:0004867	serine-type endopeptidase inhibitor activity
ENSDARG00000059348	-6.390857764	-1.28129001	9.635086095	0.001908953	0.111961376	25	1304173	1305384	+	rxfp3.3b	protein_coding		101883306	GO:0009897, GO:0016021	external side of plasma membrane, integral component of membrane	GO:0019957, GO:0016493	C-C chemokine binding, C-C chemokine receptor activity	GO:0019722, GO:0060326, GO:0006955, GO:0007204	calcium-mediated signaling, cell chemotaxis, immune response, positive regulation of cytosolic calcium ion concentration
ENSDARG00000079901	-6.390857764	-1.28129001	9.635086095	0.001908953	0.111961376	19	9295244	9340135	+	si:ch73-15n24.1	protein_coding		322603
ENSDARG00000095798	-6.390857764	-1.28129001	9.635086095	0.001908953	0.111961376	22	11082776	11085979	+		lincRNA
ENSDARG00000095993	-6.390857764	-1.28129001	9.635086095	0.001908953	0.111961376	4	43392655	43402114	+	znf1073	protein_coding			GO:0005634	nucleus	GO:0000981, GO:0000977	DNA-binding transcription factor activity, RNA polymerase II-specific, RNA polymerase II transcription regulatory region sequence-specific DNA binding	GO:0006357	regulation of transcription by RNA polymerase II
ENSDARG00000091561	-3.143327034	0.409225047	9.614385438	0.001930591	0.11268497	4	49969199	49987980	-	si:dkey-156k2.4	protein_coding							GO:0035556	intracellular signal transduction
ENSDARG00000101374	-3.143327034	0.409225047	9.614385438	0.001930591	0.11268497	4	30884012	31064584	-	si:dkey-11n14.1	protein_coding		100534940					GO:0035556	intracellular signal transduction
ENSDARG00000102059	-2.74946531	1.543496704	9.610718472	0.001934449	0.11268497	22	24287774	24297510	-	si:ch211-117l17.6	protein_coding		100151245			GO:0005096	GTPase activator activity	GO:0007186	G protein-coupled receptor signaling pathway
ENSDARG00000097389	2.586904396	2.50173277	9.574187275	0.001973322	0.11468929	9	32189139	32192519	+		antisense
ENSDARG00000086616	-2.594097098	2.540748032	9.56315909	0.001985212	0.115119877	16	8716800	8725803	+	CCR8	protein_coding		100329767	GO:0016021	integral component of membrane	GO:0004950	chemokine receptor activity	GO:0006935	chemotaxis
ENSDARG00000043904	2.748624597	1.357578641	9.545324399	0.002004594	0.115982013	20	1121458	1125395	+	pnrc1	protein_coding		100034521	GO:0005634	nucleus			GO:0000184	nuclear-transcribed mRNA catabolic process, nonsense-mediated decay
ENSDARG00000105018	2.462552895	5.938167318	9.540986185	0.002009338	0.115995217	12	48216662	48240513	+	lrrc20	protein_coding		492485			GO:0003674	molecular_function	GO:0008150	biological_process
ENSDARG00000074712	-3.27559329	0.154083571	9.51646496	0.002036365	0.117033533	5	28857969	28859840	+	si:ch211-186e20.2	protein_coding		110439158	GO:0005615	extracellular space	GO:0004867	serine-type endopeptidase inhibitor activity	GO:0010951	negative regulation of endopeptidase activity
ENSDARG00000103112	2.793157236	1.145038366	9.515168151	0.002037804	0.117033533	19	13796657	13805859	+		processed_transcript
ENSDARG00000102737	-3.026087834	0.600793547	9.512300593	0.002040991	0.117033533	KN149696.2	45311	56080	+		protein_coding							GO:0035556	intracellular signal transduction
ENSDARG00000099825	2.612453353	2.148719113	9.500051066	0.002054662	0.117060497	4	54355719	54381329	-		protein_coding							GO:0035556	intracellular signal transduction
ENSDARG00000002546	3.290927655	-0.02316961	9.495567428	0.002059689	0.117060497	12	9817440	9840819	+	rundc3ab	protein_coding		393118					GO:0010753	positive regulation of cGMP-mediated signaling
ENSDARG00000075698	3.290927655	-0.02316961	9.495567428	0.002059689	0.117060497	11	33284837	33291898	+	nkpd1	protein_coding		561946	GO:0016021	integral component of membrane
ENSDARG00000100963	3.290927655	-0.02316961	9.495567428	0.002059689	0.117060497	4	4376498	4387008	+		processed_transcript
ENSDARG00000013522	-3.994230554	-0.553209718	9.485331385	0.002071212	0.117455552	6	60055168	60062097	+	pck1	protein_coding	Phosphoenolpyruvate carboxykinase (GTP)	378727	GO:0005829, GO:0005739	cytosol, mitochondrion	GO:0005525, GO:0030145, GO:0004613	GTP binding, manganese ion binding, phosphoenolpyruvate carboxykinase (GTP) activity	GO:0071549, GO:0071333, GO:0032869, GO:0006094, GO:0046327, GO:0070365, GO:0050801, GO:0019543, GO:0009749, GO:0033993, GO:0042594	cellular response to dexamethasone stimulus, cellular response to glucose stimulus, cellular response to insulin stimulus, gluconeogenesis, glycerol biosynthetic process from pyruvate, hepatocyte differentiation, ion homeostasis, propionate catabolic process, response to glucose, response to lipid, response to starvation
ENSDARG00000062442	2.622733524	2.029677367	9.471970288	0.002086352	0.117885851	12	18529228	18543726	+	MEIOB	protein_coding		101882335
ENSDARG00000070705	2.589551097	2.301988666	9.46456491	0.002094791	0.117885851	19	24123409	24125457	-	zgc:64022	protein_coding		393336	GO:0016020	membrane	GO:0003925, GO:0005525	G protein activity, GTP binding	GO:0007165	signal transduction
ENSDARG00000004082	2.957002978	0.594339722	9.455199103	0.002105514	0.117885851	5	23630384	23635908	+	gja2	protein_coding	One gap junction consists of a cluster of closely packed pairs of transmembrane channels, the connexons, through which materials of low MW diffuse from one cell to a neighboring cell.	404726	GO:0005922, GO:0016021	connexin complex, integral component of membrane	GO:0005243	gap junction channel activity	GO:0010644, GO:0007267, GO:0031444	cell communication by electrical coupling, cell-cell signaling, slow-twitch skeletal muscle fiber contraction
ENSDARG00000030867	4.007993977	-0.725332366	9.452651551	0.002108441	0.117885851	8	25858224	25874426	-	opn7c	protein_coding		562695	GO:0005887	integral component of plasma membrane	GO:0008020	G protein-coupled photoreceptor activity	GO:0071482, GO:0007186, GO:0007602, GO:0018298, GO:0007601	cellular response to light stimulus, G protein-coupled receptor signaling pathway, phototransduction, protein-chromophore linkage, visual perception
ENSDARG00000095674	4.007993977	-0.725332366	9.452651551	0.002108441	0.117885851	18	37272568	37281166	+	tmem123	protein_coding		561344	GO:0031410, GO:0016021	cytoplasmic vesicle, integral component of membrane
ENSDARG00000111826	4.007993977	-0.725332366	9.452651551	0.002108441	0.117885851	11	12450564	12452482	-	zgc:174354	protein_coding		555814	GO:0016021, GO:0005634	integral component of membrane, nucleus	GO:0061630, GO:0008270	ubiquitin protein ligase activity, zinc ion binding	GO:0006397	mRNA processing
ENSDARG00000093805	3.031487954	0.41625506	9.448809932	0.002112861	0.117885851	25	15242410	15268443	-	ccdc73	protein_coding
ENSDARG00000073822	-2.674632228	1.78807427	9.446510872	0.002115512	0.117885851	23	4583747	4677500	+	IQSEC1	protein_coding		100334106	GO:0005737	cytoplasm	GO:0005085	guanyl-nucleotide exchange factor activity	GO:0043547, GO:0032012	positive regulation of GTPase activity, regulation of ARF protein signal transduction
ENSDARG00000058553	-3.502534845	-0.156397954	9.437906014	0.00212546	0.118183875	8	1065458	1070636	+	sprb	protein_coding	Sepiapterin reductase	795445			GO:0004757	sepiapterin reductase activity	GO:0006729	tetrahydrobiopterin biosynthetic process
ENSDARG00000057121	2.513739641	3.107073063	9.392276767	0.002179014	0.120872223	21	20901505	20915291	+	c7b	protein_coding		570832	GO:0005576, GO:0005579	extracellular region, membrane attack complex			GO:0006958, GO:0019835, GO:0045087	complement activation, classical pathway, cytolysis, innate immune response
ENSDARG00000096990	-3.107819449	0.38006196	9.388742591	0.002183219	0.120872223	15	46344655	46355392	+	si:ch1073-340i21.2	protein_coding		100004528
ENSDARG00000002259	-2.510551079	3.223922635	9.366534749	0.002209829	0.122082354	12	4338298	4346085	-	ca15c	protein_coding	Reversible hydration of carbon dioxide.	768190	GO:0005886	plasma membrane	GO:0004089, GO:0016836, GO:0008270	carbonate dehydratase activity, hydro-lyase activity, zinc ion binding	GO:0006730	one-carbon metabolic process
ENSDARG00000099169	-2.82712826	1.057968186	9.362579421	0.002214603	0.122083537	7	7819156	7823662	-	cxcl8b.3	protein_coding	Interleukin-8	100003859	GO:0005615	extracellular space	GO:0008009, GO:0045236, GO:0005153	chemokine activity, CXCR chemokine receptor binding, interleukin-8 receptor binding	GO:0061844, GO:0071222, GO:0070098, GO:0006954, GO:0042119, GO:0030593	antimicrobial humoral immune response mediated by antimicrobial peptide, cellular response to lipopolysaccharide, chemokine-mediated signaling pathway, inflammatory response, neutrophil activation, neutrophil chemotaxis
ENSDARG00000060316	-2.476953119	3.911118007	9.358453728	0.002219593	0.122096638	6	41503854	41506749	+	cish	protein_coding	Cytokine-inducible SH2-containing protein	767678	GO:0005942	phosphatidylinositol 3-kinase complex	GO:0046935	1-phosphatidylinositol-3-kinase regulator activity	GO:0035556, GO:0045647, GO:1903707, GO:0045620, GO:0045638, GO:0046426, GO:0046854, GO:0016567, GO:0040008	intracellular signal transduction, negative regulation of erythrocyte differentiation, negative regulation of hemopoiesis, negative regulation of lymphocyte differentiation, negative regulation of myeloid cell differentiation, negative regulation of receptor signaling pathway via JAK-STAT, phosphatidylinositol phosphate biosynthetic process, protein ubiquitination, regulation of growth
ENSDARG00000101535	-2.440302536	5.511529133	9.348107766	0.002232158	0.12252545	20	484256	487783	-	COL10A1	protein_coding		555804	GO:0031012, GO:0005615	extracellular matrix, extracellular space	GO:0005201	extracellular matrix structural constituent	GO:0030198	extracellular matrix organization
ENSDARG00000092862	-2.786653167	1.182957376	9.337030139	0.002245692	0.123005487	18	13300768	13321062	+	si:ch211-260p9.3	protein_coding							GO:0010634	positive regulation of epithelial cell migration
ENSDARG00000100219	-2.725429483	1.404465898	9.302446355	0.002288481	0.125082511	4	68821997	68853063	-	si:dkey-264f17.1	protein_coding							GO:0035556	intracellular signal transduction
ENSDARG00000100043	-2.681291146	1.59642032	9.280963608	0.002315476	0.126289299	16	54355842	54357200	-		protein_coding
ENSDARG00000100511	2.45012946	4.252141184	9.275263337	0.002322693	0.126414531	15	33868661	33887363	-		antisense
ENSDARG00000088411	-2.621863998	1.917338756	9.257328884	0.002345549	0.12737303	6	10943188	10964083	-	notum2	protein_coding	Carboxylesterase that mediates deacylation of target proteins (By similarity). Acts as a regulator of growth cone migration. Does not act as an inhibitor of Wnt signaling (PubMed:23365253).	566040	GO:0005576	extracellular region	GO:1990699	palmitoleyl hydrolase activity	GO:0008045, GO:0090090, GO:0030178, GO:1990697	motor neuron axon guidance, negative regulation of canonical Wnt signaling pathway, negative regulation of Wnt signaling pathway, protein depalmitoleylation
ENSDARG00000102456	-2.610840748	1.987529828	9.253684807	0.002350221	0.12737303	22	23598036	23625372	-	cfhl4	protein_coding		559122
ENSDARG00000078569	-2.463662411	3.676741296	9.207739283	0.002409941	0.129375714	8	29655948	29658171	-	mpeg1.3	protein_coding	Macrophage-expressed gene 1 protein	795504	GO:0030659, GO:0016021	cytoplasmic vesicle membrane, integral component of membrane			GO:0042742	defense response to bacterium
ENSDARG00000012137	3.48487296	-0.359292103	9.205907186	0.002412354	0.129375714	20	5106568	5120937	+	cyp46a1.1	protein_coding		553543	GO:0016021	integral component of membrane	GO:0033781, GO:0020037, GO:0005506	cholesterol 24-hydroxylase activity, heme binding, iron ion binding	GO:0006707	cholesterol catabolic process
ENSDARG00000016139	3.48487296	-0.359292103	9.205907186	0.002412354	0.129375714	13	35472803	35481843	+	mkks	protein_coding		393134	GO:0005737, GO:1902636, GO:0005634	cytoplasm, kinociliary basal body, nucleus	GO:0005524, GO:0051082	ATP binding, unfolded protein binding	GO:0043010, GO:0051131, GO:0060271, GO:0060026, GO:0060027, GO:0007368, GO:0032502, GO:0007369, GO:0001947, GO:0048839, GO:0046907, GO:0070121, GO:0032402, GO:0051877, GO:0006457	camera-type eye development, chaperone-mediated protein complex assembly, cilium assembly, convergent extension, convergent extension involved in gastrulation, determination of left/right symmetry, developmental process, gastrulation, heart looping, inner ear development, intracellular transport, Kupffer's vesicle development, melanosome transport, pigment granule aggregation in cell center, prot…
ENSDARG00000090886	3.48487296	-0.359292103	9.205907186	0.002412354	0.129375714	10	2529037	2550378	+	zmp:0000001301	protein_coding		101885043
ENSDARG00000094927	3.48487296	-0.359292103	9.205907186	0.002412354	0.129375714	23	19182819	19187816	+	si:dkey-93l1.4	protein_coding			GO:0005737	cytoplasm	GO:0005524, GO:0004674	ATP binding, protein serine/threonine kinase activity	GO:0043066, GO:0046777, GO:0007346	negative regulation of apoptotic process, protein autophosphorylation, regulation of mitotic cell cycle
ENSDARG00000078419	-2.734511287	1.282334152	9.193297714	0.002429029	0.129998585	17	50013594	50022827	-	FILIP1	protein_coding		101884302
ENSDARG00000075352	-3.448358347	-0.199914838	9.113566718	0.002537207	0.13550583	2	6734108	6807174	+	brinp3b	protein_coding		100330048	GO:0030425, GO:0005783, GO:0043025	dendrite, endoplasmic reticulum, neuronal cell body			GO:0071300, GO:0045930, GO:0045666	cellular response to retinoic acid, negative regulation of mitotic cell cycle, positive regulation of neuron differentiation
ENSDARG00000032098	-3.920730242	-0.610955946	9.067786884	0.002601517	0.138079297	24	17031129	17039638	-	c8g	protein_coding		393837	GO:0005576	extracellular region	GO:0036094	small molecule binding	GO:0006956	complement activation
ENSDARG00000077899	-3.920730242	-0.610955946	9.067786884	0.002601517	0.138079297	7	4911590	4923974	+	si:dkey-28d5.11	protein_coding		559125
ENSDARG00000117625	-3.920730242	-0.610955946	9.067786884	0.002601517	0.138079297	3	58210305	58212028	-		lincRNA
ENSDARG00000093723	2.838343639	0.701124911	9.059001335	0.002614047	0.138458262	2	38277275	38282079	-	rnf212b	protein_coding			GO:0000795	synaptonemal complex	GO:0019789	SUMO transferase activity	GO:0007129, GO:0016925, GO:0007131	homologous chromosome pairing at meiosis, protein sumoylation, reciprocal meiotic recombination
ENSDARG00000005943	-6.255072449	-1.378988855	8.986123406	0.002720375	0.139767424	5	26930062	26950374	-	htra4	protein_coding		100334257	GO:0005576	extracellular region	GO:0004252	serine-type endopeptidase activity	GO:0006508, GO:0006508, GO:0012501, GO:0043065	proteolysis, proteolysis, programmed cell death, positive regulation of apoptotic process
ENSDARG00000027497	-6.255072449	-1.378988855	8.986123406	0.002720375	0.139767424	1	51312752	51377850	+	MAST1	protein_coding	Non-specific serine/threonine protein kinase	796739	GO:0005737	cytoplasm	GO:0005524, GO:0000287, GO:0106310, GO:0004674, GO:0106311	ATP binding, magnesium ion binding, protein serine kinase activity, protein serine/threonine kinase activity, protein threonine kinase activity	GO:0007010, GO:0035556, GO:0018105	cytoskeleton organization, intracellular signal transduction, peptidyl-serine phosphorylation
ENSDARG00000031616	-6.255072449	-1.378988855	8.986123406	0.002720375	0.139767424	12	6023490	6033854	-	g6pc1a.1	protein_coding	Glucose-6-phosphatase	445118	GO:0005789, GO:0016021, GO:0016020	endoplasmic reticulum membrane, integral component of membrane, membrane	GO:0004346	glucose-6-phosphatase activity	GO:0006094, GO:0051156	gluconeogenesis, glucose 6-phosphate metabolic process
ENSDARG00000075802	-6.255072449	-1.378988855	8.986123406	0.002720375	0.139767424	10	4279521	4316015	-	grin3a	protein_coding	Receptor for glutamate that functions as a ligand-gated ion channel in the central nervous system and plays an important role in excitatory synaptic transmission. L-glutamate acts as an excitatory neurotransmitter at many synapses in the central nervous system.	564832	GO:0016021, GO:0005886, GO:0045211	integral component of membrane, plasma membrane, postsynaptic membrane	GO:0004970, GO:0015276, GO:0038023	ionotropic glutamate receptor activity, ligand-gated ion channel activity, signaling receptor activity	GO:0035235	ionotropic glutamate receptor signaling pathway
ENSDARG00000076358	-6.255072449	-1.378988855	8.986123406	0.002720375	0.139767424	22	5851122	5857210	+	zmp:0000001161	protein_coding		100001393
ENSDARG00000076620	-6.255072449	-1.378988855	8.986123406	0.002720375	0.139767424	11	5933635	5939861	-	ABHD8	protein_coding		101883400			GO:0003824	catalytic activity
ENSDARG00000077691	-6.255072449	-1.378988855	8.986123406	0.002720375	0.139767424	21	40053666	40083567	-	slc13a5a	protein_coding		503788	GO:0016021	integral component of membrane	GO:0015137, GO:0017153, GO:0015141	citrate transmembrane transporter activity, sodium, succinate transmembrane transporter activity	GO:0098656, GO:0015746	anion transmembrane transport, citrate transport
ENSDARG00000096184	-6.255072449	-1.378988855	8.986123406	0.002720375	0.139767424	4	11070864	11077872	-	si:dkey-21h14.12	protein_coding		101885550	GO:0016021	integral component of membrane	GO:0005044	scavenger receptor activity
ENSDARG00000096975	-6.255072449	-1.378988855	8.986123406	0.002720375	0.139767424	25	18743954	18746381	-	si:dkeyp-93a5.3	protein_coding		571565	GO:0005615	extracellular space	GO:0004252	serine-type endopeptidase activity	GO:0006508	proteolysis
ENSDARG00000097535	-6.255072449	-1.378988855	8.986123406	0.002720375	0.139767424	2	9848636	9857932	-	si:ch211-252f13.5	protein_coding		101886869			GO:0005509	calcium ion binding	GO:0032502	developmental process
ENSDARG00000099616	-6.255072449	-1.378988855	8.986123406	0.002720375	0.139767424	7	72101890	72103391	+		lincRNA
ENSDARG00000104618	-6.255072449	-1.378988855	8.986123406	0.002720375	0.139767424	17	80167	86548	-	GREM1	protein_coding		100005728	GO:0005615	extracellular space	GO:0036122, GO:0048018	BMP binding, receptor ligand activity	GO:0009887, GO:0038098	animal organ morphogenesis, sequestering of BMP from receptor via BMP binding
ENSDARG00000105164	-6.255072449	-1.378988855	8.986123406	0.002720375	0.139767424	KN150608.1	7296	11125	+		protein_coding							GO:0035556	intracellular signal transduction
ENSDARG00000105582	-6.255072449	-1.378988855	8.986123406	0.002720375	0.139767424	7	18247037	18247691	-		processed_pseudogene
ENSDARG00000113076	-6.255072449	-1.378988855	8.986123406	0.002720375	0.139767424	12	43848634	44024244	-	si:ch211-182p11.1	protein_coding			GO:0016021	integral component of membrane			GO:0007160	cell-matrix adhesion
ENSDARG00000043685	2.625196665	1.467190524	8.963545805	0.002754198	0.140613536	6	8698677	8704702	-	nabp1b	protein_coding		570609	GO:0070876	SOSS complex	GO:0003677	DNA binding	GO:0000724, GO:0010212	double-strand break repair via homologous recombination, response to ionizing radiation
ENSDARG00000076844	-2.67240448	1.360494191	8.953035077	0.00277009	0.140613536	16	28797703	28836529	-	plin6	protein_coding		794783	GO:0005829, GO:0005811	cytosol, lipid droplet	GO:0003674	molecular_function	GO:0019915, GO:0043476, GO:0010890	lipid storage, pigment accumulation, positive regulation of sequestering of triglyceride
ENSDARG00000105348	2.460613425	2.87262581	8.95051748	0.00277391	0.140613536	14	24092094	24095429	-	si:ch211-277c7.7	protein_coding		100538111
ENSDARG00000071026	2.364641997	8.387696821	8.927913969	0.002808449	0.140613536	19	7445644	7450796	-	mllt11	protein_coding	Cofactor for the transcription factor TCF7. May be involved in lymphoid development.	563531	GO:0005829, GO:0005815, GO:0005654	cytosol, microtubule organizing center, nucleoplasm			GO:0097190, GO:0051901, GO:0090200, GO:0045893	apoptotic signaling pathway, positive regulation of mitochondrial depolarization, positive regulation of release of cytochrome c from mitochondria, positive regulation of transcription, DNA-templated
ENSDARG00000077035	3.915584591	-0.797267163	8.923219752	0.002815677	0.140613536	17	10817675	10822175	+	pimr177	protein_coding		110438057	GO:0005737, GO:0016021	cytoplasm, integral component of membrane	GO:0005524, GO:0004674	ATP binding, protein serine/threonine kinase activity	GO:0043066, GO:0046777, GO:0007346	negative regulation of apoptotic process, protein autophosphorylation, regulation of mitotic cell cycle
ENSDARG00000114540	3.915584591	-0.797267163	8.923219752	0.002815677	0.140613536	5	28497956	28502831	+	nfr	protein_coding		570084
ENSDARG00000038405	-2.931207447	0.522937853	8.909312307	0.002837201	0.140613536	3	1037946	1061723	+	zgc:153921	protein_coding		100007703	GO:0005575	cellular_component	GO:0003674	molecular_function	GO:0008150	biological_process
ENSDARG00000043589	-2.931207447	0.522937853	8.909312307	0.002837201	0.140613536	5	2241723	2282256	-	ca4a	protein_coding	Reversible hydration of carbon dioxide.	555196	GO:0031225, GO:0005886	anchored component of membrane, plasma membrane	GO:0004089, GO:0016836, GO:0008270	carbonate dehydratase activity, hydro-lyase activity, zinc ion binding	GO:0006730	one-carbon metabolic process
ENSDARG00000029848	2.530746002	2.017994625	8.899483866	0.002852513	0.140613536	2	22659787	22677019	+	zgc:161973	protein_coding		556635	GO:0019005	SCF ubiquitin ligase complex	GO:0003674	molecular_function
ENSDARG00000010602	6.112311671	-1.544223052	8.865235439	0.002906528	0.140613536	5	11407504	11414648	+	zgc:112294	protein_coding		553704	GO:0016021	integral component of membrane	GO:0003674	molecular_function	GO:0007224, GO:0030030, GO:0060271, GO:1905515	smoothened signaling pathway, cell projection organization, cilium assembly, non-motile cilium assembly
ENSDARG00000030588	6.112311671	-1.544223052	8.865235439	0.002906528	0.140613536	20	28861435	28867748	+	SLC10A1	protein_coding		562260	GO:0016021	integral component of membrane	GO:0008508	bile acid	GO:0015721	bile acid and bile salt transport
ENSDARG00000036139	6.112311671	-1.544223052	8.865235439	0.002906528	0.140613536	7	34227075	34236091	+	lctla	protein_coding		437008	GO:0005783	endoplasmic reticulum	GO:0008422	beta-glucosidase activity	GO:0005975	carbohydrate metabolic process
ENSDARG00000059227	6.112311671	-1.544223052	8.865235439	0.002906528	0.140613536	8	999421	1006174	+	fabp1b.1	protein_coding	Binds free fatty acids and their coenzyme A derivatives, bilirubin, and some other small molecules in the cytoplasm. May be involved in intracellular lipid transport (By similarity).	554095	GO:0005737	cytoplasm	GO:0005504	fatty acid binding	GO:0033993	response to lipid
ENSDARG00000062633	6.112311671	-1.544223052	8.865235439	0.002906528	0.140613536	15	7992906	8151485	+	cadm2b	protein_coding		571698	GO:0016021	integral component of membrane			GO:0007155	cell adhesion
ENSDARG00000068716	6.112311671	-1.544223052	8.865235439	0.002906528	0.140613536	10	37137464	37167451	+	cuedc1a	protein_coding		768297	GO:0005575	cellular_component	GO:0043130	ubiquitin binding	GO:0008150	biological_process
ENSDARG00000069030	6.112311671	-1.544223052	8.865235439	0.002906528	0.140613536	7	33954099	33961551	-	skor1a	protein_coding		100170817	GO:0005634, GO:0005667	nucleus, transcription regulator complex	GO:0000981, GO:0000978, GO:0046332	DNA-binding transcription factor activity, RNA polymerase II-specific, RNA polymerase II cis-regulatory region sequence-specific DNA binding, SMAD binding	GO:0030514, GO:0000122	negative regulation of BMP signaling pathway, negative regulation of transcription by RNA polymerase II
ENSDARG00000070203	6.112311671	-1.544223052	8.865235439	0.002906528	0.140613536	4	28997595	29000569	+	si:dkey-13e3.1	protein_coding		571594	GO:0016021	integral component of membrane	GO:0008234	cysteine-type peptidase activity	GO:0006508	proteolysis
ENSDARG00000074745	6.112311671	-1.544223052	8.865235439	0.002906528	0.140613536	13	1726953	1786145	+	zmp:0000000760	protein_coding		100333762	GO:0005581, GO:0031012, GO:0005615	collagen trimer, extracellular matrix, extracellular space	GO:0005201	extracellular matrix structural constituent	GO:0030199, GO:0030198, GO:0030903, GO:0001501	collagen fibril organization, extracellular matrix organization, notochord development, skeletal system development
ENSDARG00000074930	6.112311671	-1.544223052	8.865235439	0.002906528	0.140613536	19	10979983	10986661	+	msmp2	protein_coding		797163	GO:0005737, GO:0005615	cytoplasm, extracellular space
ENSDARG00000081252	6.112311671	-1.544223052	8.865235439	0.002906528	0.140613536	1	46722379	46722518	-	dre-mir-16b	miRNA	microRNAs (miRNAs) are short (20-24 nt) non-coding RNAs that are involved in post-transcriptional regulation of gene expression in multicellular organisms by affecting both the stability and translation of mRNAs. miRNAs are transcribed by RNA polymerase II as part of capped and polyadenylated primary transcripts (pri-miRNAs) that can be either protein-coding or non-coding. The primary transcript …	100033568	GO:0005575	cellular_component	GO:0003674	molecular_function	GO:0035195	miRNA-mediated post-transcriptional gene silencing
ENSDARG00000096233	6.112311671	-1.544223052	8.865235439	0.002906528	0.140613536	3	37757385	37759996	-	si:dkey-260c8.6	protein_coding		101885181
ENSDARG00000097075	6.112311671	-1.544223052	8.865235439	0.002906528	0.140613536	3	8297757	8298559	-		lincRNA
ENSDARG00000097514	6.112311671	-1.544223052	8.865235439	0.002906528	0.140613536	16	32305253	32364200	+		lincRNA
ENSDARG00000098616	6.112311671	-1.544223052	8.865235439	0.002906528	0.140613536	21	5508167	5512748	+	ly6m4	protein_coding
ENSDARG00000098843	6.112311671	-1.544223052	8.865235439	0.002906528	0.140613536	3	5490104	5510788	+		protein_coding	AIG1-type G domain-containing protein		GO:0016021	integral component of membrane	GO:0005525	GTP binding
ENSDARG00000099508	6.112311671	-1.544223052	8.865235439	0.002906528	0.140613536	1	56768263	56769327	+		protein_coding	AIG1-type G domain-containing protein				GO:0005525	GTP binding
ENSDARG00000101174	6.112311671	-1.544223052	8.865235439	0.002906528	0.140613536	4	66800865	66801760	+		processed_transcript
ENSDARG00000101617	6.112311671	-1.544223052	8.865235439	0.002906528	0.140613536	11	33172336	33175681	+		lincRNA
ENSDARG00000110591	6.112311671	-1.544223052	8.865235439	0.002906528	0.140613536	11	12470089	12472006	-	si:dkey-27d5.6	protein_coding			GO:0016021, GO:0005634	integral component of membrane, nucleus	GO:0061630, GO:0008270	ubiquitin protein ligase activity, zinc ion binding	GO:0006397	mRNA processing
ENSDARG00000113112	6.112311671	-1.544223052	8.865235439	0.002906528	0.140613536	7	427503	506340	+	NRXN2	protein_coding
ENSDARG00000113712	6.112311671	-1.544223052	8.865235439	0.002906528	0.140613536	2	33747509	33750290	+		protein_coding
ENSDARG00000090392	2.644963944	1.27131196	8.85477571	0.00292323	0.141155761	4	75631236	75651505	-	si:dkey-71l4.2	protein_coding							GO:0035556	intracellular signal transduction
ENSDARG00000098949	2.80600743	0.674537412	8.850725427	0.002929724	0.141203915	3	43835558	43872889	-	mslna	protein_coding			GO:0009986, GO:0016020	cell surface, membrane			GO:0007160	cell-matrix adhesion
ENSDARG00000053973	-2.44677203	2.936465532	8.834508072	0.002955873	0.142197421	22	37888249	37900135	+	fetub	protein_coding		569489	GO:0005576, GO:0005615	extracellular region, extracellular space	GO:0004869, GO:0004866	cysteine-type endopeptidase inhibitor activity, endopeptidase inhibitor activity	GO:0010951	negative regulation of endopeptidase activity
ENSDARG00000092889	2.483159133	2.317472957	8.808750383	0.002997893	0.143949288	14	34512011	34513103	-	zgc:194246	protein_coding		100005931	GO:0005575	cellular_component	GO:0003674	molecular_function	GO:0007130, GO:0007131, GO:0007283	synaptonemal complex assembly, reciprocal meiotic recombination, spermatogenesis
ENSDARG00000055313	3.414884378	-0.414965658	8.78843712	0.003031459	0.145289435	7	4425348	4461104	-	slc12a10.1	protein_coding		570849	GO:0016324, GO:0016021	apical plasma membrane, integral component of membrane	GO:0015379, GO:0008511	potassium, sodium	GO:0006884, GO:0055064, GO:1902476, GO:0055075, GO:1990573, GO:0055078, GO:0035725	cell volume homeostasis, chloride ion homeostasis, chloride transmembrane transport, potassium ion homeostasis, potassium ion import across plasma membrane, sodium ion homeostasis, sodium ion transmembrane transport
ENSDARG00000101872	-2.77632338	0.837897736	8.746651975	0.00310171	0.148379563	7	39437384	39441050	-		antisense
ENSDARG00000092044	2.434673028	2.745808868	8.729186073	0.003131563	0.149529204	21	30651064	30658520	-	si:dkey-22f5.9	protein_coding	Has an antimicrobial activity.	100526813	GO:0005576	extracellular region			GO:0042742	defense response to bacterium
ENSDARG00000011490	-3.142869312	0.046648498	8.705040667	0.003173313	0.150552967	23	41313084	41585776	-	scube3	protein_coding		100000687	GO:0009986, GO:0005615	cell surface, extracellular space	GO:0005509	calcium ion binding	GO:0007165, GO:0048741, GO:0007224	signal transduction, skeletal muscle fiber development, smoothened signaling pathway
ENSDARG00000019772	-3.142869312	0.046648498	8.705040667	0.003173313	0.150552967	15	478524	496549	+	si:ch1073-280e3.1	protein_coding		563828	GO:0005576	extracellular region	GO:0004252	serine-type endopeptidase activity	GO:0006956, GO:0045087	complement activation, innate immune response
ENSDARG00000117594	-3.142869312	0.046648498	8.705040667	0.003173313	0.150552967	15	37259354	37264265	-		lincRNA
ENSDARG00000094849	-2.898141437	0.496014203	8.703242325	0.003176445	0.150552967	5	38022577	38027629	+		processed_transcript
ENSDARG00000077637	2.909899779	0.316746978	8.67577542	0.003224676	0.152516102	16	9672126	9675982	-	mal2	protein_coding		569201	GO:0016021, GO:0045121	integral component of membrane, membrane raft	GO:0019911	structural constituent of myelin sheath	GO:0042552, GO:0045056	myelination, transcytosis
ENSDARG00000100188	2.520866028	1.804759828	8.672916573	0.003229739	0.152516102	KN149698.1	88501	102259	+	rnps1	protein_coding		327020	GO:0005634, GO:0005654, GO:0005737, GO:0005737, GO:0016607, GO:0061574	nucleus, nucleoplasm, cytoplasm, cytoplasm, nuclear speck, ASAP complex	GO:0003676, GO:0003723	nucleic acid binding, RNA binding	GO:0000398, GO:0006397, GO:0008380	mRNA splicing, via spliceosome, mRNA processing, RNA splicing
ENSDARG00000031382	2.772929796	0.647455279	8.639813909	0.00328895	0.153437471	14	21596716	21618005	-	reep2	protein_coding		568927	GO:0005789, GO:0005881, GO:0005881, GO:0016020, GO:0071782	endoplasmic reticulum membrane, cytoplasmic microtubule, cytoplasmic microtubule, membrane, endoplasmic reticulum tubular network	GO:0008017, GO:0031883	microtubule binding, taste receptor binding	GO:0071786	endoplasmic reticulum tubular network organization
ENSDARG00000040938	-3.843283381	-0.671149757	8.638645494	0.00329106	0.153437471	22	30945349	30948457	-	ssuh2.1	protein_coding
ENSDARG00000068874	-3.843283381	-0.671149757	8.638645494	0.00329106	0.153437471	4	77620775	77624155	-	PTCHD3	protein_coding			GO:0016021, GO:0016020	integral component of membrane, membrane
ENSDARG00000101713	-3.843283381	-0.671149757	8.638645494	0.00329106	0.153437471	15	12521379	12545683	-	scn2b	protein_coding		777666	GO:0001518	voltage-gated sodium channel complex	GO:0017080	sodium channel regulator activity	GO:0006811	monoatomic ion transport
ENSDARG00000102731	-3.843283381	-0.671149757	8.638645494	0.00329106	0.153437471	21	2259700	2261720	-	bif1.1	protein_coding		103908654	GO:0005654	nucleoplasm	GO:0001227, GO:0000978	DNA-binding transcription repressor activity, RNA polymerase II-specific, RNA polymerase II cis-regulatory region sequence-specific DNA binding	GO:0060216, GO:0060218, GO:0006357	definitive hemopoiesis, hematopoietic stem cell differentiation, regulation of transcription by RNA polymerase II
ENSDARG00000115988	-3.843283381	-0.671149757	8.638645494	0.00329106	0.153437471	4	77557112	77557279	-		protein_coding
ENSDARG00000116608	-3.843283381	-0.671149757	8.638645494	0.00329106	0.153437471	21	45816030	45824439	+	pitx1	protein_coding	Homeobox protein	678598	GO:0005634	nucleus	GO:0000981, GO:0000978	DNA-binding transcription factor activity, RNA polymerase II-specific, RNA polymerase II cis-regulatory region sequence-specific DNA binding	GO:0009653, GO:0006357	anatomical structure morphogenesis, regulation of transcription by RNA polymerase II
ENSDARG00000104016	-2.335717174	5.387077937	8.62622263	0.00331358	0.154207514	18	50650512	50672516	+	lgals4	protein_coding		567193			GO:0030246	carbohydrate binding
ENSDARG00000079475	-2.335664643	5.342793946	8.622257807	0.0033208	0.154264059	22	94692	102265	+	NCKIPSD	protein_coding					GO:0071933, GO:0017022	Arp2/3 complex binding, myosin binding	GO:0006897	endocytosis
ENSDARG00000077811	2.422951228	2.661433293	8.616391587	0.003331512	0.154482319	17	35878544	35881841	-	sox11a	protein_coding	Transcription factor SOX	30602	GO:0005634	nucleus	GO:0001228, GO:0000981, GO:0000978	DNA-binding transcription activator activity, RNA polymerase II-specific, DNA-binding transcription factor activity, RNA polymerase II-specific, RNA polymerase II cis-regulatory region sequence-specific DNA binding	GO:0009653, GO:0007420, GO:0048593, GO:0030154, GO:0061386, GO:0002088, GO:0045879, GO:0000122, GO:0030182, GO:0045944, GO:0006355, GO:0046548	anatomical structure morphogenesis, brain development, camera-type eye morphogenesis, cell differentiation, closure of optic fissure, lens development in camera-type eye, negative regulation of smoothened signaling pathway, negative regulation of transcription by RNA polymerase II, neuron differentiation, positive regulation of transcription by RNA polymerase II, regulation of transcription, DNA-…
ENSDARG00000104529	2.993908751	0.098108976	8.571002927	0.00341559	0.158095641	3	12755535	12763119	+	cyp2k17	protein_coding		735313	GO:0005737, GO:0016021, GO:0043231	cytoplasm, integral component of membrane, intracellular membrane-bounded organelle	GO:0020037, GO:0005506, GO:0016712, GO:0008395	heme binding, iron ion binding, oxidoreductase activity, acting on paired donors, with incorporation or reduction of molecular oxygen, reduced flavin or flavoprotein as one donor, and incorporation of one atom of oxygen, steroid hydroxylase activity	GO:0042738, GO:0006082, GO:0006805	exogenous drug catabolic process, organic acid metabolic process, xenobiotic metabolic process
ENSDARG00000058945	-2.335760932	4.75723879	8.563482845	0.003429727	0.158464474	16	2814233	2818170	-	acot22	protein_coding		553217			GO:0047617	acyl-CoA hydrolase activity	GO:0006637, GO:0006631	acyl-CoA metabolic process, fatty acid metabolic process
ENSDARG00000101586	-2.571027184	1.505160029	8.556519166	0.003442871	0.158786189	6	24140757	24143923	-	si:ch73-389b16.1	protein_coding		100331788
ENSDARG00000068275	-2.436814069	2.460695971	8.532396294	0.003488801	0.160616126	18	41364437	41375120	-	PTX3	protein_coding		101887125	GO:0005615	extracellular space	GO:0001849	complement component C1q complex binding	GO:0045087	innate immune response
ENSDARG00000102159	2.506309607	1.717379972	8.513982493	0.003524279	0.16195923	21	5531138	5542714	+	ly6m6	protein_coding		100333430
ENSDARG00000069735	2.305460545	6.923626316	8.501635235	0.003548275	0.162770757	3	55093581	55094399	+	hbaa2	protein_coding		497166	GO:0031838, GO:0005833	haptoglobin-hemoglobin complex, hemoglobin complex	GO:0020037, GO:0005506, GO:0043177, GO:0019825, GO:0005344	heme binding, iron ion binding, organic acid binding, oxygen binding, oxygen carrier activity	GO:0098869, GO:0042744	cellular oxidant detoxification, hydrogen peroxide catabolic process
ENSDARG00000093803	-2.451278834	2.256415272	8.495175504	0.003560894	0.16305849	4	60889489	60916298	-	si:dkey-196n19.2	protein_coding							GO:0035556	intracellular signal transduction
ENSDARG00000052465	-2.453130905	2.198402674	8.467808532	0.003614867	0.165175277	20	51917506	51946052	-	DUSP10	protein_coding		100034609	GO:0005737	cytoplasm	GO:0017017, GO:0051019, GO:0004721, GO:0004725, GO:0008330	MAP kinase tyrosine/serine/threonine phosphatase activity, mitogen-activated protein kinase binding, phosphoprotein phosphatase activity, protein tyrosine phosphatase activity, protein tyrosine/threonine phosphatase activity	GO:0000188, GO:0043508, GO:0035970, GO:0035335, GO:0006470	inactivation of MAPK activity, negative regulation of JUN kinase activity, peptidyl-threonine dephosphorylation, peptidyl-tyrosine dephosphorylation, protein dephosphorylation
ENSDARG00000026840	3.121782743	-0.159464793	8.45878717	0.00363284	0.165175277	12	15477111	15561869	+	arhgap23b	protein_coding		562244			GO:0005096	GTPase activator activity	GO:0007165	signal transduction
ENSDARG00000036344	3.121782743	-0.159464793	8.45878717	0.00363284	0.165175277	7	24681278	24699985	-	calb2b	protein_coding	Calretinin is a calcium-binding protein which is abundant in auditory neurons.	393684	GO:0005829, GO:0030425, GO:0043005, GO:0005634, GO:0045202, GO:0043195	cytosol, dendrite, neuron projection, nucleus, synapse, terminal bouton	GO:0005509	calcium ion binding	GO:0051480, GO:1900271, GO:0099509	regulation of cytosolic calcium ion concentration, regulation of long-term synaptic potentiation, regulation of presynaptic cytosolic calcium ion concentration
ENSDARG00000104956	3.121782743	-0.159464793	8.45878717	0.00363284	0.165175277	4	75690971	75708006	-	si:dkey-165o8.2	protein_coding							GO:0035556	intracellular signal transduction
ENSDARG00000019492	-3.333491336	-0.291155102	8.444293523	0.003661907	0.165909559	12	22511015	22524388	-	shbg	protein_coding		322604			GO:0005496, GO:0005496, GO:0005496, GO:0005497	steroid binding, steroid binding, steroid binding, androgen binding
ENSDARG00000096927	-3.333491336	-0.291155102	8.444293523	0.003661907	0.165909559	15	656069	660289	-	si:ch211-210b2.3	protein_coding		555689	GO:0005886	plasma membrane	GO:0044325	transmembrane transporter binding	GO:0090314, GO:0010359	positive regulation of protein targeting to membrane, regulation of anion channel activity
ENSDARG00000091538	2.476774281	1.839934381	8.440698771	0.003669152	0.165945166	22	12217920	12337781	-	ZRANB3	protein_coding		553237	GO:0043596	nuclear replication fork	GO:0005524, GO:0004520, GO:0070615	ATP binding, endodeoxyribonuclease activity, nucleosome-dependent ATPase activity	GO:0006281, GO:0031297, GO:0048478	DNA repair, replication fork processing, replication fork protection
ENSDARG00000004187	2.866981402	0.282009445	8.409893997	0.003731844	0.168483911	21	5169154	5174054	+	zgc:122979	protein_coding		641576	GO:0005829	cytosol	GO:0051087, GO:0051082	chaperone binding, unfolded protein binding	GO:0051085	chaperone cofactor-dependent protein refolding
ENSDARG00000057100	2.552037282	1.304702497	8.37584231	0.003802413	0.169016441	18	19456648	19472646	+	zwilch	protein_coding	Essential component of the mitotic checkpoint, which prevents cells from prematurely exiting mitosis. Required for the assembly of the dynein-dynactin and mad1-mad2 complexes onto kinetochores (By similarity).	336439	GO:1990423	RZZ complex			GO:0051301, GO:0007093	cell division, mitotic cell cycle checkpoint signaling
ENSDARG00000004358	3.816848522	-0.872907166	8.375631729	0.003802853	0.169016441	16	12022543	12049762	+	gnb3a	protein_coding		436710	GO:0005737, GO:0005834	cytoplasm, heterotrimeric G-protein complex	GO:0030159	signaling receptor complex adaptor activity	GO:0007165, GO:0007186	signal transduction, G protein-coupled receptor signaling pathway
ENSDARG00000011259	3.816848522	-0.872907166	8.375631729	0.003802853	0.169016441	7	29312376	29341364	-	trpm1a	protein_coding		791196	GO:0005887	integral component of plasma membrane	GO:0005262, GO:0005261	calcium channel activity, cation channel activity	GO:0060402, GO:0098655, GO:0071482, GO:0007216	calcium ion transport into cytosol, cation transmembrane transport, cellular response to light stimulus, G protein-coupled glutamate receptor signaling pathway
ENSDARG00000036944	3.816848522	-0.872907166	8.375631729	0.003802853	0.169016441	19	342094	344188	+	ensaa	protein_coding	Protein phosphatase inhibitor that specifically inhibits protein phosphatase 2A (PP2A) during mitosis. When phosphorylated at Ser-67 during mitosis, specifically interacts with ppp2r2d (PR55-delta) and inhibits its activity, leading to inactivation of PP2A, an essential condition to keep cyclin-B1-CDK1 activity high during M phase (By similarity).	569530	GO:0005737	cytoplasm	GO:0019212, GO:0051721, GO:0004864, GO:0019888	phosphatase inhibitor activity, protein phosphatase 2A binding, protein phosphatase inhibitor activity, protein phosphatase regulator activity	GO:0051301, GO:0000086, GO:0000278, GO:0035308	cell division, G2/M transition of mitotic cell cycle, mitotic cell cycle, negative regulation of protein dephosphorylation
ENSDARG00000059781	3.816848522	-0.872907166	8.375631729	0.003802853	0.169016441	2	55914699	55970970	+	ATCAY	protein_coding		100329872	GO:0005737	cytoplasm	GO:0004309	exopolyphosphatase activity	GO:0006915, GO:0006798	apoptotic process, polyphosphate catabolic process
ENSDARG00000074213	3.816848522	-0.872907166	8.375631729	0.003802853	0.169016441	1	11690360	11707665	+	EIF3B	protein_coding		569316	GO:0005852	eukaryotic translation initiation factor 3 complex	GO:0003743, GO:0031369	translation initiation factor activity, translation initiation factor binding	GO:0006413	translational initiation
ENSDARG00000089312	3.816848522	-0.872907166	8.375631729	0.003802853	0.169016441	3	5331428	5342333	+	si:ch73-106l15.4	protein_coding		100535144
ENSDARG00000102301	3.816848522	-0.872907166	8.375631729	0.003802853	0.169016441	15	33885528	33886579	+		lincRNA
ENSDARG00000114184	3.816848522	-0.872907166	8.375631729	0.003802853	0.169016441	6	28339662	28345002	-	si:busm1-105l16.2	protein_coding		101885921	GO:0005634	nucleus	GO:0008017	microtubule binding
ENSDARG00000090850	-2.36239085	3.10045187	8.365231885	0.003824678	0.169442952	20	10538025	10541197	+	serpina1l	protein_coding		321195	GO:0005615	extracellular space	GO:0004867	serine-type endopeptidase inhibitor activity	GO:0010951	negative regulation of endopeptidase activity
ENSDARG00000043802	3.341326597	-0.472838259	8.360028968	0.003835645	0.169442952	4	76637548	76655373	+	ms4a17a.8	protein_coding		100002785	GO:0016021	integral component of membrane
ENSDARG00000053375	3.341326597	-0.472838259	8.360028968	0.003835645	0.169442952	22	25025136	25033105	-	nptxrb	protein_coding		100005257	GO:0005575	cellular_component	GO:0003674	molecular_function	GO:0008150	biological_process
ENSDARG00000089952	2.441255567	2.006218486	8.352273753	0.00385205	0.169442952	25	21895182	21908644	+	dynlrb2	protein_coding		100001191	GO:0005813, GO:0005737, GO:0005868	centrosome, cytoplasm, cytoplasmic dynein complex	GO:0045505	dynein intermediate chain binding	GO:0007018	microtubule-based movement
ENSDARG00000002760	-6.105166614	-1.483937641	8.30621486	0.003950965	0.169442952	6	52637308	52661824	-	GDF5	protein_coding		100334210	GO:0005615	extracellular space	GO:0005125, GO:0008083	cytokine activity, growth factor activity	GO:0030509, GO:0010862, GO:0060395	BMP signaling pathway, positive regulation of pathway-restricted SMAD protein phosphorylation, SMAD protein signal transduction
ENSDARG00000004243	-6.105166614	-1.483937641	8.30621486	0.003950965	0.169442952	6	13606410	13688991	+	asic4b	protein_coding	Probable cation channel with high affinity for sodium.	407667	GO:0005887	integral component of plasma membrane	GO:0005261, GO:0015280	cation channel activity, ligand-gated sodium channel activity	GO:0048545, GO:0035725	response to steroid hormone, sodium ion transmembrane transport
ENSDARG00000011884	-6.105166614	-1.483937641	8.30621486	0.003950965	0.169442952	2	5338759	5356686	-	MFN1	protein_coding		100329462	GO:0016021, GO:0031306	integral component of membrane, intrinsic component of mitochondrial outer membrane	GO:0005525, GO:0003924	GTP binding, GTPase activity	GO:0008053, GO:0051646	mitochondrial fusion, mitochondrion localization
ENSDARG00000037545	-6.105166614	-1.483937641	8.30621486	0.003950965	0.169442952	1	18251335	18336878	-	mtnr1aa	protein_coding		30667	GO:0016021	integral component of membrane	GO:0004930, GO:0004930, GO:0008502	G protein-coupled receptor activity, G protein-coupled receptor activity, melatonin receptor activity	GO:0007165, GO:0007186, GO:0007186, GO:0048511	signal transduction, G protein-coupled receptor signaling pathway, G protein-coupled receptor signaling pathway, rhythmic process
ENSDARG00000052948	-6.105166614	-1.483937641	8.30621486	0.003950965	0.169442952	8	48603398	48604351	+	nppal	protein_coding		567953	GO:0005576	extracellular region	GO:0005179, GO:0051427	hormone activity, hormone receptor binding	GO:0097746	blood vessel diameter maintenance
ENSDARG00000053833	-6.105166614	-1.483937641	8.30621486	0.003950965	0.169442952	15	41027466	41064007	+	mtnr1ba	protein_coding	High affinity receptor for melatonin. The activity of this receptor is mediated by pertussis toxin sensitive G proteins that inhibits adenylate cyclase activity.	30669	GO:0016021, GO:0005886	integral component of membrane, plasma membrane	GO:0008502	melatonin receptor activity	GO:0007165, GO:0007186, GO:0007186, GO:0048511	signal transduction, G protein-coupled receptor signaling pathway, G protein-coupled receptor signaling pathway, rhythmic process
ENSDARG00000069904	-6.105166614	-1.483937641	8.30621486	0.003950965	0.169442952	23	46048218	46126444	-	col24a1	protein_coding		101883924	GO:0031012, GO:0005615, GO:0016021	extracellular matrix, extracellular space, integral component of membrane	GO:0005201	extracellular matrix structural constituent	GO:0030198	extracellular matrix organization
ENSDARG00000078147	-6.105166614	-1.483937641	8.30621486	0.003950965	0.169442952	11	21137948	21139503	+	il10	protein_coding	Immune regulatory cytokine.	553957	GO:0005576	extracellular region	GO:0005125	cytokine activity	GO:0042742, GO:0032496	defense response to bacterium, response to lipopolysaccharide
ENSDARG00000078163	-6.105166614	-1.483937641	8.30621486	0.003950965	0.169442952	13	40501455	40668077	+	HPSE2	protein_coding		562573	GO:0031012	extracellular matrix	GO:0016798	hydrolase activity, acting on glycosyl bonds	GO:0030198	extracellular matrix organization
ENSDARG00000092139	-6.105166614	-1.483937641	8.30621486	0.003950965	0.169442952	4	71719248	71731457	-	si:dkey-247i3.6	protein_coding		108184028			GO:0000981, GO:0000978	DNA-binding transcription factor activity, RNA polymerase II-specific, RNA polymerase II cis-regulatory region sequence-specific DNA binding	GO:0006355	regulation of transcription, DNA-templated
ENSDARG00000093224	-6.105166614	-1.483937641	8.30621486	0.003950965	0.169442952	9	20433812	20436515	+		processed_transcript
ENSDARG00000096588	-6.105166614	-1.483937641	8.30621486	0.003950965	0.169442952	1	55563532	55574266	+	adgre15	protein_coding		100536619	GO:0005887	integral component of plasma membrane	GO:0004930	G protein-coupled receptor activity	GO:0007189, GO:0007166	adenylate cyclase-activating G protein-coupled receptor signaling pathway, cell surface receptor signaling pathway
ENSDARG00000098708	-6.105166614	-1.483937641	8.30621486	0.003950965	0.169442952	3	35960989	35961086	+	dre-mir-365-2	miRNA	microRNAs (miRNAs) are short (20-24 nt) non-coding RNAs that are involved in post-transcriptional regulation of gene expression in multicellular organisms by affecting both the stability and translation of mRNAs. miRNAs are transcribed by RNA polymerase II as part of capped and polyadenylated primary transcripts (pri-miRNAs) that can be either protein-coding or non-coding. The primary transcript …	100033719
ENSDARG00000103283	-6.105166614	-1.483937641	8.30621486	0.003950965	0.169442952	4	69801372	69805221	+	si:dkey-238o14.7	protein_coding
ENSDARG00000103544	-6.105166614	-1.483937641	8.30621486	0.003950965	0.169442952	2	31873021	31873470	-	trgv5	TR_V_gene
ENSDARG00000109946	-6.105166614	-1.483937641	8.30621486	0.003950965	0.169442952	10	22097328	22106331	-	LOC100537055	protein_coding		100537055	GO:0016021	integral component of membrane
ENSDARG00000115781	-6.105166614	-1.483937641	8.30621486	0.003950965	0.169442952	25	10909850	10912468	+		protein_coding	Ig-like domain-containing protein		GO:0009897, GO:0005615, GO:0016021	external side of plasma membrane, extracellular space, integral component of membrane
ENSDARG00000074081	2.774681951	0.445146647	8.295225756	0.003974944	0.170187221	12	38695808	38707857	+	dnai2b	protein_coding		101884977
ENSDARG00000096924	2.633376832	0.870296518	8.274661348	0.004020216	0.171839151	6	2227632	2232544	+		lincRNA
ENSDARG00000088316	2.324530687	3.359427334	8.247226743	0.004081431	0.174165912	19	33828976	33835396	-	lrrc69	protein_coding		101882887					GO:0007165	signal transduction
ENSDARG00000055591	-2.695603653	0.772164444	8.241557312	0.004094199	0.174371933	15	24150090	24178893	-	pipox	protein_coding		558601	GO:0005777	peroxisome	GO:0050031, GO:0008115	L-pipecolate oxidase activity, sarcosine oxidase activity	GO:0033514	L-lysine catabolic process to acetyl-CoA via L-pipecolate
ENSDARG00000032126	2.530700721	1.287228489	8.239060668	0.004099834	0.174371933	20	29471151	29475172	-	SCG5	protein_coding		100330746
ENSDARG00000104341	-2.915855509	0.224581704	8.210730155	0.004164339	0.175521749	4	69712223	69829213	+	si:ch211-76m11.8	protein_coding							GO:0035556	intracellular signal transduction
ENSDARG00000103398	-2.29746938	4.065419834	8.207143926	0.004172578	0.175521749	8	1009831	1013283	+	fabp1b.2	protein_coding		100330224	GO:0005634, GO:0005737, GO:0005829	nucleus, cytoplasm, cytosol	GO:0005504	fatty acid binding	GO:0033993	response to lipid
ENSDARG00000011879	-3.761441989	-0.734009307	8.197335899	0.004195195	0.175521749	15	28129683	28161224	-	foxn1	protein_coding		266748	GO:0005634	nucleus	GO:0000981, GO:0000976	DNA-binding transcription factor activity, RNA polymerase II-specific, transcription cis-regulatory region binding	GO:0006357, GO:0048538	regulation of transcription by RNA polymerase II, thymus development
ENSDARG00000022531	-3.761441989	-0.734009307	8.197335899	0.004195195	0.175521749	3	25708549	25814097	-	ntn1b	protein_coding	Netrin-1	30192	GO:0005604, GO:0005576	basement membrane, extracellular region	GO:0005515	protein binding	GO:0009887, GO:0021960, GO:0021952, GO:0016358, GO:0008045, GO:0071678, GO:0030516, GO:0009888	animal organ morphogenesis, anterior commissure morphogenesis, central nervous system projection neuron axonogenesis, dendrite development, motor neuron axon guidance, olfactory bulb axon guidance, regulation of axon extension, tissue development
ENSDARG00000024759	-3.761441989	-0.734009307	8.197335899	0.004195195	0.175521749	2	21485492	21504467	+	inhbab	protein_coding		553816	GO:0005615	extracellular space	GO:0005125, GO:0008083, GO:0005179	cytokine activity, growth factor activity, hormone activity	GO:0010862, GO:0060395	positive regulation of pathway-restricted SMAD protein phosphorylation, SMAD protein signal transduction
ENSDARG00000058631	-3.761441989	-0.734009307	8.197335899	0.004195195	0.175521749	12	4533921	4540564	-		protein_coding			GO:0005576	extracellular region	GO:0005179	hormone activity
ENSDARG00000068242	-3.761441989	-0.734009307	8.197335899	0.004195195	0.175521749	18	45483282	45519748	+	cngb1a	protein_coding		568211	GO:0016021	integral component of membrane	GO:0030553, GO:0005222, GO:0005223	cGMP binding, intracellular cAMP-activated cation channel activity, intracellular cGMP-activated cation channel activity	GO:0007601	visual perception
ENSDARG00000077542	-3.761441989	-0.734009307	8.197335899	0.004195195	0.175521749	1	9966384	9982114	+	si:dkeyp-75b4.8	protein_coding		796031	GO:0016021, GO:0005765	integral component of membrane, lysosomal membrane	GO:0046872	metal ion binding
ENSDARG00000087018	-3.761441989	-0.734009307	8.197335899	0.004195195	0.175521749	15	11814969	11820549	+		protein_coding	Phorbol-ester/DAG-type domain-containing protein				GO:0005524, GO:0004674	ATP binding, protein serine/threonine kinase activity	GO:0089700	protein kinase D signaling
ENSDARG00000099388	-3.761441989	-0.734009307	8.197335899	0.004195195	0.175521749	7	38756326	38767909	-		antisense
ENSDARG00000097238	2.255450239	8.731397331	8.192151914	0.004207199	0.17573778	3	55098457	55099272	-	hbba1	protein_coding	Involved in oxygen transport from gills to the various peripheral tissues.	504174	GO:0031838, GO:0005833	haptoglobin-hemoglobin complex, hemoglobin complex	GO:0020037, GO:0046872, GO:0043177, GO:0019825, GO:0005344	heme binding, metal ion binding, organic acid binding, oxygen binding, oxygen carrier activity	GO:0098869, GO:0030097, GO:0042744, GO:0015671, GO:0001666	cellular oxidant detoxification, hemopoiesis, hydrogen peroxide catabolic process, oxygen transport, response to hypoxia
ENSDARG00000106998	-2.438015093	1.919703212	8.177134515	0.004242172	0.17691097	4	76902513	76914227	+	si:dkey-240n22.6	protein_coding		794656					GO:0035556	intracellular signal transduction
ENSDARG00000020711	-2.73763857	0.60335141	8.161203079	0.004279597	0.178182456	20	29492469	29499426	-	rrm2	protein_coding		100330864	GO:0016021	integral component of membrane	GO:0046872, GO:0016491	metal ion binding, oxidoreductase activity	GO:0009263	deoxyribonucleotide biosynthetic process
ENSDARG00000068387	-2.638062832	0.902911138	8.15599351	0.004291908	0.178405871	19	645872	657439	-	slc6a18	protein_coding	Transporter	100141332	GO:0005887	integral component of plasma membrane	GO:0015293	symporter activity	GO:0035725	sodium ion transmembrane transport
ENSDARG00000071183	2.64905669	0.724812014	8.14419367	0.004319926	0.178775881	6	9920919	9922266	-	pimr73	protein_coding	Non-specific serine/threonine protein kinase	100537673	GO:0005737	cytoplasm	GO:0005524, GO:0106310, GO:0004674, GO:0106311	ATP binding, protein serine kinase activity, protein serine/threonine kinase activity, protein threonine kinase activity	GO:0043066, GO:0046777, GO:0007346	negative regulation of apoptotic process, protein autophosphorylation, regulation of mitotic cell cycle
ENSDARG00000036897	-3.047077918	-0.029754125	8.140536935	0.004328646	0.178775881	23	45304830	45398655	-	sgms2b	protein_coding		445247	GO:0030176, GO:0030173, GO:0005887	integral component of endoplasmic reticulum membrane, integral component of Golgi membrane, integral component of plasma membrane	GO:0047493, GO:0033188	ceramide cholinephosphotransferase activity, sphingomyelin synthase activity	GO:0046513, GO:0006686	ceramide biosynthetic process, sphingomyelin biosynthetic process
ENSDARG00000040568	-3.047077918	-0.029754125	8.140536935	0.004328646	0.178775881	15	23452862	23467750	-	NHERF4	protein_coding		557269	GO:0016324	apical plasma membrane	GO:0030251, GO:0043495	guanylate cyclase inhibitor activity, protein-membrane adaptor activity	GO:0006811, GO:0072659, GO:0007168	ion transport, protein localization to plasma membrane, receptor guanylyl cyclase signaling pathway
ENSDARG00000093111	-3.047077918	-0.029754125	8.140536935	0.004328646	0.178775881	22	6613020	6690829	+	si:ch211-209l18.2	protein_coding		100148497
ENSDARG00000056018	2.533274445	1.179593827	8.134473695	0.004343145	0.17908677	14	41528635	41600040	-	itga6l	protein_coding		555254	GO:0008305	integrin complex	GO:0003674, GO:0005178	molecular_function, integrin binding	GO:0007155, GO:0007229	cell adhesion, integrin-mediated signaling pathway
ENSDARG00000115956	-2.344411608	2.777329836	8.123674864	0.004369091	0.179345767	13	1542493	1552927	+		protein_coding			GO:0005737, GO:0005856, GO:0016020	cytoplasm, cytoskeleton, membrane	GO:0005198	structural molecule activity	GO:0045104, GO:0042060	intermediate filament cytoskeleton organization, wound healing
ENSDARG00000101523	-2.540529959	1.252325956	8.107925955	0.004407212	0.179345767	21	40670996	40676224	-	ARX	protein_coding		100329907	GO:0005634	nucleus	GO:0000981, GO:0000977	DNA-binding transcription factor activity, RNA polymerase II-specific, RNA polymerase II transcription regulatory region sequence-specific DNA binding	GO:0048484, GO:0006357	enteric nervous system development, regulation of transcription by RNA polymerase II
ENSDARG00000038968	-3.272435577	-0.339067634	8.098881679	0.004429258	0.179345767	17	51642687	51651631	-	CCR6	protein_coding		336944	GO:0009897, GO:0016021	external side of plasma membrane, integral component of membrane	GO:0019957, GO:0016493	C-C chemokine binding, C-C chemokine receptor activity	GO:0019722, GO:0060326, GO:0006955, GO:0007204	calcium-mediated signaling, cell chemotaxis, immune response, positive regulation of cytosolic calcium ion concentration
ENSDARG00000060372	-3.272435577	-0.339067634	8.098881679	0.004429258	0.179345767	23	32579495	33038423	-	PLXNA2	protein_coding		561285	GO:0005887, GO:0002116	integral component of plasma membrane, semaphorin receptor complex	GO:0017154	semaphorin receptor activity	GO:0001654, GO:0007162, GO:0003403, GO:0050772, GO:0030334, GO:0008360, GO:0043087, GO:1902287	eye development, negative regulation of cell adhesion, optic vesicle formation, positive regulation of axonogenesis, regulation of cell migration, regulation of cell shape, regulation of GTPase activity, semaphorin-plexin signaling pathway involved in axon guidance
ENSDARG00000070536	-3.272435577	-0.339067634	8.098881679	0.004429258	0.179345767	16	20529200	20707742	-	CREB5	protein_coding	Binds to the cAMP response element and activates transcription.	565910	GO:0005634	nucleus	GO:0035497, GO:0000981, GO:0000978	cAMP response element binding, DNA-binding transcription factor activity, RNA polymerase II-specific, RNA polymerase II cis-regulatory region sequence-specific DNA binding	GO:0006357	regulation of transcription by RNA polymerase II
ENSDARG00000095559	-3.272435577	-0.339067634	8.098881679	0.004429258	0.179345767	11	6650966	6656271	+	si:dkey-246j7.1	protein_coding			GO:0016021	integral component of membrane
ENSDARG00000097470	-3.272435577	-0.339067634	8.098881679	0.004429258	0.179345767	16	21807422	21808355	-		processed_transcript
ENSDARG00000068586	3.060687336	-0.20787268	8.098254776	0.00443079	0.179345767	14	50839282	50892442	-	cdhr2	protein_coding		100536704	GO:0016021, GO:0005886	integral component of membrane, plasma membrane	GO:0005509, GO:0050839	calcium ion binding, cell adhesion molecule binding	GO:0098609, GO:0007156	cell-cell adhesion, homophilic cell adhesion via plasma membrane adhesion molecules
ENSDARG00000094605	3.060687336	-0.20787268	8.098254776	0.00443079	0.179345767	5	69981453	70065490	+	si:ch211-154e10.1	protein_coding		445235	GO:0005634, GO:0005886	nucleus, plasma membrane	GO:0030695	GTPase regulator activity	GO:0007165	signal transduction
ENSDARG00000042055	-2.342616661	2.737150867	8.094889578	0.004439024	0.179345767	20	34400715	34419523	+	niban1a	protein_coding		559657
ENSDARG00000104200	-2.481311461	1.533330076	8.086195812	0.004460369	0.179345767	15	17887307	17936128	+	LOC407643	lincRNA		407643
ENSDARG00000093289	2.369163932	2.272742124	8.085835588	0.004461256	0.179345767	1	44930457	44933094	-	si:dkey-9i23.14	protein_coding		101884464
ENSDARG00000020964	2.2952623	3.442684858	8.083050537	0.004468117	0.179345767	15	19900197	19908909	+	thap12b	protein_coding		436953			GO:0003677, GO:0046872	DNA binding, metal ion binding
ENSDARG00000099101	-2.461316589	1.611854659	8.049423237	0.004551814	0.179345767	12	25085751	25092570	+	gch2	protein_coding	GTP cyclohydrolase 1	64263	GO:0005737	cytoplasm	GO:0005525, GO:0003934, GO:0008270	GTP binding, GTP cyclohydrolase I activity, zinc ion binding	GO:0035998, GO:0006729, GO:0046654, GO:0050936	7,8-dihydroneopterin 3'-triphosphate biosynthetic process, tetrahydrobiopterin biosynthetic process, tetrahydrofolate biosynthetic process, xanthophore differentiation
ENSDARG00000029944	2.320376436	2.756491385	8.018263035	0.004630796	0.179345767	4	17337763	17353972	-	parpbp	protein_coding	PARP-1 binding protein	678635	GO:0005737, GO:0005634	cytoplasm, nucleus	GO:0003677	DNA binding	GO:2000042	negative regulation of double-strand break repair via homologous recombination
ENSDARG00000014675	5.922642637	-1.672313173	8.00548371	0.00466359	0.179345767	19	8144556	8339860	+	efna3a	protein_coding		100006460	GO:0031225, GO:0005886	anchored component of membrane, plasma membrane	GO:0046875	ephrin receptor binding	GO:0007411, GO:0048013	axon guidance, ephrin receptor signaling pathway
ENSDARG00000045164	5.922642637	-1.672313173	8.00548371	0.00466359	0.179345767	12	17889465	17897134	-	nptx2b	protein_coding		556906					GO:0042752, GO:0048168	regulation of circadian rhythm, regulation of neuronal synaptic plasticity
ENSDARG00000071416	5.922642637	-1.672313173	8.00548371	0.00466359	0.179345767	22	21950838	21957192	+	gna15.4	protein_coding		562625	GO:0005834	heterotrimeric G-protein complex	GO:0001664, GO:0031683, GO:0003924, GO:0019001, GO:0031826	G protein-coupled receptor binding, G-protein beta/gamma-subunit complex binding, GTPase activity, guanyl nucleotide binding, type 2A serotonin receptor binding	GO:0001508, GO:0007188, GO:0060158	action potential, adenylate cyclase-modulating G protein-coupled receptor signaling pathway, phospholipase C-activating dopamine receptor signaling pathway
ENSDARG00000075508	5.922642637	-1.672313173	8.00548371	0.00466359	0.179345767	25	35050385	35051005	+	si:dkey-108k21.10	protein_coding		100333275	GO:0000786, GO:0005634	nucleosome, nucleus	GO:0003690, GO:0031492	double-stranded DNA binding, nucleosomal DNA binding	GO:0030261, GO:0031936, GO:0045910, GO:0006334, GO:0016584	chromosome condensation, negative regulation of chromatin silencing, negative regulation of DNA recombination, nucleosome assembly, nucleosome positioning
ENSDARG00000075903	5.922642637	-1.672313173	8.00548371	0.00466359	0.179345767	12	18989486	19007834	-	chadlb	protein_coding		100330176	GO:0031012, GO:0005615	extracellular matrix, extracellular space
ENSDARG00000075970	5.922642637	-1.672313173	8.00548371	0.00466359	0.179345767	13	39324865	39337183	+	LOC101886918	protein_coding		101886918	GO:0005887	integral component of plasma membrane	GO:0008020	G protein-coupled photoreceptor activity	GO:0071482, GO:0007186, GO:0007602	cellular response to light stimulus, G protein-coupled receptor signaling pathway, phototransduction
ENSDARG00000078643	5.922642637	-1.672313173	8.00548371	0.00466359	0.179345767	9	20519846	20524673	+	vtcn1	protein_coding		100537676	GO:0009897, GO:0016021	external side of plasma membrane, integral component of membrane	GO:0005102	signaling receptor binding	GO:0001817, GO:0050852	regulation of cytokine production, T cell receptor signaling pathway
ENSDARG00000082419	5.922642637	-1.672313173	8.00548371	0.00466359	0.179345767	22	31043509	31043647	+		snoRNA
ENSDARG00000089435	5.922642637	-1.672313173	8.00548371	0.00466359	0.179345767	16	5579744	5582764	+	macf1b	protein_coding			GO:0015629, GO:0005737, GO:0016020, GO:0005874	actin cytoskeleton, cytoplasm, membrane, microtubule	GO:0005509, GO:0008017, GO:0005198	calcium ion binding, microtubule binding, structural molecule activity	GO:0045104, GO:0051893, GO:0032886, GO:0042060	intermediate filament cytoskeleton organization, regulation of focal adhesion assembly, regulation of microtubule-based process, wound healing
ENSDARG00000091922	5.922642637	-1.672313173	8.00548371	0.00466359	0.179345767	20	9720121	9722138	+		processed_transcript
ENSDARG00000093616	5.922642637	-1.672313173	8.00548371	0.00466359	0.179345767	5	41199458	41252866	+		processed_transcript
ENSDARG00000094456	5.922642637	-1.672313173	8.00548371	0.00466359	0.179345767	20	51168912	51173504	+		antisense
ENSDARG00000095179	5.922642637	-1.672313173	8.00548371	0.00466359	0.179345767	1	2331637	2334254	-	si:ch211-235f1.3	protein_coding
ENSDARG00000096186	5.922642637	-1.672313173	8.00548371	0.00466359	0.179345767	4	33225161	33230042	+	si:dkey-247i3.5	protein_coding					GO:0000981, GO:0000978	DNA-binding transcription factor activity, RNA polymerase II-specific, RNA polymerase II cis-regulatory region sequence-specific DNA binding	GO:0006355	regulation of transcription, DNA-templated
ENSDARG00000096266	5.922642637	-1.672313173	8.00548371	0.00466359	0.179345767	3	28801366	28905492	-		antisense
ENSDARG00000096523	5.922642637	-1.672313173	8.00548371	0.00466359	0.179345767	1	57151926	57160654	+	si:ch73-94k4.5	protein_coding
ENSDARG00000097088	5.922642637	-1.672313173	8.00548371	0.00466359	0.179345767	10	5409508	5410985	+	si:dkey-60d5.3	protein_coding			GO:0005634	nucleus	GO:0003700	DNA-binding transcription factor activity	GO:0007623, GO:0006355	circadian rhythm, regulation of transcription, DNA-templated
ENSDARG00000097882	5.922642637	-1.672313173	8.00548371	0.00466359	0.179345767	5	15044307	15176028	-		lincRNA
ENSDARG00000099317	5.922642637	-1.672313173	8.00548371	0.00466359	0.179345767	22	1568306	1569034	+	si:ch211-255f4.9	protein_coding		568851
ENSDARG00000099837	5.922642637	-1.672313173	8.00548371	0.00466359	0.179345767	4	30363474	30374363	+	si:dkey-199m13.7	protein_coding			GO:0005634	nucleus	GO:0001228, GO:0000978	DNA-binding transcription activator activity, RNA polymerase II-specific, RNA polymerase II cis-regulatory region sequence-specific DNA binding	GO:0006357	regulation of transcription by RNA polymerase II
ENSDARG00000102282	5.922642637	-1.672313173	8.00548371	0.00466359	0.179345767	KN150317.1	4727	8822	-		protein_coding					GO:0003700, GO:0000978	DNA-binding transcription factor activity, RNA polymerase II cis-regulatory region sequence-specific DNA binding	GO:0006357	regulation of transcription by RNA polymerase II
ENSDARG00000102310	5.922642637	-1.672313173	8.00548371	0.00466359	0.179345767	11	12052791	12092178	+	gpr179	protein_coding		100537469	GO:0016021, GO:0005886	integral component of membrane, plasma membrane	GO:0004930	G protein-coupled receptor activity	GO:0007601	visual perception
ENSDARG00000105538	5.922642637	-1.672313173	8.00548371	0.00466359	0.179345767	7	29836386	29837739	+		unprocessed_pseudogene
ENSDARG00000109940	5.922642637	-1.672313173	8.00548371	0.00466359	0.179345767	3	2959343	2961987	+		protein_coding	AIG1-type G domain-containing protein				GO:0005525	GTP binding
ENSDARG00000110137	5.922642637	-1.672313173	8.00548371	0.00466359	0.179345767	22	25352530	25354059	+	si:dkey-240e12.6	protein_coding		557168			GO:0030246	carbohydrate binding
ENSDARG00000116455	5.922642637	-1.672313173	8.00548371	0.00466359	0.179345767	11	12251840	12252838	-	si:ch211-156l18.4	protein_coding		110440092	GO:0005634	nucleus	GO:0061630, GO:0008270	ubiquitin protein ligase activity, zinc ion binding	GO:0006397	mRNA processing
ENSDARG00000116490	5.922642637	-1.672313173	8.00548371	0.00466359	0.179345767	13	9258379	9261566	+	pimr157	protein_coding		799419	GO:0005737	cytoplasm	GO:0005524, GO:0004674	ATP binding, protein serine/threonine kinase activity	GO:0043066, GO:0046777, GO:0007346	negative regulation of apoptotic process, protein autophosphorylation, regulation of mitotic cell cycle
ENSDARG00000116692	5.922642637	-1.672313173	8.00548371	0.00466359	0.179345767	4	62431132	62441490	+	si:ch211-79g12.1	protein_coding					GO:0000981, GO:0000978	DNA-binding transcription factor activity, RNA polymerase II-specific, RNA polymerase II cis-regulatory region sequence-specific DNA binding	GO:0006355	regulation of transcription, DNA-templated
ENSDARG00000117367	5.922642637	-1.672313173	8.00548371	0.00466359	0.179345767	18	43638947	43658366	+		lincRNA
ENSDARG00000117608	5.922642637	-1.672313173	8.00548371	0.00466359	0.179345767	22	13218865	13244551	-		lincRNA
ENSDARG00000024744	-2.313727419	2.897318996	7.984571943	0.004717765	0.18115794	2	12406713	12632761	-	dpp6b	protein_coding		566832	GO:0008076	voltage-gated potassium channel complex	GO:0008236	serine-type peptidase activity	GO:1901379	regulation of potassium ion transmembrane transport
ENSDARG00000092162	-2.263591155	4.00675711	7.978496165	0.004733625	0.181495652	3	346530	367405	-	mhc1zaa	protein_coding			GO:0009897, GO:0005615	external side of plasma membrane, extracellular space
ENSDARG00000062621	-2.874195554	0.191344296	7.964639125	0.00477	0.182346028	16	49393200	49505275	-	satb1b	protein_coding		571757	GO:0005634	nucleus	GO:0000981, GO:0000978	DNA-binding transcription factor activity, RNA polymerase II-specific, RNA polymerase II cis-regulatory region sequence-specific DNA binding	GO:0006338, GO:0030099, GO:0030223, GO:0006357	chromatin remodeling, myeloid cell differentiation, neutrophil differentiation, regulation of transcription by RNA polymerase II
ENSDARG00000104973	-2.874195554	0.191344296	7.964639125	0.00477	0.182346028	8	53670395	53680653	-	wnt5a	protein_coding	Ligand for members of the frizzled family of seven transmembrane receptors.	568191	GO:0005615	extracellular space	GO:0005125, GO:0005109	cytokine activity, frizzled binding	GO:0060070, GO:0045165, GO:0030182, GO:0048793	canonical Wnt signaling pathway, cell fate commitment, neuron differentiation, pronephros development
ENSDARG00000010312	-2.363348338	2.241318199	7.960518615	0.004780871	0.18249005	22	38173960	38199988	+	cp	protein_coding		84702	GO:0005737, GO:0005634, GO:0005886	cytoplasm, nucleus, plasma membrane	GO:0005507, GO:0016491	copper ion binding, oxidoreductase activity	GO:0055072, GO:0006826	iron ion homeostasis, iron ion transport
ENSDARG00000100265	2.616720481	0.698666169	7.943951455	0.004824837	0.183894995	25	8581541	8602437	-	rhcgb	protein_coding		792274	GO:0005887	integral component of plasma membrane	GO:0008519	ammonium transmembrane transporter activity	GO:0072488, GO:0072488, GO:0072488, GO:0097272, GO:0097272	ammonium transmembrane transport, ammonium transmembrane transport, ammonium transmembrane transport, ammonium homeostasis, ammonium homeostasis
ENSDARG00000061051	3.263815927	-0.533089287	7.920246695	0.004888461	0.185494336	6	36127505	36198052	-	brinp3a.2	protein_coding		100001603	GO:0030425, GO:0005783, GO:0043025	dendrite, endoplasmic reticulum, neuronal cell body			GO:0071300, GO:0045930, GO:0045666	cellular response to retinoic acid, negative regulation of mitotic cell cycle, positive regulation of neuron differentiation
ENSDARG00000095715	3.263815927	-0.533089287	7.920246695	0.004888461	0.185494336	5	48110155	48175621	-	si:ch211-202e12.3	lincRNA		100538174
ENSDARG00000097266	3.263815927	-0.533089287	7.920246695	0.004888461	0.185494336	15	27303279	27307088	-	si:ch211-229g11.5	processed_transcript		101886962
ENSDARG00000042815	-2.388882893	1.950822228	7.91650272	0.004898587	0.185604443	17	30661348	30666037	-	alkal2b	protein_coding		100329254	GO:0005576	extracellular region	GO:0030298, GO:0030971	receptor signaling protein tyrosine kinase activator activity, receptor tyrosine kinase binding	GO:0050935, GO:0070374, GO:0070378	iridophore differentiation, positive regulation of ERK1 and ERK2 cascade, positive regulation of ERK5 cascade
ENSDARG00000116769	-2.639166971	0.726601925	7.896169825	0.004953959	0.187231273	2	1264971	1279387	-	ZNF521	protein_coding			GO:0005634	nucleus	GO:0001228, GO:0000978	DNA-binding transcription activator activity, RNA polymerase II-specific, RNA polymerase II cis-regulatory region sequence-specific DNA binding	GO:0006357	regulation of transcription by RNA polymerase II
ENSDARG00000094935	2.353469605	2.106244246	7.895388013	0.0049561	0.187231273	5	38679623	38682282	+	si:dkey-58f10.11	protein_coding		100003654	GO:0016021	integral component of membrane
ENSDARG00000068910	-2.757733946	0.382938795	7.852276498	0.005075675	0.191058095	5	12100126	12272689	-	nos1	protein_coding	Produces nitric oxide (NO).	60658	GO:0005829, GO:0043197, GO:0005634, GO:0005886, GO:0014069, GO:0042383, GO:0012506	cytosol, dendritic spine, nucleus, plasma membrane, postsynaptic density, sarcolemma, vesicle membrane	GO:0005516, GO:0050660, GO:0010181, GO:0020037, GO:0046872, GO:0050661, GO:0004517, GO:0016491, GO:0016709	calmodulin binding, flavin adenine dinucleotide binding, FMN binding, heme binding, metal ion binding, NADP binding, nitric-oxide synthase activity, oxidoreductase activity, oxidoreductase activity, acting on paired donors, with incorporation or reduction of molecular oxygen, NAD(P)H as one donor, and incorporation of one atom of oxygen	GO:0006527, GO:0048668, GO:0060218, GO:0001889, GO:0006936, GO:0045776, GO:0006809, GO:0007263, GO:0031284, GO:0009725, GO:0032496, GO:0098924, GO:0007210, GO:0021517	arginine catabolic process, collateral sprouting, hematopoietic stem cell differentiation, liver development, muscle contraction, negative regulation of blood pressure, nitric oxide biosynthetic process, nitric oxide mediated signal transduction, positive regulation of guanylate cyclase activity, response to hormone, response to lipopolysaccharide, retrograde trans-synaptic signaling by nitric ox…
ENSDARG00000078551	2.31797626	2.413096116	7.850851452	0.005079678	0.191058095	5	12515402	12517368	+	zgc:171242	protein_coding		100126807	GO:0016021	integral component of membrane	GO:0003674	molecular_function	GO:0008150	biological_process
ENSDARG00000079978	-2.996686462	-0.069549087	7.850839881	0.00507971	0.191058095	8	22977304	23006126	+	samd10a	protein_coding		570533	GO:0005575, GO:0009898	cellular_component, cytoplasmic side of plasma membrane	GO:0003674	molecular_function	GO:0007169, GO:0008150	transmembrane receptor protein tyrosine kinase signaling pathway, biological_process
ENSDARG00000038977	3.710855388	-0.952651734	7.808855223	0.005199083	0.193105822	2	9529488	9544161	-	slc25a24l	protein_coding		678557	GO:0016021, GO:0005743	integral component of membrane, mitochondrial inner membrane	GO:0005347, GO:0005509	ATP transmembrane transporter activity, calcium ion binding	GO:0015866, GO:0015867, GO:0055085	ADP transport, ATP transport, transmembrane transport
ENSDARG00000045371	3.710855388	-0.952651734	7.808855223	0.005199083	0.193105822	24	14451404	14456103	+	prdm14	protein_coding		563151	GO:0005634	nucleus	GO:0008168, GO:0000977	methyltransferase activity, RNA polymerase II transcription regulatory region sequence-specific DNA binding	GO:0007409, GO:0034972, GO:0044030, GO:0010468, GO:0006357, GO:0019827	axonogenesis, histone H3-R26 methylation, regulation of DNA methylation, regulation of gene expression, regulation of transcription by RNA polymerase II, stem cell population maintenance
ENSDARG00000062165	3.710855388	-0.952651734	7.808855223	0.005199083	0.193105822	7	27898091	28058520	+	TUB	protein_coding		568677	GO:0005576	extracellular region
ENSDARG00000094118	3.710855388	-0.952651734	7.808855223	0.005199083	0.193105822	4	19127973	19131117	+	si:dkey-21o22.2	protein_coding			GO:0005634	nucleus	GO:0008017	microtubule binding
ENSDARG00000095185	3.710855388	-0.952651734	7.808855223	0.005199083	0.193105822	21	39292266	39299116	+	si:ch211-274p24.2	protein_coding		557138	GO:0005575	cellular_component	GO:0003674	molecular_function	GO:0016598	protein arginylation
ENSDARG00000099070	3.710855388	-0.952651734	7.808855223	0.005199083	0.193105822	19	6891821	6893275	+		protein_coding			GO:0005634	nucleus	GO:0000981, GO:0000977	DNA-binding transcription factor activity, RNA polymerase II-specific, RNA polymerase II transcription regulatory region sequence-specific DNA binding	GO:0006357	regulation of transcription by RNA polymerase II
ENSDARG00000105188	3.710855388	-0.952651734	7.808855223	0.005199083	0.193105822	14	33788835	33824329	-	vimr2	protein_coding		798092	GO:0005882	intermediate filament			GO:0060538	skeletal muscle organ development
ENSDARG00000116179	3.710855388	-0.952651734	7.808855223	0.005199083	0.193105822	4	55781670	55785014	-		protein_coding
ENSDARG00000115298	2.694772185	0.380913495	7.807908524	0.005201807	0.193105822	11	12528381	12530304	-		protein_coding			GO:0016021, GO:0005634	integral component of membrane, nucleus	GO:0061630, GO:0008270	ubiquitin protein ligase activity, zinc ion binding	GO:0006397	mRNA processing
ENSDARG00000014058	2.221150057	4.494033621	7.798146862	0.005229984	0.193871676	10	17223681	17232372	-	rab36	protein_coding		780839			GO:0005525, GO:0003924	GTP binding, GTPase activity	GO:0016192	vesicle-mediated transport
ENSDARG00000101939	-2.386780734	1.802902545	7.792873663	0.00524527	0.194158139	22	9994833	10006999	+	LOC101886501	protein_coding		101886501	GO:0016021	integral component of membrane
ENSDARG00000102506	-2.264467895	3.1940252	7.784966766	0.005268276	0.194729125	9	48415043	48672254	+	lrp2a	protein_coding		568184	GO:0016324, GO:0016021, GO:0005886, GO:0043235	apical plasma membrane, integral component of membrane, plasma membrane, receptor complex	GO:0005509, GO:0042562	calcium ion binding, hormone binding	GO:0006898, GO:0070293	receptor-mediated endocytosis, renal absorption
ENSDARG00000074547	2.300927775	2.482314858	7.781090048	0.005279593	0.194867052	4	8029968	8030583	-	si:ch211-240l19.8	protein_coding		799298
ENSDARG00000039616	2.354617758	1.873044789	7.751763233	0.005366013	0.195545826	1	31508739	31516112	-	cenpk	protein_coding		565144	GO:0000939, GO:0005634	inner kinetochore, nucleus			GO:0051382, GO:0000070	kinetochore assembly, mitotic sister chromatid segregation
ENSDARG00000062231	-3.208681275	-0.388651128	7.745963513	0.005383273	0.195545826	23	20738382	20764227	-	znf362b	protein_coding		100038768			GO:0003700, GO:0000978	DNA-binding transcription factor activity, RNA polymerase II cis-regulatory region sequence-specific DNA binding	GO:0006357	regulation of transcription by RNA polymerase II
ENSDARG00000089887	-3.208681275	-0.388651128	7.745963513	0.005383273	0.195545826	15	25545976	25556227	-	mmp20a	protein_coding		100329766	GO:0031012, GO:0005615	extracellular matrix, extracellular space	GO:0004222, GO:0008270	metalloendopeptidase activity, zinc ion binding	GO:0030574, GO:0030198	collagen catabolic process, extracellular matrix organization
ENSDARG00000097766	-3.208681275	-0.388651128	7.745963513	0.005383273	0.195545826	25	11008419	11014088	+	mhc1lia	protein_coding		100151195	GO:0009897, GO:0005615, GO:0016021	external side of plasma membrane, extracellular space, integral component of membrane			GO:0006955	immune response
ENSDARG00000114461	-3.208681275	-0.388651128	7.745963513	0.005383273	0.195545826	KN149996.1	28363	30899	+		protein_coding	NACHT domain-containing protein						GO:0035556	intracellular signal transduction
ENSDARG00000012281	-3.674677194	-0.799783345	7.743264885	0.005391324	0.195545826	5	13671614	13685047	-	zgc:65851	protein_coding		321113	GO:0005882	intermediate filament	GO:0005198	structural molecule activity
ENSDARG00000015654	-3.674677194	-0.799783345	7.743264885	0.005391324	0.195545826	12	4320041	4331117	-	ca15a	protein_coding	Reversible hydration of carbon dioxide.	553469	GO:0009897, GO:0005886	external side of plasma membrane, plasma membrane	GO:0004089, GO:0016836, GO:0008270	carbonate dehydratase activity, hydro-lyase activity, zinc ion binding	GO:0006730, GO:0006885, GO:0098719, GO:0006814	one-carbon metabolic process, regulation of pH, sodium ion import across plasma membrane, sodium ion transport
ENSDARG00000097830	-3.674677194	-0.799783345	7.743264885	0.005391324	0.195545826	15	26992109	26994461	-		antisense
ENSDARG00000100568	-3.674677194	-0.799783345	7.743264885	0.005391324	0.195545826	4	69122156	69127091	-	si:ch211-209j12.3	protein_coding					GO:0000981, GO:0000978	DNA-binding transcription factor activity, RNA polymerase II-specific, RNA polymerase II cis-regulatory region sequence-specific DNA binding	GO:0006355	regulation of transcription, DNA-templated
ENSDARG00000107431	-3.674677194	-0.799783345	7.743264885	0.005391324	0.195545826	14	26229056	26231918	+	GM2A	protein_coding		100534777	GO:0009898	cytoplasmic side of plasma membrane	GO:0008047, GO:0005319	enzyme activator activity, lipid transporter activity	GO:0006689, GO:0006869	ganglioside catabolic process, lipid transport
ENSDARG00000114396	-3.674677194	-0.799783345	7.743264885	0.005391324	0.195545826	4	71819777	71824845	+	znf1017	protein_coding					GO:0000981, GO:0000978	DNA-binding transcription factor activity, RNA polymerase II-specific, RNA polymerase II cis-regulatory region sequence-specific DNA binding	GO:0006355	regulation of transcription, DNA-templated
ENSDARG00000007788	2.583642846	0.672042292	7.741363213	0.005397004	0.195545826	25	19609713	19666107	-	atp2b1b	protein_coding		561190	GO:0005887, GO:0043231	integral component of plasma membrane, intracellular membrane-bounded organelle	GO:0019829, GO:0005388, GO:0030165	ATPase-coupled cation transmembrane transporter activity, P-type calcium transporter activity, PDZ domain binding	GO:0006874, GO:0051480	cellular calcium ion homeostasis, regulation of cytosolic calcium ion concentration
ENSDARG00000043236	2.583642846	0.672042292	7.741363213	0.005397004	0.195545826	10	34905980	34916208	-	ccna1	protein_coding		404206	GO:0097124, GO:0000307, GO:0005737, GO:0005634	cyclin A2-CDK2 complex, cyclin-dependent protein kinase holoenzyme complex, cytoplasm, nucleus	GO:0016538	cyclin-dependent protein serine/threonine kinase regulator activity	GO:0044772, GO:0000079	mitotic cell cycle phase transition, regulation of cyclin-dependent protein serine/threonine kinase activity
ENSDARG00000026820	-2.480100575	1.203347047	7.73238787	0.005423897	0.195545826	5	38123633	38161033	-	gucy2d	protein_coding	Guanylate cyclase	140426	GO:0016021, GO:0005886	integral component of membrane, plasma membrane	GO:0005524, GO:0004383, GO:0001653, GO:0004672	ATP binding, guanylate cyclase activity, peptide receptor activity, protein kinase activity	GO:0006182, GO:0035556, GO:0007168, GO:0007165, GO:0007601	cGMP biosynthetic process, intracellular signal transduction, receptor guanylyl cyclase signaling pathway, signal transduction, visual perception
ENSDARG00000055459	2.996889803	-0.257936136	7.729867774	0.005431473	0.195545826	19	37458610	37492517	+	dlgap3	protein_coding		557556	GO:0098978, GO:0099572	glutamatergic synapse, postsynaptic specialization	GO:0060090	molecular adaptor activity	GO:0098962, GO:0023052	regulation of postsynaptic neurotransmitter receptor activity, signaling
ENSDARG00000112842	2.996889803	-0.257936136	7.729867774	0.005431473	0.195545826	4	3792950	3805992	-	si:dkey-61f9.1	protein_coding
ENSDARG00000115613	2.996889803	-0.257936136	7.729867774	0.005431473	0.195545826	4	4376498	4387012	-	LOC100331497	protein_coding		100331497
ENSDARG00000018773	-2.285791471	2.69064432	7.728695524	0.005435	0.195545826	17	6393719	6399920	-	hivep2b	protein_coding		100536055	GO:0005634	nucleus	GO:0000981, GO:0000978	DNA-binding transcription factor activity, RNA polymerase II-specific, RNA polymerase II cis-regulatory region sequence-specific DNA binding	GO:0006357	regulation of transcription by RNA polymerase II
ENSDARG00000116833	-2.282166948	2.726370772	7.722134683	0.005454786	0.195782564	22	8239451	8250080	-	LOC110438269	protein_coding		110438269
ENSDARG00000028333	2.544325071	0.798219168	7.721460784	0.005456823	0.195782564	7	17255705	17309337	+	nitr9	protein_coding		449533	GO:0016021	integral component of membrane	GO:0005515	protein binding	GO:0014065, GO:0009617	phosphatidylinositol 3-kinase signaling, response to bacterium
ENSDARG00000044935	-2.27872418	2.761233715	7.715906045	0.005473638	0.196111981	8	34731982	34742234	+	hpdb	protein_coding	Key enzyme in the degradation of tyrosine.	445287	GO:0005789, GO:0000139	endoplasmic reticulum membrane, Golgi membrane	GO:0003868, GO:0046872	4-hydroxyphenylpyruvate dioxygenase activity, metal ion binding	GO:0006572	tyrosine catabolic process
ENSDARG00000012694	-2.241516685	3.425432937	7.709321553	0.005493639	0.196554464	1	56130222	56176976	-	c3a.1	protein_coding		321046	GO:0005615	extracellular space	GO:0004866	endopeptidase inhibitor activity	GO:0043009, GO:0006956	chordate embryonic development, complement activation
ENSDARG00000058140	2.233977116	3.453194037	7.699375283	0.005523994	0.197365626	3	17910569	17928233	+	odad4	protein_coding	Component of the outer dynein arm-docking complex (ODA-DC) that mediates outer dynein arms (ODA) binding onto the doublet microtubule. Plays an essential role for the assembly of ODA-DC and in the docking of ODA in ciliary axoneme.	393286	GO:0042995, GO:0005737, GO:0005856	cell projection, cytoplasm, cytoskeleton			GO:0060271, GO:0061371, GO:0032474	cilium assembly, determination of heart left/right asymmetry, otolith morphogenesis
ENSDARG00000098099	2.22307856	3.483427715	7.63844233	0.005713724	0.203860902	6	9155252	9161393	+	zgc:64065	protein_coding		393379			GO:0008081	phosphoric diester hydrolase activity	GO:0006629	lipid metabolic process
ENSDARG00000042641	2.210764327	3.769059913	7.621552432	0.005767482	0.204335863	19	598657	617246	-	cyp51	protein_coding	Catalyzes C14-demethylation of lanosterol; it transforms lanosterol into 4,4'-dimethyl cholesta-8,14,24-triene-3-beta-ol.	414331	GO:0005789, GO:0016021	endoplasmic reticulum membrane, integral component of membrane	GO:0020037, GO:0005506, GO:0004497, GO:0016491, GO:0008398	heme binding, iron ion binding, monooxygenase activity, oxidoreductase activity, sterol 14-demethylase activity	GO:0006695, GO:0001878, GO:0016125	cholesterol biosynthetic process, response to yeast, sterol metabolic process
ENSDARG00000116804	-2.459381566	1.186641517	7.605367087	0.005819482	0.204335863	20	54829098	54869006	-		protein_coding	PH_14 domain-containing protein		GO:0005737, GO:0005634	cytoplasm, nucleus	GO:0004435	phosphatidylinositol phospholipase C activity	GO:0007420, GO:0035556, GO:0051726	brain development, intracellular signal transduction, regulation of cell cycle
ENSDARG00000097876	2.205361889	3.841213102	7.601029767	0.005833497	0.204335863	15	21672281	21673630	+	si:dkey-40g16.5	protein_coding
ENSDARG00000035273	-5.937858905	-1.597304309	7.592162932	0.005862257	0.204335863	18	11858397	11909472	+	TMTC2	protein_coding	Dolichyl-phosphate-mannose--protein mannosyltransferase	555381	GO:0005783, GO:0016021	endoplasmic reticulum, integral component of membrane	GO:0004169	dolichyl-phosphate-mannose-protein mannosyltransferase activity	GO:0035269	protein O-linked mannosylation
ENSDARG00000044279	-5.937858905	-1.597304309	7.592162932	0.005862257	0.204335863	6	41191482	41193419	+	opn1mw3	protein_coding	Visual pigments are the light-absorbing molecules that mediate vision. They consist of an apoprotein, opsin, covalently linked to cis-retinal.	360152	GO:0005887, GO:0001750	integral component of plasma membrane, photoreceptor outer segment	GO:0008020	G protein-coupled photoreceptor activity	GO:0071482, GO:0007186, GO:0007602, GO:0018298, GO:0007601	cellular response to light stimulus, G protein-coupled receptor signaling pathway, phototransduction, protein-chromophore linkage, visual perception
ENSDARG00000076508	-5.937858905	-1.597304309	7.592162932	0.005862257	0.204335863	25	26921480	27237323	+	grm8b	protein_coding		569768	GO:0005887	integral component of plasma membrane	GO:0001640, GO:0001642	adenylate cyclase inhibiting G protein-coupled glutamate receptor activity, group III metabotropic glutamate receptor activity	GO:0007216, GO:0051966	G protein-coupled glutamate receptor signaling pathway, regulation of synaptic transmission, glutamatergic
ENSDARG00000086390	-5.937858905	-1.597304309	7.592162932	0.005862257	0.204335863	20	46240675	46241809	+	si:dkey-246e3.4	protein_coding		108180247	GO:0016021	integral component of membrane	GO:0001594	trace-amine receptor activity	GO:0007165, GO:0007186	signal transduction, G protein-coupled receptor signaling pathway
ENSDARG00000093350	-5.937858905	-1.597304309	7.592162932	0.005862257	0.204335863	5	38720140	38721343	+	si:dkey-58f10.7	protein_coding
ENSDARG00000094124	-5.937858905	-1.597304309	7.592162932	0.005862257	0.204335863	13	14186985	14195243	+		processed_transcript
ENSDARG00000094418	-5.937858905	-1.597304309	7.592162932	0.005862257	0.204335863	5	22370167	22394538	+	si:dkey-27p18.7	protein_coding		101884777	GO:0009897	external side of plasma membrane	GO:0005102	signaling receptor binding	GO:0001817, GO:0050852	regulation of cytokine production, T cell receptor signaling pathway
ENSDARG00000095791	-5.937858905	-1.597304309	7.592162932	0.005862257	0.204335863	22	1018601	1019152	+		processed_transcript
ENSDARG00000103616	-5.937858905	-1.597304309	7.592162932	0.005862257	0.204335863	13	48358433	48359272	-		antisense
ENSDARG00000104012	-5.937858905	-1.597304309	7.592162932	0.005862257	0.204335863	7	54926474	54935564	-		lincRNA
ENSDARG00000104755	-5.937858905	-1.597304309	7.592162932	0.005862257	0.204335863	11	25212540	25226926	+		antisense
ENSDARG00000112606	-5.937858905	-1.597304309	7.592162932	0.005862257	0.204335863	KN147636.1	158783	161753	+		protein_coding					GO:0003700, GO:0000978	DNA-binding transcription factor activity, RNA polymerase II cis-regulatory region sequence-specific DNA binding	GO:0006357	regulation of transcription by RNA polymerase II
ENSDARG00000117113	-5.937858905	-1.597304309	7.592162932	0.005862257	0.204335863	4	63992019	64009243	+	zgc:173607	protein_coding		108183284			GO:0000981, GO:0000978	DNA-binding transcription factor activity, RNA polymerase II-specific, RNA polymerase II cis-regulatory region sequence-specific DNA binding	GO:0006355	regulation of transcription, DNA-templated
ENSDARG00000117189	-5.937858905	-1.597304309	7.592162932	0.005862257	0.204335863	17	37249736	37254266	+		protein_coding	HTH_Tnp_Tc3_2 domain-containing protein				GO:0003677	DNA binding	GO:0015074, GO:0006313	DNA integration, transposition, DNA-mediated
ENSDARG00000003971	2.729988932	0.172542742	7.586344033	0.00588121	0.20444168	25	32746014	32751982	-	isl2a	protein_coding	Binds to one of the cis-acting domain of the insulin gene enhancer. May be involved in subtype specialization of primary motoneurons.	30157	GO:0005634	nucleus	GO:0000987, GO:0000981, GO:0046872	cis-regulatory region sequence-specific DNA binding, DNA-binding transcription factor activity, RNA polymerase II-specific, metal ion binding	GO:0035476, GO:0048675, GO:0007411, GO:0007409, GO:0031017, GO:0048665, GO:0006357, GO:0048845	angioblast cell migration, axon extension, axon guidance, axonogenesis, exocrine pancreas development, neuron fate specification, regulation of transcription by RNA polymerase II, venous blood vessel morphogenesis
ENSDARG00000095799	2.729988932	0.172542742	7.586344033	0.00588121	0.20444168	23	44461493	44462527	+	cntrob	protein_coding							GO:0060271	cilium assembly
ENSDARG00000091961	-2.640630792	0.525605637	7.579525325	0.005903498	0.204662578	7	66136409	66137065	-	pth1b	protein_coding		405885	GO:0005576, GO:0005576	extracellular region, extracellular region	GO:0005179, GO:0005179, GO:0005179	hormone activity, hormone activity, hormone activity	GO:0006874	intracellular calcium ion homeostasis
ENSDARG00000093025	-2.640630792	0.525605637	7.579525325	0.005903498	0.204662578	13	37208460	37210369	-	si:dkeyp-77c8.4	protein_coding
ENSDARG00000043740	2.325505918	1.849399506	7.568212314	0.005940668	0.205673605	17	16423721	16533069	+	efcab11	protein_coding		550510	GO:0005575	cellular_component	GO:0005509	calcium ion binding
ENSDARG00000055238	2.245696307	2.76145599	7.563231387	0.005957108	0.205965221	11	37652870	37677206	+	kif17	protein_coding	Kinesin-like protein	557863	GO:0005930, GO:0036064, GO:0005929, GO:0032839, GO:0005871, GO:0005874, GO:0005815, GO:0043005	axoneme, ciliary basal body, cilium, dendrite cytoplasm, kinesin complex, microtubule, microtubule organizing center, neuron projection	GO:0005524, GO:0008574, GO:0008017, GO:0003777	ATP binding, ATP-dependent microtubule motor activity, plus-end-directed, microtubule binding, microtubule motor activity	GO:0098971, GO:0030030, GO:0042462, GO:0007018, GO:0035845	anterograde dendritic transport of neurotransmitter receptor complex, cell projection organization, eye photoreceptor cell development, microtubule-based movement, photoreceptor cell outer segment organization
ENSDARG00000019945	-2.944470997	-0.110488319	7.556012964	0.005981017	0.206236703	1	19122920	19237612	-	ptprdb	protein_coding	Protein-tyrosine-phosphatase	100073332	GO:0016021	integral component of membrane	GO:0004725	protein tyrosine phosphatase activity	GO:0006470	protein dephosphorylation
ENSDARG00000096026	-2.944470997	-0.110488319	7.556012964	0.005981017	0.206236703	4	59589201	59595197	+	si:dkey-4e4.1	protein_coding			GO:0005654	nucleoplasm	GO:0000981, GO:0001227, GO:0000978	DNA-binding transcription factor activity, RNA polymerase II-specific, DNA-binding transcription repressor activity, RNA polymerase II-specific, RNA polymerase II cis-regulatory region sequence-specific DNA binding	GO:0006357, GO:0006355	regulation of transcription by RNA polymerase II, regulation of transcription, DNA-templated
ENSDARG00000090814	2.187006498	4.271738711	7.552658429	0.005992161	0.206343997	10	33561567	33572441	-	si:dkey-18a10.3	protein_coding		792628	GO:0005634	nucleus	GO:0003700, GO:0000978	DNA-binding transcription factor activity, RNA polymerase II cis-regulatory region sequence-specific DNA binding	GO:0006357	regulation of transcription by RNA polymerase II
ENSDARG00000097136	-2.580432348	0.679539719	7.543635426	0.006022241	0.20682534	10	26892567	26895076	-		antisense
ENSDARG00000097434	-2.580432348	0.679539719	7.543635426	0.006022241	0.20682534	4	18419542	18434077	+		antisense
ENSDARG00000097268	2.203064795	3.523885978	7.523029053	0.006091516	0.20892519	24	39117499	39118364	+		lincRNA
ENSDARG00000090694	3.181903273	-0.595920928	7.468660981	0.006278223	0.214755351	22	5871035	5894628	-		processed_transcript
ENSDARG00000102975	3.181903273	-0.595920928	7.468660981	0.006278223	0.214755351	21	41256771	41305748	-	nsg2	protein_coding		324971	GO:0005768, GO:0016021	endosome, integral component of membrane	GO:0032051	clathrin light chain binding	GO:0048268, GO:0007212, GO:0016197	clathrin coat assembly, dopamine receptor signaling pathway, endosomal transport
ENSDARG00000078069	2.170950275	4.353986176	7.462017343	0.006301435	0.215180391	19	47564890	47571808	-	rrm2	protein_coding		30733	GO:0005737, GO:0005829, GO:0016020	cytoplasm, cytosol, membrane	GO:0016491	oxidoreductase activity	GO:0009263	deoxyribonucleotide biosynthetic process
ENSDARG00000051873	2.259913334	2.322389825	7.460313706	0.006307401	0.215180391	25	21800397	21822426	-	ahcyl2a	protein_coding		791167	GO:0005829	cytosol	GO:0004013, GO:0004013, GO:0016787	adenosylhomocysteinase activity, adenosylhomocysteinase activity, hydrolase activity	GO:0006730, GO:0033353	one-carbon metabolic process, S-adenosylmethionine cycle
ENSDARG00000029955	-2.224558527	2.924549549	7.451317326	0.006339004	0.215971711	9	12847040	12869049	+	glb1l	protein_coding	Acid beta-galactosidase	100001628	GO:0005773	vacuole	GO:0004565	beta-galactosidase activity	GO:0005975	carbohydrate metabolic process
ENSDARG00000042186	-2.306733212	1.951980663	7.44786216	0.006351184	0.21610009	20	33499378	33512443	-	paplnb	protein_coding		553586	GO:0031012	extracellular matrix	GO:0004222, GO:0004867	metalloendopeptidase activity, serine-type endopeptidase inhibitor activity	GO:0030198	extracellular matrix organization
ENSDARG00000026338	2.226528843	2.610755937	7.389828634	0.006559374	0.222888562	10	35257651	35262368	+	styxl1	protein_coding		447880	GO:0005739	mitochondrion	GO:0019903, GO:0004864, GO:0008138, GO:0001691	protein phosphatase binding, protein phosphatase inhibitor activity, protein tyrosine/serine/threonine phosphatase activity, pseudophosphatase activity	GO:0062030, GO:2001244	negative regulation of stress granule assembly, positive regulation of intrinsic apoptotic signaling pathway
ENSDARG00000039517	-3.141978815	-0.440027233	7.385298233	0.006575917	0.223155507	2	1478225	1518360	-	c8b	protein_coding	Constituent of the membrane attack complex (MAC) that plays a key role in the innate and adaptive immune response by forming pores in the plasma membrane of target cells.	793127	GO:0005576, GO:0005579	extracellular region, membrane attack complex			GO:0006958, GO:0019835, GO:0045087	complement activation, classical pathway, cytolysis, innate immune response
ENSDARG00000056587	-2.606789109	0.498720786	7.381156935	0.006591076	0.22337486	7	27455321	27697234	+	CYP2R1	protein_coding		563369	GO:0005737, GO:0043231	cytoplasm, intracellular membrane-bounded organelle	GO:0020037, GO:0005506, GO:0016712, GO:0008395	heme binding, iron ion binding, oxidoreductase activity, acting on paired donors, with incorporation or reduction of molecular oxygen, reduced flavin or flavoprotein as one donor, and incorporation of one atom of oxygen, steroid hydroxylase activity	GO:0071305, GO:0042738, GO:0071425, GO:0006082, GO:0070640, GO:0006805	cellular response to vitamin D, exogenous drug catabolic process, hematopoietic stem cell proliferation, organic acid metabolic process, vitamin D3 metabolic process, xenobiotic metabolic process
ENSDARG00000007671	-2.136255189	6.096740233	7.363717439	0.006655305	0.225254467	21	20742876	20765338	-	ghrb	protein_coding		560202	GO:0005829, GO:0009897, GO:0070195, GO:0016021, GO:0043235	cytosol, external side of plasma membrane, growth hormone receptor complex, integral component of membrane, receptor complex	GO:0019955, GO:0004896, GO:0019838, GO:0004903, GO:0017046	cytokine binding, cytokine receptor activity, growth factor binding, growth hormone receptor activity, peptide hormone binding	GO:0019221, GO:0060396, GO:0050731, GO:0046427	cytokine-mediated signaling pathway, growth hormone receptor signaling pathway, positive regulation of peptidyl-tyrosine phosphorylation, positive regulation of receptor signaling pathway via JAK-STAT
ENSDARG00000070960	-2.505934619	0.796713346	7.355411411	0.006686121	0.225362284	19	9344171	9364342	+	si:ch211-288g17.4	protein_coding		795729
ENSDARG00000032705	2.930140018	-0.309771428	7.353406265	0.006693582	0.225362284	11	43114108	43116249	+	foxg1b	protein_coding		405850	GO:0005634	nucleus	GO:0003700, GO:1990837	DNA-binding transcription factor activity, sequence-specific double-stranded DNA binding	GO:0006357	regulation of transcription by RNA polymerase II
ENSDARG00000089908	2.930140018	-0.309771428	7.353406265	0.006693582	0.225362284	4	26036682	26051118	+	DEPDC4	protein_coding		564715					GO:0035556	intracellular signal transduction
ENSDARG00000096794	2.930140018	-0.309771428	7.353406265	0.006693582	0.225362284	20	39458596	39473280	-		antisense
ENSDARG00000097691	-2.470456783	0.925376795	7.350652176	0.006703843	0.225412344	25	186583	189982	+	pclaf	protein_coding	PCNA-associated factor		GO:0005634, GO:0048471	nucleus, perinuclear region of cytoplasm	GO:0003682	chromatin binding	GO:0051726, GO:0019985	regulation of cell cycle, translesion synthesis
ENSDARG00000043089	2.481748981	0.7481051	7.342669721	0.006733676	0.226119486	15	963292	976353	+	alox5b.2	protein_coding		724056	GO:0005737, GO:0005635	cytoplasm, nuclear envelope	GO:0004051, GO:0005506, GO:0016702	arachidonate 5-lipoxygenase activity, iron ion binding, oxidoreductase activity, acting on single donors with incorporation of molecular oxygen, incorporation of two atoms of oxygen	GO:0019369, GO:0051122, GO:0043651, GO:0034440, GO:0019372	arachidonic acid metabolic process, hepoxilin biosynthetic process, linoleic acid metabolic process, lipid oxidation, lipoxygenase pathway
ENSDARG00000096278	2.55675491	0.473452424	7.316388187	0.00683286	0.228698281	19	44004348	44006445	+	nkd3	protein_coding		796282					GO:0070121	Kupffer's vesicle development
ENSDARG00000038868	2.780713826	-0.070878264	7.312914267	0.006846081	0.228698281	2	29976419	29979956	+	en2b	protein_coding	Homeobox protein engrailed-like	30238	GO:0005634	nucleus	GO:0003677, GO:0000981	DNA binding, DNA-binding transcription factor activity, RNA polymerase II-specific	GO:0001708, GO:0006355, GO:0006357, GO:0009952, GO:0030182, GO:0030901, GO:0030917	cell fate specification, regulation of DNA-templated transcription, regulation of transcription by RNA polymerase II, anterior/posterior pattern specification, neuron differentiation, midbrain development, midbrain-hindbrain boundary development
ENSDARG00000094488	2.780713826	-0.070878264	7.312914267	0.006846081	0.228698281	5	26100788	26109363	-		lincRNA
ENSDARG00000101026	2.780713826	-0.070878264	7.312914267	0.006846081	0.228698281	KN150709.1	28312	30914	-		protein_coding	NDK domain-containing protein		GO:0016021	integral component of membrane	GO:0004550	nucleoside diphosphate kinase activity	GO:0006241, GO:0006183, GO:0006228	CTP biosynthetic process, GTP biosynthetic process, UTP biosynthetic process
ENSDARG00000056248	-2.158622918	3.951796969	7.308477234	0.006863006	0.228786038	21	25187210	25197103	+	si:dkey-183i3.5	protein_coding		566445	GO:0005882	intermediate filament
ENSDARG00000037320	2.610175399	0.313721491	7.306514809	0.006870505	0.228786038	23	24300651	24343363	-	fam131c	protein_coding		619198	GO:0005575	cellular_component	GO:0003674	molecular_function	GO:0008150	biological_process
ENSDARG00000002330	2.681273132	0.134151428	7.302902278	0.006884332	0.228786038	2	11205795	11210168	+	lhx8a	protein_coding		378959	GO:0005634	nucleus	GO:0003700, GO:0000981, GO:0046872, GO:0000977	DNA-binding transcription factor activity, DNA-binding transcription factor activity, RNA polymerase II-specific, metal ion binding, RNA polymerase II transcription regulatory region sequence-specific DNA binding	GO:0021884, GO:0030182, GO:0006357	forebrain neuron development, neuron differentiation, regulation of transcription by RNA polymerase II
ENSDARG00000054025	2.681273132	0.134151428	7.302902278	0.006884332	0.228786038	12	27117609	27120171	+	hoxb8b	protein_coding		30420	GO:0005634, GO:0005634	nucleus, nucleus	GO:0000977, GO:0000981, GO:0000981, GO:0003677, GO:0003700	RNA polymerase II transcription regulatory region sequence-specific DNA binding, DNA-binding transcription factor activity, RNA polymerase II-specific, DNA-binding transcription factor activity, RNA polymerase II-specific, DNA binding, DNA-binding transcription factor activity	GO:0006355, GO:0006357	regulation of DNA-templated transcription, regulation of transcription by RNA polymerase II
ENSDARG00000035322	-2.145991781	4.372255955	7.293223246	0.006921519	0.229531958	23	18722715	18757078	+	myh7bb	protein_coding		560945	GO:0016459	myosin complex	GO:0051015, GO:0005524, GO:0003774	actin filament binding, ATP binding, motor activity	GO:0048731	system development
ENSDARG00000059657	2.174919142	3.280937864	7.292411275	0.006924647	0.229531958	5	56090851	56119028	-	mks1	protein_coding		556706	GO:0005737, GO:0036038	cytoplasm, MKS complex	GO:0003674	molecular_function	GO:0060271, GO:0060030	cilium assembly, dorsal convergence
ENSDARG00000088408	-3.5823585	-0.868757215	7.27582418	0.006988882	0.230679101	19	10473612	10476024	+	si:ch211-171h4.7	protein_coding
ENSDARG00000089547	-3.5823585	-0.868757215	7.27582418	0.006988882	0.230679101	19	23121009	23124591	+	LOC101885964	IG_C_pseudogene		101885964
ENSDARG00000109683	-3.5823585	-0.868757215	7.27582418	0.006988882	0.230679101	3	9457762	9458445	-		protein_coding	NAD(P)(+)--arginine ADP-ribosyltransferase				GO:0003950, GO:0106274, GO:0106275	NAD+ ADP-ribosyltransferase activity, NAD+-protein-arginine ADP-ribosyltransferase activity, NADP+-protein-arginine ADP-ribosyltransferase activity	GO:0018120	peptidyl-arginine ADP-ribosylation
ENSDARG00000079372	-2.206451991	2.739253322	7.274207792	0.006995174	0.230679101	19	5731849	5769728	-	si:ch211-264f5.6	protein_coding		100319064	GO:0016021	integral component of membrane
ENSDARG00000016771	-2.128426212	5.265606332	7.269628115	0.007013032	0.230959214	2	16780643	16794710	+	tfa	protein_coding		30255	GO:0005769, GO:0005615, GO:0005886, GO:0055037	early endosome, extracellular space, plasma membrane, recycling endosome	GO:0046872	metal ion binding	GO:0019731, GO:0042541, GO:0055072, GO:0006826, GO:0009617	antibacterial humoral response, hemoglobin biosynthetic process, iron ion homeostasis, iron ion transport, response to bacterium
ENSDARG00000019692	-2.190238802	2.990194894	7.267422612	0.007021649	0.230959214	16	20198064	20238985	+	COLQ	protein_coding		101886065	GO:0031012, GO:0005615	extracellular matrix, extracellular space	GO:0005201, GO:0008201	extracellular matrix structural constituent, heparin binding	GO:0030198	extracellular matrix organization
ENSDARG00000067829	2.174693848	3.14488161	7.255392265	0.007068843	0.232214202	7	70578985	70665965	-	PPARGC1A	protein_coding	Peroxisome proliferator-activated receptor gamma coactivator 1-alpha	553418	GO:0005634, GO:0016605	nucleus, PML body	GO:0030374, GO:0003723, GO:0005102	nuclear receptor coactivator activity, RNA binding, signaling receptor binding	GO:0072068, GO:0007005, GO:0051091, GO:0045944, GO:0072020, GO:0007519	late distal convoluted tubule development, mitochondrion organization, positive regulation of DNA-binding transcription factor activity, positive regulation of transcription by RNA polymerase II, proximal straight tubule development, skeletal muscle tissue development
ENSDARG00000019651	2.132387772	4.643022017	7.252116965	0.007081748	0.232341014	21	40786804	40799404	-	zgc:162239	protein_coding		558037	GO:0032153, GO:0015630, GO:0031105, GO:0005940, GO:0008021	cell division site, microtubule cytoskeleton, septin complex, septin ring, synaptic vesicle	GO:0005525, GO:0003924, GO:0060090	GTP binding, GTPase activity, molecular adaptor activity	GO:0034613, GO:0061640, GO:0017157	cellular protein localization, cytoskeleton-dependent cytokinesis, regulation of exocytosis
ENSDARG00000011463	3.596453175	-1.036968346	7.221842283	0.007202175	0.23419833	15	46605482	46624720	+	LOC100004411	protein_coding		100004411	GO:0005576	extracellular region	GO:0005509, GO:0004252	calcium ion binding, serine-type endopeptidase activity	GO:0007596	blood coagulation
ENSDARG00000018817	3.596453175	-1.036968346	7.221842283	0.007202175	0.23419833	7	31924983	31941670	-	bdnf	protein_coding	Promotes the survival of neuronal populations that are all located either in the central nervous system or directly connected to it.	58118	GO:0030424, GO:0030425, GO:0005615, GO:0008021	axon, dendrite, extracellular space, synaptic vesicle	GO:0008083, GO:0005163	growth factor activity, nerve growth factor receptor binding	GO:0007420, GO:0071542, GO:0007613, GO:0050804, GO:0033555, GO:0043524, GO:0021675, GO:0038180, GO:0048812, GO:0007422, GO:0048672, GO:0033138, GO:0099054, GO:0045664, GO:0007169	brain development, dopaminergic neuron differentiation, memory, modulation of chemical synaptic transmission, multicellular organismal response to stress, negative regulation of neuron apoptotic process, nerve development, nerve growth factor signaling pathway, neuron projection morphogenesis, peripheral nervous system development, positive regulation of collateral sprouting, positive regulation …
ENSDARG00000037964	3.596453175	-1.036968346	7.221842283	0.007202175	0.23419833	21	8407545	8422363	-	lhx2a	protein_coding		795283	GO:0005634	nucleus	GO:0000981, GO:0046872, GO:0000977	DNA-binding transcription factor activity, RNA polymerase II-specific, metal ion binding, RNA polymerase II transcription regulatory region sequence-specific DNA binding	GO:0030182, GO:0006357	neuron differentiation, regulation of transcription by RNA polymerase II
ENSDARG00000052288	3.596453175	-1.036968346	7.221842283	0.007202175	0.23419833	6	22679610	22686016	+	zmp:0000000634	protein_coding		100536291	GO:0016021	integral component of membrane	GO:0046872	metal ion binding
ENSDARG00000093878	3.596453175	-1.036968346	7.221842283	0.007202175	0.23419833	22	26791306	26794635	+	pimr69	protein_coding	Proto-oncogene with serine/threonine kinase activity involved in cell survival and cell proliferation.		GO:0005737	cytoplasm	GO:0005524, GO:0106310, GO:0004674, GO:0106311	ATP binding, protein serine kinase activity, protein serine/threonine kinase activity, protein threonine kinase activity	GO:0043066, GO:0046777, GO:0007346	negative regulation of apoptotic process, protein autophosphorylation, regulation of mitotic cell cycle
ENSDARG00000094644	3.596453175	-1.036968346	7.221842283	0.007202175	0.23419833	23	21955056	21957383	-	si:dkey-68l7.2	protein_coding							GO:0007165	signal transduction
ENSDARG00000095562	3.596453175	-1.036968346	7.221842283	0.007202175	0.23419833	5	39875646	39938810	+	si:ch73-138i16.1	protein_coding		110438664	GO:0005737	cytoplasm	GO:0005524, GO:0004674	ATP binding, protein serine/threonine kinase activity	GO:0043066, GO:0046777, GO:0007346	negative regulation of apoptotic process, protein autophosphorylation, regulation of mitotic cell cycle
ENSDARG00000079078	2.104981206	10.04012361	7.21882633	0.007214286	0.234295576	3	55105066	55105966	+	si:ch211-5k11.8	protein_coding		497162	GO:0031838, GO:0005833	haptoglobin-hemoglobin complex, hemoglobin complex	GO:0020037, GO:0005506, GO:0043177, GO:0019825, GO:0005344	heme binding, iron ion binding, organic acid binding, oxygen binding, oxygen carrier activity	GO:0098869, GO:0042744	cellular oxidant detoxification, hydrogen peroxide catabolic process
ENSDARG00000097071	2.309571324	1.477953359	7.203796529	0.007274952	0.235180902	23	32400806	32404029	-	si:ch211-66i15.4	protein_coding		560315	GO:0036064	ciliary basal body	GO:0008092	cytoskeletal protein binding	GO:0031344	regulation of cell projection organization
ENSDARG00000055784	2.202083473	2.480651263	7.19164482	0.007324381	0.235180902	16	26547152	26600624	+	PTPN3	protein_coding		407635	GO:0005737, GO:0009898, GO:0005856	cytoplasm, cytoplasmic side of plasma membrane, cytoskeleton	GO:0004725	protein tyrosine phosphatase activity	GO:0016311	dephosphorylation
ENSDARG00000102540	-2.477992228	0.774493754	7.190764904	0.007327974	0.235180902	23	13289083	13295923	-	sb:cb449	protein_coding		100151018
ENSDARG00000053835	-2.519204681	0.630875059	7.183777046	0.007356568	0.235180902	17	37932433	38023273	+	plekhh1	protein_coding		565914	GO:0005856	cytoskeleton			GO:0001569, GO:0007411, GO:0048514	branching involved in blood vessel morphogenesis, axon guidance, blood vessel morphogenesis
ENSDARG00000078676	-2.519204681	0.630875059	7.183777046	0.007356568	0.235180902	25	3897907	3979583	-	MYRF	protein_coding		570792	GO:0005789, GO:0016021, GO:0005634	endoplasmic reticulum membrane, integral component of membrane, nucleus	GO:0003700, GO:0043565	DNA-binding transcription factor activity, sequence-specific DNA binding	GO:0032286, GO:0045893, GO:0016540	central nervous system myelin maintenance, positive regulation of transcription, DNA-templated, protein autoprocessing
ENSDARG00000023111	-2.306261811	1.575318634	7.165740652	0.0074309	0.235180902	20	42688488	42702884	-	plg	protein_coding		322691	GO:0005576, GO:0005615	extracellular region, extracellular space	GO:0004252	serine-type endopeptidase activity	GO:0006508, GO:0006508, GO:0007596, GO:0007596, GO:0007599, GO:0042730, GO:0042730, GO:0048771, GO:0048771	proteolysis, proteolysis, blood coagulation, blood coagulation, hemostasis, fibrinolysis, fibrinolysis, tissue remodeling, tissue remodeling
ENSDARG00000036967	2.100397736	5.930289537	7.135136365	0.007558789	0.235180902	1	41849152	41865986	+	smox	protein_coding		387290			GO:0016491, GO:0046592	oxidoreductase activity, polyamine oxidase activity	GO:0030097	hemopoiesis
ENSDARG00000101331	2.106394141	5.057845723	7.12498002	0.007601726	0.235180902	15	33865312	33878283	+	tekt1	protein_coding	Structural component of ciliary and flagellar microtubules.	492525	GO:0015630, GO:0031514	microtubule cytoskeleton, motile cilium	GO:0003674	molecular_function	GO:0060271, GO:0060294	cilium assembly, cilium movement involved in cell motility
ENSDARG00000112352	-2.13566012	3.666697975	7.114108515	0.007647963	0.235180902	KN150355.1	2275	4765	-		protein_coding	Dual specificity phosphatase able to dephosphorylate phosphotyrosine, phosphoserine and phosphothreonine residues, with a preference for phosphotyrosine as a substrate.				GO:0106306, GO:0106307, GO:0004725, GO:0008138	protein serine phosphatase activity, protein threonine phosphatase activity, protein tyrosine phosphatase activity, protein tyrosine/serine/threonine phosphatase activity
ENSDARG00000095378	-2.355839121	1.221664204	7.106028733	0.007682512	0.235180902	13	31285660	31289625	+	GDF10	protein_coding		563003	GO:0005615	extracellular space	GO:0005125	cytokine activity	GO:0010862, GO:0060395	positive regulation of pathway-restricted SMAD protein phosphorylation, SMAD protein signal transduction
ENSDARG00000074915	2.347596521	1.139309953	7.10422474	0.007690248	0.235180902	1	51537250	51545917	+	etaa1a	protein_coding		558278	GO:0043596	nuclear replication fork	GO:0043539	protein serine/threonine kinase activator activity	GO:0006974, GO:0071902, GO:2000001, GO:0031297	cellular response to DNA damage stimulus, positive regulation of protein serine/threonine kinase activity, regulation of DNA damage checkpoint, replication fork processing
ENSDARG00000111386	-2.103315281	5.093178003	7.099917591	0.00770875	0.235180902	22	278790	282498	-		protein_coding			GO:0016459	myosin complex	GO:0051015, GO:0005524, GO:0003774	actin filament binding, ATP binding, motor activity
ENSDARG00000014465	5.704208749	-1.812586281	7.09303077	0.007738427	0.235180902	6	39256170	39275915	-	arhgef25b	protein_coding		569561	GO:0005737, GO:0005886, GO:0019898	cytoplasm, plasma membrane, extrinsic component of membrane	GO:0005085	guanyl-nucleotide exchange factor activity	GO:0035023	regulation of Rho protein signal transduction
ENSDARG00000015854	5.704208749	-1.812586281	7.09303077	0.007738427	0.235180902	13	29406814	29421331	-	chata	protein_coding	Catalyzes the reversible synthesis of acetylcholine (ACh) from acetyl CoA and choline at cholinergic synapses.	100170938	GO:0005737, GO:0043005, GO:0045202	cytoplasm, neuron projection, synapse	GO:0004102	choline O-acetyltransferase activity	GO:0008292, GO:0007626, GO:0007274	acetylcholine biosynthetic process, locomotory behavior, neuromuscular synaptic transmission
ENSDARG00000024139	5.704208749	-1.812586281	7.09303077	0.007738427	0.235180902	15	16343073	16371103	+	p2rx8	protein_coding	Receptor for ATP that acts as a ligand-gated ion channel.	387299	GO:0005639, GO:0005887, GO:0098794	integral component of nuclear inner membrane, integral component of plasma membrane, postsynapse	GO:0005524, GO:0004931, GO:0001614	ATP binding, extracellularly ATP-gated cation channel activity, purinergic nucleotide receptor activity	GO:0006812, GO:0033198	cation transport, response to ATP
ENSDARG00000030778	5.704208749	-1.812586281	7.09303077	0.007738427	0.235180902	24	39990695	39992254	+		protein_coding	AIG1-type G domain-containing protein				GO:0005525	GTP binding
ENSDARG00000035646	5.704208749	-1.812586281	7.09303077	0.007738427	0.235180902	5	9134187	9135912	+	pimr123	protein_coding	Non-specific serine/threonine protein kinase		GO:0005737	cytoplasm	GO:0005524, GO:0106310, GO:0004674, GO:0106311	ATP binding, protein serine kinase activity, protein serine/threonine kinase activity, protein threonine kinase activity	GO:0043066, GO:0046777, GO:0007346	negative regulation of apoptotic process, protein autophosphorylation, regulation of mitotic cell cycle
ENSDARG00000037995	5.704208749	-1.812586281	7.09303077	0.007738427	0.235180902	17	4239437	4252221	-	gdf3	protein_coding		30125	GO:0005576	extracellular region	GO:0008083	growth factor activity	GO:0001947, GO:0009798, GO:0030509, GO:0038092, GO:0038092, GO:0048666, GO:0051781, GO:0060027, GO:0060027, GO:0060972, GO:1900107, GO:1904086	heart looping, axis specification, BMP signaling pathway, nodal signaling pathway, nodal signaling pathway, neuron development, positive regulation of cell division, convergent extension involved in gastrulation, convergent extension involved in gastrulation, left/right pattern formation, regulation of nodal signaling pathway, regulation of epiboly involved in gastrulation with mouth forming seco…
ENSDARG00000038271	5.704208749	-1.812586281	7.09303077	0.007738427	0.235180902	2	205763	211064	+	zgc:113293	protein_coding		550593	GO:0016021	integral component of membrane
ENSDARG00000052782	5.704208749	-1.812586281	7.09303077	0.007738427	0.235180902	1	21423010	21483832	-	glrba	protein_coding		83412	GO:0005887, GO:0043005, GO:0045211, GO:0045202	integral component of plasma membrane, neuron projection, postsynaptic membrane, synapse	GO:0016934, GO:0030594, GO:0004888	extracellularly glycine-gated chloride channel activity, neurotransmitter receptor activity, transmembrane signaling receptor activity	GO:0007268, GO:1902476, GO:0034220, GO:0050877, GO:0007218, GO:0042391, GO:0043200, GO:0007165, GO:0060012	chemical synaptic transmission, chloride transmembrane transport, ion transmembrane transport, nervous system process, neuropeptide signaling pathway, regulation of membrane potential, response to amino acid, signal transduction, synaptic transmission, glycinergic
ENSDARG00000056784	5.704208749	-1.812586281	7.09303077	0.007738427	0.235180902	2	22808946	22846553	+	aire	protein_coding		100007662	GO:0005737, GO:0005634	cytoplasm, nucleus	GO:0003682, GO:0042393, GO:0046872, GO:0000977, GO:0045182	chromatin binding, histone binding, metal ion binding, RNA polymerase II transcription regulatory region sequence-specific DNA binding, translation regulator activity	GO:0002509, GO:0006959, GO:0045060, GO:0002458, GO:0045944, GO:2000410, GO:0097536	central tolerance induction to self antigen, humoral immune response, negative thymic T cell selection, peripheral T cell tolerance induction, positive regulation of transcription by RNA polymerase II, regulation of thymocyte migration, thymus epithelium morphogenesis
ENSDARG00000058464	5.704208749	-1.812586281	7.09303077	0.007738427	0.235180902	1	9144958	9145896	+	rasd3	protein_coding		567084	GO:0005886	plasma membrane	GO:0003925, GO:0019003, GO:0005525, GO:0003924	G protein activity, GDP binding, GTP binding, GTPase activity	GO:0031101, GO:0007165	fin regeneration, signal transduction
ENSDARG00000059130	5.704208749	-1.812586281	7.09303077	0.007738427	0.235180902	8	7463911	7475917	-	gata1b	protein_coding		564960	GO:0005634	nucleus	GO:0000981, GO:0000978, GO:0008270	DNA-binding transcription factor activity, RNA polymerase II-specific, RNA polymerase II cis-regulatory region sequence-specific DNA binding, zinc ion binding	GO:0048738, GO:0045165, GO:0006357	cardiac muscle tissue development, cell fate commitment, regulation of transcription by RNA polymerase II
ENSDARG00000070522	5.704208749	-1.812586281	7.09303077	0.007738427	0.235180902	3	29082267	29378430	+	cacna1ia	protein_coding		566351	GO:0043005, GO:0005891, GO:0001518	neuron projection, voltage-gated calcium channel complex, voltage-gated sodium channel complex	GO:0008332, GO:0005248	low voltage-gated calcium channel activity, voltage-gated sodium channel activity	GO:0070509, GO:0030317, GO:0086010, GO:0019228, GO:0045956	calcium ion import, flagellated sperm motility, membrane depolarization during action potential, neuronal action potential, positive regulation of calcium ion-dependent exocytosis
ENSDARG00000071583	5.704208749	-1.812586281	7.09303077	0.007738427	0.235180902	24	21640635	21642858	+	gtf3ab	protein_coding		100037394	GO:0005634	nucleus	GO:0003674, GO:0046872	molecular_function, metal ion binding	GO:0008150	biological_process
ENSDARG00000075307	5.704208749	-1.812586281	7.09303077	0.007738427	0.235180902	8	25368034	25422191	-	kcnq2a	protein_coding		100141342	GO:0043194, GO:0016021, GO:0008076	axon initial segment, integral component of membrane, voltage-gated potassium channel complex	GO:0005516, GO:0005251, GO:0005249	calmodulin binding, delayed rectifier potassium channel activity, voltage-gated potassium channel activity	GO:0071805, GO:0034765	potassium ion transmembrane transport, regulation of ion transmembrane transport
ENSDARG00000076900	5.704208749	-1.812586281	7.09303077	0.007738427	0.235180902	1	144284	151998	+	prozb	protein_coding	Coagulation factor VII	558106	GO:0005615	extracellular space	GO:0005509, GO:0004252	calcium ion binding, serine-type endopeptidase activity	GO:0007596	blood coagulation
ENSDARG00000093060	5.704208749	-1.812586281	7.09303077	0.007738427	0.235180902	2	15833553	15844036	+		sense_intronic
ENSDARG00000093383	5.704208749	-1.812586281	7.09303077	0.007738427	0.235180902	5	23180505	23188247	+		processed_transcript
ENSDARG00000095050	5.704208749	-1.812586281	7.09303077	0.007738427	0.235180902	16	23923746	23924845	+	si:dkey-7f3.14	protein_coding		570585	GO:0034361, GO:0034362, GO:0034364, GO:0042627, GO:1903561	very-low-density lipoprotein particle, low-density lipoprotein particle, high-density lipoprotein particle, chylomicron, extracellular vesicle	GO:0005543, GO:0060228, GO:0120020	phospholipid binding, phosphatidylcholine-sterol O-acyltransferase activator activity, cholesterol transfer activity	GO:0008203, GO:0033344, GO:0033700, GO:0055090	cholesterol metabolic process, cholesterol efflux, phospholipid efflux, acylglycerol homeostasis
ENSDARG00000095189	5.704208749	-1.812586281	7.09303077	0.007738427	0.235180902	1	27530825	27542119	-	si:ch211-127n13.2	protein_coding		557378	GO:0005654	nucleoplasm
ENSDARG00000095609	5.704208749	-1.812586281	7.09303077	0.007738427	0.235180902	24	6025538	6029314	-	ftr60	protein_coding		100535043
ENSDARG00000095638	5.704208749	-1.812586281	7.09303077	0.007738427	0.235180902	19	32840143	32849036	-	si:dkey-284p5.3	protein_coding		557830
ENSDARG00000095780	5.704208749	-1.812586281	7.09303077	0.007738427	0.235180902	15	41393401	41396073	-		unprocessed_pseudogene
ENSDARG00000096189	5.704208749	-1.812586281	7.09303077	0.007738427	0.235180902	4	43048527	43070566	-	si:dkey-54j5.2	protein_coding		108183901	GO:0005634	nucleus	GO:0000981, GO:0000977	DNA-binding transcription factor activity, RNA polymerase II-specific, RNA polymerase II transcription regulatory region sequence-specific DNA binding	GO:0006357	regulation of transcription by RNA polymerase II
ENSDARG00000096380	5.704208749	-1.812586281	7.09303077	0.007738427	0.235180902	21	21826529	21828261	-	defbl2	protein_coding		100009620
ENSDARG00000097049	5.704208749	-1.812586281	7.09303077	0.007738427	0.235180902	16	53569071	53572201	+		processed_transcript
ENSDARG00000097933	5.704208749	-1.812586281	7.09303077	0.007738427	0.235180902	6	16722014	16723463	-	LOC100329517	lincRNA		100329517
ENSDARG00000097970	5.704208749	-1.812586281	7.09303077	0.007738427	0.235180902	9	2861224	2866407	-		lincRNA
ENSDARG00000100639	5.704208749	-1.812586281	7.09303077	0.007738427	0.235180902	11	14309027	14311042	-	si:ch211-262i1.2	lincRNA		101883906
ENSDARG00000101198	5.704208749	-1.812586281	7.09303077	0.007738427	0.235180902	22	38751797	38795251	-		antisense
ENSDARG00000101333	5.704208749	-1.812586281	7.09303077	0.007738427	0.235180902	20	17257101	17259573	-		protein_coding					GO:0046983	protein dimerization activity
ENSDARG00000101930	5.704208749	-1.812586281	7.09303077	0.007738427	0.235180902	12	43692048	43693192	-		protein_coding	NIDO domain-containing protein						GO:0007160	cell-matrix adhesion
ENSDARG00000104804	5.704208749	-1.812586281	7.09303077	0.007738427	0.235180902	4	57131456	57156965	+	si:ch211-238e22.8	protein_coding							GO:0035556	intracellular signal transduction
ENSDARG00000105306	5.704208749	-1.812586281	7.09303077	0.007738427	0.235180902	4	52614984	52621665	-	si:dkeyp-44b5.5	protein_coding		798067	GO:0005634	nucleus	GO:0000981, GO:0000977	DNA-binding transcription factor activity, RNA polymerase II-specific, RNA polymerase II transcription regulatory region sequence-specific DNA binding	GO:0006357	regulation of transcription by RNA polymerase II
ENSDARG00000105391	5.704208749	-1.812586281	7.09303077	0.007738427	0.235180902	7	13918349	13984507	+	strc	protein_coding		100004499	GO:0009986, GO:0016021, GO:0060091, GO:0032426	cell surface, integral component of membrane, kinocilium, stereocilium tip			GO:0007160	cell-matrix adhesion
ENSDARG00000105539	5.704208749	-1.812586281	7.09303077	0.007738427	0.235180902	7	29850789	29852166	+		unprocessed_pseudogene
ENSDARG00000105606	5.704208749	-1.812586281	7.09303077	0.007738427	0.235180902	7	29731254	29732610	+		unprocessed_pseudogene
ENSDARG00000105613	5.704208749	-1.812586281	7.09303077	0.007738427	0.235180902	7	29822214	29823603	+		unprocessed_pseudogene
ENSDARG00000110283	5.704208749	-1.812586281	7.09303077	0.007738427	0.235180902	8	24422393	24502997	-		protein_coding	Protein kinase domain-containing protein				GO:0005524, GO:0004674	ATP binding, protein serine/threonine kinase activity
ENSDARG00000111503	5.704208749	-1.812586281	7.09303077	0.007738427	0.235180902	22	24726066	24756673	+		protein_coding
ENSDARG00000112541	5.704208749	-1.812586281	7.09303077	0.007738427	0.235180902	4	38254699	38259998	-	znf1093	protein_coding					GO:0000981, GO:0000978	DNA-binding transcription factor activity, RNA polymerase II-specific, RNA polymerase II cis-regulatory region sequence-specific DNA binding	GO:0006355	regulation of transcription, DNA-templated
ENSDARG00000113825	5.704208749	-1.812586281	7.09303077	0.007738427	0.235180902	13	9213805	9216989	+	pimr158	protein_coding		798902	GO:0005737	cytoplasm	GO:0005524, GO:0004674	ATP binding, protein serine/threonine kinase activity	GO:0043066, GO:0046777, GO:0007346	negative regulation of apoptotic process, protein autophosphorylation, regulation of mitotic cell cycle
ENSDARG00000117225	5.704208749	-1.812586281	7.09303077	0.007738427	0.235180902	17	7741616	7747160	+		lincRNA
ENSDARG00000067848	2.087206627	7.591574914	7.091493504	0.007745068	0.235180902	2	55982300	55990329	+	nmrk2	protein_coding		447879	GO:0005737	cytoplasm	GO:0050262	ribosylnicotinamide kinase activity	GO:0016310	phosphorylation
ENSDARG00000071880	2.517353223	0.442320221	7.085754269	0.007769911	0.235656719	14	8722152	8724290	-	pimr56	protein_coding	Proto-oncogene with serine/threonine kinase activity involved in cell survival and cell proliferation.		GO:0005737	cytoplasm	GO:0005524, GO:0106310, GO:0004674, GO:0106311	ATP binding, protein serine kinase activity, protein serine/threonine kinase activity, protein threonine kinase activity	GO:0043066, GO:0046777, GO:0007346	negative regulation of apoptotic process, protein autophosphorylation, regulation of mitotic cell cycle
ENSDARG00000042270	-2.394144609	1.005861316	7.068237808	0.007846239	0.237691073	18	8231138	8243538	+	arsa	protein_coding		541416	GO:0005575	cellular_component	GO:0004065	arylsulfatase activity
ENSDARG00000004131	2.128286334	3.481707985	7.054954951	0.00790463	0.239177896	24	15130979	15263142	-	RTTN	protein_coding		100151439	GO:0005814, GO:0005813, GO:0036064	centriole, centrosome, ciliary basal body			GO:0007099, GO:0010457, GO:0032053	centriole replication, centriole-centriole cohesion, ciliary basal body organization
ENSDARG00000055229	2.565941004	0.278928908	7.050402023	0.007924746	0.23927608	5	32402026	32445835	-	ncs1a	protein_coding		393437			GO:0005509	calcium ion binding	GO:0060872, GO:0048752	semicircular canal development, semicircular canal morphogenesis
ENSDARG00000043792	-2.299287195	1.481077238	7.050004927	0.007926503	0.23927608	4	30045493	30057608	-	si:rp71-7l19.2	protein_coding		100000651					GO:0035556	intracellular signal transduction
ENSDARG00000058685	-2.419048297	0.884483191	7.047100429	0.007939367	0.239383091	19	7694487	7706926	-	si:dkey-204a24.11	protein_coding		101887072	GO:0005737, GO:0005634	cytoplasm, nucleus	GO:0005525	GTP binding
ENSDARG00000011600	-3.072042261	-0.493331422	7.016651428	0.008075511	0.241927685	2	40294313	40514151	+	epha4b	protein_coding	Receptor protein-tyrosine kinase	64270	GO:0005887, GO:0043005, GO:0043235	integral component of plasma membrane, neuron projection, receptor complex	GO:0005524, GO:0004714, GO:0005005	ATP binding, transmembrane receptor protein tyrosine kinase activity, transmembrane-ephrin receptor activity	GO:0007411, GO:0030517, GO:0048685, GO:0033674, GO:0031641, GO:0007169	axon guidance, negative regulation of axon extension, negative regulation of collateral sprouting of intact axon in response to injury, positive regulation of kinase activity, regulation of myelination, transmembrane receptor protein tyrosine kinase signaling pathway
ENSDARG00000020863	-3.072042261	-0.493331422	7.016651428	0.008075511	0.241927685	6	4160579	4176841	+	trim25l	protein_coding		448857			GO:0008270	zinc ion binding
ENSDARG00000069692	-3.072042261	-0.493331422	7.016651428	0.008075511	0.241927685	4	15889437	15966260	+	col7a1l	protein_coding		559516	GO:0062023, GO:0005615	collagen-containing extracellular matrix, extracellular space
ENSDARG00000093477	-3.072042261	-0.493331422	7.016651428	0.008075511	0.241927685	20	5132138	5145333	+	cyp46a1.5	protein_coding		641477	GO:0016021	integral component of membrane	GO:0033781, GO:0020037, GO:0005506	cholesterol 24-hydroxylase activity, heme binding, iron ion binding	GO:0006707	cholesterol catabolic process
ENSDARG00000019135	3.095058376	-0.661562205	7.004862873	0.00812886	0.241927685	20	34868933	34902205	+	ankef1a	protein_coding		566413
ENSDARG00000023886	3.095058376	-0.661562205	7.004862873	0.00812886	0.241927685	25	19023737	19090628	-	cacna2d4b	protein_coding		100150428	GO:0005891	voltage-gated calcium channel complex	GO:0005245	voltage-gated calcium channel activity	GO:0046549	retinal cone cell development
ENSDARG00000053026	3.095058376	-0.661562205	7.004862873	0.00812886	0.241927685	12	38770654	38805710	+	KIF19	protein_coding	Kinesin-like protein	565913	GO:0005871, GO:0005874	kinesin complex, microtubule	GO:0005524, GO:0008574, GO:0008017, GO:0003777	ATP binding, ATP-dependent microtubule motor activity, plus-end-directed, microtubule binding, microtubule motor activity	GO:0007018	microtubule-based movement
ENSDARG00000056723	3.095058376	-0.661562205	7.004862873	0.00812886	0.241927685	8	21383347	21393457	+	fhad1	protein_coding		100006131	GO:0005575	cellular_component	GO:0003674	molecular_function	GO:0008150	biological_process
ENSDARG00000110355	3.095058376	-0.661562205	7.004862873	0.00812886	0.241927685	21	29706179	29735366	-		protein_coding	RRM domain-containing protein		GO:0016021	integral component of membrane	GO:0003723	RNA binding
ENSDARG00000114883	3.095058376	-0.661562205	7.004862873	0.00812886	0.241927685	15	44201056	44205528	+		protein_coding					GO:0000981, GO:0000978	DNA-binding transcription factor activity, RNA polymerase II-specific, RNA polymerase II cis-regulatory region sequence-specific DNA binding	GO:0006357	regulation of transcription by RNA polymerase II
ENSDARG00000117218	3.095058376	-0.661562205	7.004862873	0.00812886	0.241927685	KN150104.1	20111	25034	+		lincRNA
ENSDARG00000076831	2.150815921	2.778303423	7.001390117	0.008144644	0.241927685	3	62353650	62360828	+	iqck	protein_coding		793880	GO:0005575	cellular_component	GO:0003674	molecular_function	GO:0008150	biological_process
ENSDARG00000039164	-2.487588015	0.605906732	7.001050675	0.008146189	0.241927685	22	3910610	3914222	-	mhc1uma	protein_coding		101883648	GO:0009897, GO:0005615, GO:0016021	external side of plasma membrane, extracellular space, integral component of membrane
ENSDARG00000102299	-2.335120112	1.205168782	6.983044027	0.008228553	0.244091575	7	7839612	7845540	-	cxcl8b.1	protein_coding	Interleukin-8	100536594	GO:0005615	extracellular space	GO:0008009, GO:0045236, GO:0005153	chemokine activity, CXCR chemokine receptor binding, interleukin-8 receptor binding	GO:0061844, GO:0071222, GO:0070098, GO:0006954, GO:0002523, GO:0042119, GO:0030593, GO:1990266, GO:0009617, GO:0009611	antimicrobial humoral immune response mediated by antimicrobial peptide, cellular response to lipopolysaccharide, chemokine-mediated signaling pathway, inflammatory response, leukocyte migration involved in inflammatory response, neutrophil activation, neutrophil chemotaxis, neutrophil migration, response to bacterium, response to wounding
ENSDARG00000112648	-2.536626898	0.443383018	6.97752944	0.008253948	0.244562467	4	37936249	37984231	+	si:dkeyp-82b4.2	protein_coding							GO:0035556	intracellular signal transduction
ENSDARG00000032990	-2.273888594	1.549439722	6.970924898	0.008284467	0.244929202	8	8166285	8282555	+	plxnb3	protein_coding		566546	GO:0005887, GO:0002116	integral component of plasma membrane, semaphorin receptor complex	GO:0017154	semaphorin receptor activity	GO:0007162, GO:0030336, GO:0050772, GO:0030334, GO:0008360, GO:0043087, GO:1902287	negative regulation of cell adhesion, negative regulation of cell migration, positive regulation of axonogenesis, regulation of cell migration, regulation of cell shape, regulation of GTPase activity, semaphorin-plexin signaling pathway involved in axon guidance
ENSDARG00000090981	2.860151436	-0.36350746	6.9686667	0.008294928	0.244929202	14	30955683	30960470	-	C14HXorf65	protein_coding		570432
ENSDARG00000101020	2.860151436	-0.36350746	6.9686667	0.008294928	0.244929202	KN149702.1	22079	92089	-	KHDRBS3	protein_coding		101867535	GO:0005634	nucleus	GO:0003729	mRNA binding	GO:0000381, GO:0048024	regulation of alternative mRNA splicing, via spliceosome, regulation of mRNA splicing, via spliceosome
ENSDARG00000105265	-2.602173603	0.260129065	6.956328926	0.008352324	0.24601584	13	330611	337318	-	zgc:171534	protein_coding		100141330			GO:0003674	molecular_function	GO:0008150	biological_process
ENSDARG00000100540	-2.351073385	1.100060163	6.956113028	0.008353332	0.24601584	KN150574.1	6811	18465	-		protein_coding	NACHT domain-containing protein
ENSDARG00000042536	2.240040024	1.647744405	6.950766259	0.008378334	0.24601584	8	25569903	25572071	+	si:dkey-48j7.3	protein_coding		100006525	GO:0016021	integral component of membrane
ENSDARG00000007024	-2.834003902	-0.196078926	6.950493313	0.008379612	0.24601584	11	8160894	8168011	-	uox	protein_coding	Catalyzes the oxidation of uric acid to 5-hydroxyisourate, which is further processed to form (S)-allantoin.	436604	GO:0005777	peroxisome	GO:0004846	urate oxidase activity	GO:0006144, GO:0019628	purine nucleobase metabolic process, urate catabolic process
ENSDARG00000076448	-2.834003902	-0.196078926	6.950493313	0.008379612	0.24601584	21	40092301	40104916	+	serpinf2a	protein_coding		560308	GO:0005615	extracellular space	GO:0004867	serine-type endopeptidase inhibitor activity	GO:0010951	negative regulation of endopeptidase activity
ENSDARG00000052192	-2.694370772	0.050056786	6.942859094	0.00841545	0.24678594	6	140121	141697	-	s1pr5b	protein_coding		780835	GO:0005737, GO:0016021, GO:0005886	cytoplasm, integral component of membrane, plasma membrane	GO:0004930, GO:0038036	G protein-coupled receptor activity, sphingosine-1-phosphate receptor activity	GO:0007189, GO:0019222	adenylate cyclase-activating G protein-coupled receptor signaling pathway, regulation of metabolic process
ENSDARG00000056279	2.476845143	0.410509205	6.852145752	0.008853488	0.249955245	8	36541949	36554732	-	ccdc157	protein_coding		368731
ENSDARG00000097420	2.476845143	0.410509205	6.852145752	0.008853488	0.249955245	9	881589	889567	-	si:ch73-250a16.5	protein_coding			GO:0016021	integral component of membrane
ENSDARG00000117780	2.476845143	0.410509205	6.852145752	0.008853488	0.249955245	8	52601058	52602702	+		lincRNA
ENSDARG00000043168	-5.748571956	-1.720563656	6.840232174	0.008912725	0.249955245	22	7497319	7508894	+	cela1.5	protein_coding		445056	GO:0005615	extracellular space	GO:0004252	serine-type endopeptidase activity	GO:0006508	proteolysis
ENSDARG00000045788	-5.748571956	-1.720563656	6.840232174	0.008912725	0.249955245	4	9207722	9214288	-	avpr1ab	protein_coding		555939	GO:0005887	integral component of plasma membrane	GO:0004930, GO:0042277, GO:0017046, GO:0005000	G protein-coupled receptor activity, peptide binding, peptide hormone binding, vasopressin receptor activity	GO:0007186, GO:0045907, GO:0001992	G protein-coupled receptor signaling pathway, positive regulation of vasoconstriction, regulation of systemic arterial blood pressure by vasopressin
ENSDARG00000051713	-5.748571956	-1.720563656	6.840232174	0.008912725	0.249955245	25	11002640	11006571	+	mhc1lga	protein_coding		100535946	GO:0009897, GO:0005615	external side of plasma membrane, extracellular space			GO:0006955	immune response
ENSDARG00000053315	-5.748571956	-1.720563656	6.840232174	0.008912725	0.249955245	9	19550367	19585848	-	tmprss3a	protein_coding		100000148	GO:0016021	integral component of membrane	GO:0005044, GO:0004252	scavenger receptor activity, serine-type endopeptidase activity	GO:0006508	proteolysis
ENSDARG00000053449	-5.748571956	-1.720563656	6.840232174	0.008912725	0.249955245	3	33340939	33344780	+	pyya	protein_coding	Peptide YY-A	30211	GO:0005615	extracellular space	GO:0001664, GO:0005179, GO:0005184, GO:0031841, GO:0031843	G protein-coupled receptor binding, hormone activity, neuropeptide hormone activity, neuropeptide Y receptor binding, type 2 neuropeptide Y receptor binding	GO:0007631, GO:0007218	feeding behavior, neuropeptide signaling pathway
ENSDARG00000062346	-5.748571956	-1.720563656	6.840232174	0.008912725	0.249955245	8	14710542	14828450	+	CACNA1E	protein_coding		564274	GO:0045202, GO:0005891	synapse, voltage-gated calcium channel complex	GO:0005245	voltage-gated calcium channel activity	GO:0070509, GO:0006816, GO:0007268, GO:0034765	calcium ion import, calcium ion transport, chemical synaptic transmission, regulation of ion transmembrane transport
ENSDARG00000070378	-5.748571956	-1.720563656	6.840232174	0.008912725	0.249955245	25	25172983	25176139	+	ccl35.2	protein_coding		100170201	GO:0005615	extracellular space	GO:0048020, GO:0031726, GO:0031729, GO:0031730, GO:0008009	CCR chemokine receptor binding, CCR1 chemokine receptor binding, CCR4 chemokine receptor binding, CCR5 chemokine receptor binding, chemokine activity	GO:0071346, GO:0071347, GO:0071356, GO:0070098, GO:0007186, GO:0006954, GO:0048247, GO:0002548, GO:0030593, GO:0070374, GO:0043547, GO:0009615	cellular response to interferon-gamma, cellular response to interleukin-1, cellular response to tumor necrosis factor, chemokine-mediated signaling pathway, G protein-coupled receptor signaling pathway, inflammatory response, lymphocyte chemotaxis, monocyte chemotaxis, neutrophil chemotaxis, positive regulation of ERK1 and ERK2 cascade, positive regulation of GTPase activity, response to virus
ENSDARG00000076139	-5.748571956	-1.720563656	6.840232174	0.008912725	0.249955245	13	33320063	33321541	-	si:dkey-71p21.13	protein_coding		799376	GO:0009897	external side of plasma membrane	GO:0005102	signaling receptor binding	GO:0001817, GO:0050852	regulation of cytokine production, T cell receptor signaling pathway
ENSDARG00000078302	-5.748571956	-1.720563656	6.840232174	0.008912725	0.249955245	5	71252856	71460556	-	brinp1	protein_coding		100334375	GO:0030425, GO:0005783, GO:0043025	dendrite, endoplasmic reticulum, neuronal cell body			GO:0071300, GO:0045930, GO:0045666	cellular response to retinoic acid, negative regulation of mitotic cell cycle, positive regulation of neuron differentiation
ENSDARG00000082321	-5.748571956	-1.720563656	6.840232174	0.008912725	0.249955245	6	52304431	52304621	+	U2	snRNA
ENSDARG00000086569	-5.748571956	-1.720563656	6.840232174	0.008912725	0.249955245	3	1005059	1012673	+	zgc:172051	protein_coding		100007431	GO:0005575	cellular_component	GO:0003674	molecular_function	GO:0008150	biological_process
ENSDARG00000088082	-5.748571956	-1.720563656	6.840232174	0.008912725	0.249955245	4	29620959	29638221	+	si:ch211-214c20.1	protein_coding							GO:0035556	intracellular signal transduction
ENSDARG00000088915	-5.748571956	-1.720563656	6.840232174	0.008912725	0.249955245	4	59425539	59452742	+	si:ch211-241n15.3	protein_coding			GO:0005634	nucleus	GO:0000981, GO:0000977	DNA-binding transcription factor activity, RNA polymerase II-specific, RNA polymerase II transcription regulatory region sequence-specific DNA binding	GO:0006357	regulation of transcription by RNA polymerase II
ENSDARG00000091718	-5.748571956	-1.720563656	6.840232174	0.008912725	0.249955245	22	30520839	30574938	-	LOC101883412	protein_coding		101883412	GO:0016021	integral component of membrane
ENSDARG00000092233	-5.748571956	-1.720563656	6.840232174	0.008912725	0.249955245	22	24730965	24738188	-	vtg1	protein_coding	Phosvitin	559475			GO:0016209, GO:0005319, GO:0045735	antioxidant activity, lipid transporter activity, nutrient reservoir activity	GO:0071391, GO:0032355, GO:0009410	cellular response to estrogen stimulus, response to estradiol, response to xenobiotic stimulus
ENSDARG00000094693	-5.748571956	-1.720563656	6.840232174	0.008912725	0.249955245	5	31605322	31607709	+	si:dkey-220k22.3	protein_coding		796870	GO:0016021	integral component of membrane	GO:0005164	tumor necrosis factor receptor binding	GO:0006955	immune response
ENSDARG00000096248	-5.748571956	-1.720563656	6.840232174	0.008912725	0.249955245	3	33949246	33961589	-	ighd	protein_coding		101883016	GO:0009897, GO:0042571, GO:0016021	external side of plasma membrane, immunoglobulin complex, circulating, integral component of membrane	GO:0003823, GO:0034987	antigen binding, immunoglobulin receptor binding	GO:0050853, GO:0006958, GO:0042742, GO:0045087, GO:0006911, GO:0006910, GO:0050871, GO:0032496	B cell receptor signaling pathway, complement activation, classical pathway, defense response to bacterium, innate immune response, phagocytosis, engulfment, phagocytosis, recognition, positive regulation of B cell activation, response to lipopolysaccharide
ENSDARG00000097371	-5.748571956	-1.720563656	6.840232174	0.008912725	0.249955245	10	26762793	26766780	-	mcf2b	protein_coding
ENSDARG00000098509	-5.748571956	-1.720563656	6.840232174	0.008912725	0.249955245	6	18254400	18261416	+		processed_transcript
ENSDARG00000100203	-5.748571956	-1.720563656	6.840232174	0.008912725	0.249955245	6	2457455	2464048	+		protein_coding			GO:0005777	peroxisome
ENSDARG00000100608	-5.748571956	-1.720563656	6.840232174	0.008912725	0.249955245	11	21612739	21672361	+		lincRNA
ENSDARG00000100728	-5.748571956	-1.720563656	6.840232174	0.008912725	0.249955245	11	583142	589128	+	MKRN2OS	protein_coding		100150803
ENSDARG00000101240	-5.748571956	-1.720563656	6.840232174	0.008912725	0.249955245	7	71494246	71501970	-	LOC100331330	protein_coding		100331330
ENSDARG00000101829	-5.748571956	-1.720563656	6.840232174	0.008912725	0.249955245	4	52234156	52245791	+	si:dkey-16b10.2	protein_coding			GO:0005634	nucleus	GO:0000981, GO:0000977	DNA-binding transcription factor activity, RNA polymerase II-specific, RNA polymerase II transcription regulatory region sequence-specific DNA binding	GO:0006357	regulation of transcription by RNA polymerase II
ENSDARG00000102243	-5.748571956	-1.720563656	6.840232174	0.008912725	0.249955245	6	25282671	25287674	+	kyat3.3	protein_coding			GO:0005737, GO:0005739	cytoplasm, mitochondrion	GO:0016212	kynurenine-oxoglutarate transaminase activity
ENSDARG00000102364	-5.748571956	-1.720563656	6.840232174	0.008912725	0.249955245	15	12004777	12011390	-	si:dkey-202l22.6	protein_coding		100001880	GO:0005634, GO:0005737	nucleus, cytoplasm	GO:0005525	GTP binding
ENSDARG00000103031	-5.748571956	-1.720563656	6.840232174	0.008912725	0.249955245	4	55507920	55592720	-	znf1029	protein_coding
ENSDARG00000103883	-5.748571956	-1.720563656	6.840232174	0.008912725	0.249955245	22	1123110	1130263	+	si:ch1073-181h11.2	protein_coding					GO:0005525	GTP binding
ENSDARG00000105173	-5.748571956	-1.720563656	6.840232174	0.008912725	0.249955245	4	42175261	42193479	+	si:ch211-142b24.2	protein_coding					GO:0000981, GO:0000978	DNA-binding transcription factor activity, RNA polymerase II-specific, RNA polymerase II cis-regulatory region sequence-specific DNA binding	GO:0006355	regulation of transcription, DNA-templated
ENSDARG00000105788	-5.748571956	-1.720563656	6.840232174	0.008912725	0.249955245	7	48705227	48718214	+	LOC101885386	protein_coding		101885386	GO:0031932	TORC2 complex			GO:0038203	TORC2 signaling
ENSDARG00000106018	-5.748571956	-1.720563656	6.840232174	0.008912725	0.249955245	8	53563949	53665111	+	CACNA2D3	protein_coding		100535196	GO:0016021	integral component of membrane	GO:0005262, GO:0005244	calcium channel activity, voltage-gated ion channel activity	GO:0034765	regulation of ion transmembrane transport
ENSDARG00000109862	-5.748571956	-1.720563656	6.840232174	0.008912725	0.249955245	9	19248124	19308435	+	htr1fa	protein_coding	5-hydroxytryptamine receptor 1F	100005344	GO:0030425, GO:0005887, GO:0045202	dendrite, integral component of plasma membrane, synapse	GO:0004993, GO:0030594, GO:0051378	G protein-coupled serotonin receptor activity, neurotransmitter receptor activity, serotonin binding	GO:0007198, GO:0007268, GO:0007187	adenylate cyclase-inhibiting serotonin receptor signaling pathway, chemical synaptic transmission, G protein-coupled receptor signaling pathway, coupled to cyclic nucleotide second messenger
ENSDARG00000111323	-5.748571956	-1.720563656	6.840232174	0.008912725	0.249955245	3	8118244	8160457	-	si:ch211-51i16.1	protein_coding	NAD(P)(+)--arginine ADP-ribosyltransferase				GO:0003950, GO:0106274, GO:0106275	NAD+ ADP-ribosyltransferase activity, NAD+-protein-arginine ADP-ribosyltransferase activity, NADP+-protein-arginine ADP-ribosyltransferase activity	GO:0018120	peptidyl-arginine ADP-ribosylation
ENSDARG00000111716	-5.748571956	-1.720563656	6.840232174	0.008912725	0.249955245	4	45357558	45359149	+	si:ch211-162i8.5	protein_coding		110439496	GO:0005634	nucleus	GO:0000981, GO:0000977	DNA-binding transcription factor activity, RNA polymerase II-specific, RNA polymerase II transcription regulatory region sequence-specific DNA binding	GO:0006357	regulation of transcription by RNA polymerase II
ENSDARG00000111743	-5.748571956	-1.720563656	6.840232174	0.008912725	0.249955245	13	51949171	51952020	-		protein_coding	Ig-like domain-containing protein						GO:0007409, GO:0018108	axonogenesis, peptidyl-tyrosine phosphorylation
ENSDARG00000114222	-5.748571956	-1.720563656	6.840232174	0.008912725	0.249955245	5	42402176	42402270	-		miRNA
ENSDARG00000114588	-5.748571956	-1.720563656	6.840232174	0.008912725	0.249955245	22	6384693	6417470	+		protein_coding
ENSDARG00000093630	2.151445825	2.320545632	6.828961183	0.008969142	0.251263115	10	5149359	5156799	+	si:ch211-249h16.8	protein_coding			GO:0005737	cytoplasm	GO:0005524, GO:0004674	ATP binding, protein serine/threonine kinase activity	GO:0043066, GO:0046777, GO:0007346	negative regulation of apoptotic process, protein autophosphorylation, regulation of mitotic cell cycle
ENSDARG00000100470	2.363470439	0.795891323	6.817773641	0.009025501	0.252566566	6	24742871	24815351	+		lincRNA
ENSDARG00000039436	-2.208524842	1.80544139	6.804640207	0.009092127	0.253136695	5	37101393	37117778	-	il13ra2	protein_coding		368326	GO:0009897, GO:0016021, GO:0043235	external side of plasma membrane, integral component of membrane, receptor complex	GO:0019955, GO:0004896	cytokine binding, cytokine receptor activity	GO:0019221	cytokine-mediated signaling pathway
ENSDARG00000099555	2.047191112	5.819748597	6.799765534	0.009116984	0.253136695	15	3284416	3379041	+	foxo1a	protein_coding		768121	GO:0005634	nucleus	GO:0003700, GO:0043565	DNA-binding transcription factor activity, sequence-specific DNA binding	GO:0001945, GO:0006094, GO:0006355, GO:0006357, GO:0048659, GO:0048745, GO:0051145	lymph vessel development, gluconeogenesis, regulation of DNA-templated transcription, regulation of transcription by RNA polymerase II, smooth muscle cell proliferation, smooth muscle tissue development, smooth muscle cell differentiation
ENSDARG00000018032	-3.483725965	-0.941260401	6.794402147	0.009144414	0.253136695	6	39392442	39489190	-	scn8ab	protein_coding	Mediates the voltage-dependent sodium ion permeability of excitable membranes. Assuming opened or closed conformations in response to the voltage difference across the membrane, the protein forms a sodium-selective channel through which Na(+) ions may pass in accordance with their electrochemical gradient.	793996	GO:0030424, GO:0001518	axon, voltage-gated sodium channel complex	GO:0005244, GO:0005248	voltage-gated ion channel activity, voltage-gated sodium channel activity	GO:0086010, GO:0019228, GO:0034765, GO:0035725	membrane depolarization during action potential, neuronal action potential, regulation of ion transmembrane transport, sodium ion transmembrane transport
ENSDARG00000044776	-3.483725965	-0.941260401	6.794402147	0.009144414	0.253136695	21	13663656	13672195	-	clic3	protein_coding		84040	GO:0005783, GO:0016020, GO:0034707	endoplasmic reticulum, membrane, chloride channel complex	GO:0004622, GO:0005254	lysophospholipase activity, chloride channel activity	GO:0006811, GO:0006821	monoatomic ion transport, chloride transport
ENSDARG00000046142	-3.483725965	-0.941260401	6.794402147	0.009144414	0.253136695	8	39733278	39739640	-	asgrl1	protein_coding		100000463	GO:0016021	integral component of membrane	GO:0030246	carbohydrate binding	GO:0044419	biological process involved in interspecies interaction between organisms
ENSDARG00000062720	-3.483725965	-0.941260401	6.794402147	0.009144414	0.253136695	10	20920364	21054059	-	PCDH1	protein_coding		100006496	GO:0005887	integral component of plasma membrane	GO:0005509	calcium ion binding	GO:0007155, GO:0007156	cell adhesion, homophilic cell adhesion via plasma membrane adhesion molecules
ENSDARG00000075827	-3.483725965	-0.941260401	6.794402147	0.009144414	0.253136695	1	127250	134079	+	f7i	protein_coding		282671	GO:0005615	extracellular space	GO:0005509, GO:0004252	calcium ion binding, serine-type endopeptidase activity	GO:0007596, GO:0030195	blood coagulation, negative regulation of blood coagulation
ENSDARG00000095578	-3.483725965	-0.941260401	6.794402147	0.009144414	0.253136695	1	58282449	58285475	+	si:dkey-222h21.7	protein_coding		100332268					GO:0035556	intracellular signal transduction
ENSDARG00000097739	-3.483725965	-0.941260401	6.794402147	0.009144414	0.253136695	15	37972671	37990640	+	si:dkey-238d18.9	protein_coding		108179236	GO:0016021, GO:0005886	integral component of membrane, plasma membrane	GO:0033691	sialic acid binding	GO:0007155	cell adhesion
ENSDARG00000112868	-3.483725965	-0.941260401	6.794402147	0.009144414	0.253136695	21	2742823	2743026	+		protein_coding
ENSDARG00000052626	-2.073331228	3.927908791	6.784124919	0.009197211	0.25416441	12	46188692	46204837	-	LOC100005723	unprocessed_pseudogene		100005723
ENSDARG00000015057	-2.34534476	0.967224326	6.783326089	0.009201327	0.25416441	8	52284075	52297799	+	ube2d4	protein_coding		100001914	GO:0005634, GO:0000151	nucleus, ubiquitin ligase complex	GO:0005524, GO:0061631, GO:0031625	ATP binding, ubiquitin conjugating enzyme activity, ubiquitin protein ligase binding	GO:0070936, GO:0000209, GO:0006511	protein K48-linked ubiquitination, protein polyubiquitination, ubiquitin-dependent protein catabolic process
ENSDARG00000069381	-2.133090014	2.56734229	6.778515325	0.00922616	0.254576611	9	33061564	33063083	-	si:ch211-125e6.5	protein_coding		100002476			GO:0038023	signaling receptor activity
ENSDARG00000037281	-2.132756516	2.527388449	6.76047244	0.009319908	0.256887471	1	25669799	25679383	-	fgg	protein_coding		406327	GO:0062023, GO:0005615, GO:0005577	collagen-containing extracellular matrix, extracellular space, fibrinogen complex	GO:0046872, GO:0005102	metal ion binding, signaling receptor binding	GO:0072378, GO:0007160, GO:0070527, GO:0051258	blood coagulation, fibrin clot formation, cell-matrix adhesion, platelet aggregation, protein polymerization
ENSDARG00000099233	2.307461272	0.998330011	6.757542529	0.009335223	0.257033822	25	4750972	4757823	+	si:zfos-2372e4.1	protein_coding
ENSDARG00000069734	2.032764092	7.612546745	6.7523255	0.009362558	0.257510435	3	55091230	55092051	-	hbba2	protein_coding		445037	GO:0031838, GO:0005833	haptoglobin-hemoglobin complex, hemoglobin complex	GO:0020037, GO:0046872, GO:0043177, GO:0019825, GO:0005344	heme binding, metal ion binding, organic acid binding, oxygen binding, oxygen carrier activity	GO:0098869, GO:0042744	cellular oxidant detoxification, hydrogen peroxide catabolic process
ENSDARG00000021787	-2.055227195	4.448920573	6.744755908	0.009402364	0.258328693	16	19537038	19568795	-	abcb5	protein_coding		798527	GO:0016021	integral component of membrane	GO:0005524, GO:0042626	ATP binding, ATPase-coupled transmembrane transporter activity	GO:0050787, GO:0055085	detoxification of mercury ion, transmembrane transport
ENSDARG00000061560	-2.24690403	1.439399948	6.738901754	0.009433268	0.258799448	21	30841241	30935262	-	stim1b	protein_coding		100005700	GO:0005783, GO:0030176, GO:0005886	endoplasmic reticulum, integral component of endoplasmic reticulum membrane, plasma membrane	GO:0005246, GO:0005509	calcium channel regulator activity, calcium ion binding	GO:0032237, GO:0006874, GO:0002115	activation of store-operated calcium channel activity, cellular calcium ion homeostasis, store-operated calcium entry
ENSDARG00000071103	2.101786919	2.8549743	6.737695906	0.009439647	0.258799448	22	28207968	28226948	-	si:dkey-222p3.1	protein_coding		100007529	GO:0009897, GO:0016021	external side of plasma membrane, integral component of membrane	GO:0005102	signaling receptor binding	GO:0001817, GO:0050852	regulation of cytokine production, T cell receptor signaling pathway
ENSDARG00000055158	-2.194736548	1.794471287	6.722530065	0.009520248	0.260505529	17	32822588	32865788	-	prox1a	protein_coding		30679	GO:0005634	nucleus	GO:0000981, GO:0000978	DNA-binding transcription factor activity, RNA polymerase II-specific, RNA polymerase II cis-regulatory region sequence-specific DNA binding	GO:0021884, GO:0001946, GO:0030239, GO:0043433, GO:0048885, GO:0048886, GO:0006357	forebrain neuron development, lymphangiogenesis, myofibril assembly, negative regulation of DNA-binding transcription factor activity, neuromast deposition, neuromast hair cell differentiation, regulation of transcription by RNA polymerase II
ENSDARG00000069028	2.578610214	0.054204625	6.722172432	0.009522157	0.260505529	7	33879753	33881275	-	rxfp3.3a1	protein_coding		100007598	GO:0009897, GO:0016021	external side of plasma membrane, integral component of membrane	GO:0019957, GO:0016493	C-C chemokine binding, C-C chemokine receptor activity	GO:0019722, GO:0060326, GO:0006955, GO:0007204	calcium-mediated signaling, cell chemotaxis, immune response, positive regulation of cytosolic calcium ion concentration
ENSDARG00000058370	2.052479475	4.258262087	6.719187977	0.009538104	0.260538971	24	22021675	22031079	+	ropn1l	protein_coding		798354	GO:0001534, GO:0005929, GO:0031514, GO:0042995	radial spoke, cilium, motile cilium, cell projection			GO:0007286	spermatid development
ENSDARG00000054929	2.186703958	1.737947276	6.71814884	0.009543664	0.260538971	21	26485849	26490186	-	zgc:110540	protein_coding		541538	GO:0005737, GO:0005739	cytoplasm, mitochondrion	GO:0005524, GO:0004137, GO:0019136	ATP binding, deoxycytidine kinase activity, deoxynucleoside kinase activity	GO:0006139, GO:0016310	nucleobase-containing compound metabolic process, phosphorylation
ENSDARG00000078912	-2.140396818	2.316789332	6.711977537	0.009576747	0.261164587	19	2670130	2683769	+	si:ch73-24k9.2	protein_coding		100332228					GO:0035556	intracellular signal transduction
ENSDARG00000016207	2.318608266	0.889135984	6.699871794	0.009641984	0.262664833	24	24064562	24071024	+	zgc:112408	protein_coding		550260	GO:0016021, GO:0005886	integral component of membrane, plasma membrane	GO:0003674	molecular_function	GO:0008150	biological_process
ENSDARG00000043796	-2.645680182	0.012431411	6.677728039	0.009762498	0.265666112	4	76705830	76718322	+	ms4a17a.7	protein_coding		550409	GO:0016021	integral component of membrane
ENSDARG00000018923	-2.069937452	3.354061632	6.653030465	0.009898732	0.26777077	14	26103330	26177156	-	FAT2	protein_coding		568468	GO:0005912, GO:0016021, GO:0005886	adherens junction, integral component of membrane, plasma membrane	GO:0005509	calcium ion binding	GO:0098609, GO:0007156	cell-cell adhesion, homophilic cell adhesion via plasma membrane adhesion molecules
ENSDARG00000040497	2.661005514	-0.163304349	6.648254549	0.009925301	0.26777077	3	2971852	2979129	+	LOC571124	protein_coding		571124			GO:0005525	GTP binding
ENSDARG00000086172	2.661005514	-0.163304349	6.648254549	0.009925301	0.26777077	9	5271524	5318873	-	ACVR1C	protein_coding	Receptor protein serine/threonine kinase	100331105	GO:0048179, GO:0005886, GO:0043235	activin receptor complex, plasma membrane, receptor complex	GO:0016361, GO:0005524, GO:0004674	activin receptor activity, type I, ATP binding, protein serine/threonine kinase activity	GO:0032924, GO:0071363, GO:0007399, GO:0006468	activin receptor signaling pathway, cellular response to growth factor stimulus, nervous system development, protein phosphorylation
ENSDARG00000097473	2.661005514	-0.163304349	6.648254549	0.009925301	0.26777077	18	46162204	46168215	+	sertad3	protein_coding		541508	GO:0005634	nucleus	GO:0003674, GO:0140110	molecular_function, transcription regulator activity	GO:0048096	chromatin-mediated maintenance of transcription
ENSDARG00000036903	2.065924068	3.317358046	6.64648346	0.009935172	0.26777077	23	31245395	31248952	+	irak1bp1	protein_coding		553809	GO:0005737, GO:0005634	cytoplasm, nucleus	GO:0003674	molecular_function	GO:0007249, GO:0006955	I-kappaB kinase/NF-kappaB signaling, immune response
ENSDARG00000004577	-2.998541949	-0.548715176	6.639801593	0.009972504	0.26777077	25	19999623	20003528	+	tmem178ba	protein_coding		569012	GO:0016021, GO:0016020	integral component of membrane, membrane	GO:0003674	molecular_function	GO:0008150	biological_process
ENSDARG00000016412	-2.998541949	-0.548715176	6.639801593	0.009972504	0.26777077	13	23988442	23995876	+	agt	protein_coding	stimulates aldosterone release.	322485	GO:0005615	extracellular space	GO:0004867	serine-type endopeptidase inhibitor activity	GO:0010951, GO:0042981, GO:0003081, GO:0042310	negative regulation of endopeptidase activity, regulation of apoptotic process, regulation of systemic arterial blood pressure by renin-angiotensin, vasoconstriction
ENSDARG00000058532	-2.998541949	-0.548715176	6.639801593	0.009972504	0.26777077	16	7688368	7692568	-	pimr209	protein_coding			GO:0005737	cytoplasm	GO:0005524, GO:0004674	ATP binding, protein serine/threonine kinase activity	GO:0043066, GO:0046777, GO:0007346	negative regulation of apoptotic process, protein autophosphorylation, regulation of mitotic cell cycle
ENSDARG00000093495	-2.998541949	-0.548715176	6.639801593	0.009972504	0.26777077	18	7196132	7201294	-		processed_transcript
ENSDARG00000116915	-2.998541949	-0.548715176	6.639801593	0.009972504	0.26777077	4	67994238	68018537	+	si:ch211-133h13.1	protein_coding		108184000					GO:0035556	intracellular signal transduction
ENSDARG00000087706	-2.775427488	-0.240886569	6.639580915	0.009973739	0.26777077	16	21808418	21810668	-	dicp3.3	protein_coding		100884153	GO:0009897, GO:0045121	external side of plasma membrane, membrane raft	GO:0042289, GO:1990782	MHC class II protein binding, protein tyrosine kinase binding	GO:0035723, GO:0070374, GO:0042110	interleukin-15-mediated signaling pathway, positive regulation of ERK1 and ERK2 cascade, T cell activation
ENSDARG00000102894	-2.775427488	-0.240886569	6.639580915	0.009973739	0.26777077	21	1007486	1012269	-		protein_coding	Has an antimicrobial activity.		GO:0005576	extracellular region			GO:0042742	defense response to bacterium
ENSDARG00000089570	2.089011509	2.758680649	6.633515571	0.010007756	0.26777077	10	34872195	34889053	-	ccdc169	protein_coding		559748
ENSDARG00000032565	3.47219172	-1.126409049	6.613568433	0.010120466	0.26777077	3	29714775	29845175	+	cacng2a	protein_coding	Regulates the trafficking and gating properties of AMPA-selective glutamate receptors (AMPARs). Promotes their targeting to the cell membrane and synapses and modulates their gating properties by slowing their rates of activation, deactivation and desensitization. Does not show subunit-specific AMPA receptor regulation and regulates all AMPAR subunits. Thought to stabilize the calcium channel in …	393614	GO:0032281, GO:0098839, GO:0005891	AMPA glutamate receptor complex, postsynaptic density membrane, voltage-gated calcium channel complex	GO:0016247, GO:0005245	channel regulator activity, voltage-gated calcium channel activity	GO:0098990, GO:0099590, GO:0098943, GO:0051968, GO:0098970, GO:2000311, GO:0019226	AMPA selective glutamate receptor signaling pathway, neurotransmitter receptor internalization, neurotransmitter receptor transport, postsynaptic endosome to lysosome, positive regulation of synaptic transmission, glutamatergic, postsynaptic neurotransmitter receptor diffusion trapping, regulation of AMPA receptor activity, transmission of nerve impulse
ENSDARG00000068380	3.47219172	-1.126409049	6.613568433	0.010120466	0.26777077	18	40900568	40901707	-	foxg1c	protein_coding		571323	GO:0005634	nucleus	GO:0003700, GO:1990837	DNA-binding transcription factor activity, sequence-specific double-stranded DNA binding	GO:0006357	regulation of transcription by RNA polymerase II
ENSDARG00000073947	3.47219172	-1.126409049	6.613568433	0.010120466	0.26777077	25	15494040	15496485	-	si:dkeyp-67e1.6	protein_coding	Non-specific serine/threonine protein kinase		GO:0005737	cytoplasm	GO:0005524, GO:0106310, GO:0004674, GO:0106311	ATP binding, protein serine kinase activity, protein serine/threonine kinase activity, protein threonine kinase activity	GO:0043066, GO:0046777, GO:0007346	negative regulation of apoptotic process, protein autophosphorylation, regulation of mitotic cell cycle
ENSDARG00000077058	3.47219172	-1.126409049	6.613568433	0.010120466	0.26777077	22	7742211	7754391	+	cela1.5	protein_coding		100334908	GO:0005615	extracellular space	GO:0004252	serine-type endopeptidase activity	GO:0006508	proteolysis
ENSDARG00000078068	3.47219172	-1.126409049	6.613568433	0.010120466	0.26777077	15	23487730	23508214	-	abcg4b	protein_coding		794238	GO:0016021, GO:0005886	integral component of membrane, plasma membrane	GO:0005524, GO:0042626	ATP binding, ATPase-coupled transmembrane transporter activity	GO:0033344	cholesterol efflux
ENSDARG00000090344	3.47219172	-1.126409049	6.613568433	0.010120466	0.26777077	11	21096339	21099783	+	il19l	protein_coding	Immune regulatory cytokine.	100004224	GO:0005576, GO:0016021	extracellular region, integral component of membrane	GO:0005125	cytokine activity
ENSDARG00000091489	3.47219172	-1.126409049	6.613568433	0.010120466	0.26777077	24	31459715	31536653	+	cnbd1	protein_coding		100535758
ENSDARG00000092269	3.47219172	-1.126409049	6.613568433	0.010120466	0.26777077	10	9186651	9192450	-	si:dkeyp-41f9.4	protein_coding		100004079	GO:0005634	nucleus	GO:0008168	methyltransferase activity	GO:0032259, GO:0014003, GO:0006355	methylation, oligodendrocyte development, regulation of transcription, DNA-templated
ENSDARG00000099073	3.47219172	-1.126409049	6.613568433	0.010120466	0.26777077	14	695863	697631	+	si:zfos-741a10.4	protein_coding			GO:0016021	integral component of membrane
ENSDARG00000099260	3.47219172	-1.126409049	6.613568433	0.010120466	0.26777077	3	60862441	60886984	-	PITPNC1	protein_coding		563621	GO:0005737	cytoplasm	GO:0035091, GO:0008526	phosphatidylinositol binding, phosphatidylinositol transfer activity	GO:0010840, GO:0015914, GO:0043569	regulation of circadian sleep/wake cycle, wakefulness, phospholipid transport, negative regulation of insulin-like growth factor receptor signaling pathway
ENSDARG00000102992	3.47219172	-1.126409049	6.613568433	0.010120466	0.26777077	19	3762885	3773905	-	btr20	protein_coding		678596	GO:0005737	cytoplasm	GO:0061630, GO:0008270	ubiquitin protein ligase activity, zinc ion binding	GO:0016567	protein ubiquitination
ENSDARG00000105714	3.47219172	-1.126409049	6.613568433	0.010120466	0.26777077	7	73295890	73299789	+	si:cabz01083442.1	protein_coding		101883419	GO:0016021	integral component of membrane	GO:0042626	ATPase-coupled transmembrane transporter activity	GO:0055085	transmembrane transport
ENSDARG00000111292	3.47219172	-1.126409049	6.613568433	0.010120466	0.26777077	17	46815648	46817295	-	pimr24	protein_coding	Non-specific serine/threonine protein kinase		GO:0005737	cytoplasm	GO:0005524, GO:0106310, GO:0004674, GO:0106311	ATP binding, protein serine kinase activity, protein serine/threonine kinase activity, protein threonine kinase activity	GO:0043066, GO:0046777, GO:0007346	negative regulation of apoptotic process, protein autophosphorylation, regulation of mitotic cell cycle
ENSDARG00000056907	2.210196606	1.398802998	6.608509791	0.010149256	0.26777077	9	27804027	27805832	-	si:rp71-45g20.10	protein_coding		100006493	GO:0005634	nucleus	GO:0061630, GO:0008270	ubiquitin protein ligase activity, zinc ion binding	GO:0006397	mRNA processing
ENSDARG00000074387	2.210196606	1.398802998	6.608509791	0.010149256	0.26777077	8	18460807	18488221	+	alkal1	protein_coding		100535009	GO:0005576	extracellular region	GO:0030298, GO:0030971	receptor signaling protein tyrosine kinase activator activity, receptor tyrosine kinase binding	GO:0050935, GO:0070374, GO:0070378	iridophore differentiation, positive regulation of ERK1 and ERK2 cascade, positive regulation of ERK5 cascade
ENSDARG00000097493	2.155896101	1.834923415	6.607894738	0.010152762	0.26777077	6	32046202	32059110	+	itgb3bp	protein_coding		107988039	GO:0005654	nucleoplasm			GO:0034080, GO:0006355	CENP-A containing nucleosome assembly, regulation of transcription, DNA-templated
ENSDARG00000103556	2.155896101	1.834923415	6.607894738	0.010152762	0.26777077	11	29734586	29737088	-	si:ch211-218g23.6	protein_coding
ENSDARG00000112702	2.013622263	6.136189203	6.605333165	0.010167378	0.26777077	5	817016	822281	+		protein_coding
ENSDARG00000007398	-2.182676981	1.713897096	6.604045351	0.010174734	0.26777077	7	9526268	9717020	-	LRRK1	protein_coding		100332050	GO:0005737, GO:0043231	cytoplasm, intracellular membrane-bounded organelle	GO:0005525, GO:0004722	GTP binding, protein serine/threonine phosphatase activity	GO:0090263, GO:0007165	positive regulation of canonical Wnt signaling pathway, signal transduction
ENSDARG00000103545	2.060896579	3.252629973	6.602456736	0.010183816	0.26777077	2	14207559	14272083	-	dynlt5	protein_coding	Dynein light chain Tctex-type 5	447884	GO:0005575, GO:0005737, GO:0005868	cellular_component, cytoplasm, cytoplasmic dynein complex	GO:0003674, GO:0045505	molecular_function, dynein intermediate chain binding	GO:0060271	cilium assembly
ENSDARG00000071475	-2.234797498	1.335478513	6.588948943	0.010261374	0.269534181	22	14083729	14115316	-	aox5	protein_coding		64265	GO:0005737	cytoplasm	GO:0051537, GO:0004031, GO:0071949, GO:0005506, GO:0016491	2 iron, 2 sulfur cluster binding, aldehyde oxidase activity, FAD binding, iron ion binding, oxidoreductase activity
ENSDARG00000027070	2.786593655	-0.419287675	6.575471398	0.010339362	0.271028429	12	15568761	15620090	-	acbd4	protein_coding		406368	GO:0005575, GO:0005737	cellular_component, cytoplasm	GO:0000062, GO:0000062, GO:0003674	fatty-acyl-CoA binding, fatty-acyl-CoA binding, molecular_function	GO:0006631, GO:0008150	fatty acid metabolic process, biological_process
ENSDARG00000053771	2.786593655	-0.419287675	6.575471398	0.010339362	0.271028429	21	40731111	40782393	-	APBB3	protein_coding		101883158	GO:0005737, GO:0005634	cytoplasm, nucleus	GO:0001540	amyloid-beta binding	GO:0006355	regulation of transcription, DNA-templated
ENSDARG00000092634	2.347813885	0.642387488	6.560338314	0.010427654	0.273064223	KN150173.1	20647	28080	-	LOC103909973	protein_coding		103909973			GO:0005525	GTP binding	GO:0006955	immune response
ENSDARG00000092281	-2.059141841	3.15869374	6.542279092	0.010534031	0.275568968	23	19606291	19652915	+	flnb	protein_coding		563023	GO:0043232	intracellular non-membrane-bounded organelle	GO:0051015	actin filament binding	GO:0030036, GO:0030154	actin cytoskeleton organization, cell differentiation
ENSDARG00000094465	2.113057463	2.15981866	6.539240433	0.010552039	0.275759246	1	49357695	49362000	-	si:dkeyp-80c12.8	protein_coding		107963954
ENSDARG00000004386	3.00264899	-0.730273948	6.528484054	0.01061604	0.27591805	4	9669717	9690419	+	elapor2b	protein_coding		566596	GO:0016021, GO:0005886	integral component of membrane, plasma membrane			GO:0030513	positive regulation of BMP signaling pathway
ENSDARG00000101536	3.00264899	-0.730273948	6.528484054	0.01061604	0.27591805	25	29083447	29087925	-	rpp25a	protein_coding		100000532	GO:0000172, GO:0030677	ribonuclease MRP complex, ribonuclease P complex	GO:0003723	RNA binding	GO:0001682	tRNA 5'-leader removal
ENSDARG00000105210	3.00264899	-0.730273948	6.528484054	0.01061604	0.27591805	14	2589465	2602445	-	etf1a	protein_coding	Eukaryotic peptide chain release factor subunit 1	563172	GO:0005829, GO:0018444	cytosol, translation release factor complex	GO:1990825, GO:0016149	sequence-specific mRNA binding, translation release factor activity, codon specific	GO:0002184, GO:0000184	cytoplasmic translational termination, nuclear-transcribed mRNA catabolic process, nonsense-mediated decay
ENSDARG00000045748	-2.065137715	2.977523045	6.527495886	0.010621939	0.27591805	4	10721795	10763547	+	stab2	protein_coding		565194	GO:0016021	integral component of membrane	GO:0005509, GO:0005540	calcium ion binding, hyaluronic acid binding	GO:0001568, GO:0060837, GO:0007155, GO:1901492	blood vessel development, blood vessel endothelial cell differentiation, cell adhesion, positive regulation of lymphangiogenesis
ENSDARG00000094473	2.473182929	0.20675418	6.527119756	0.010624186	0.27591805	8	21406769	21416472	+	si:dkey-163f12.6	protein_coding
ENSDARG00000095266	2.473182929	0.20675418	6.527119756	0.010624186	0.27591805	20	28850233	28852283	+		lincRNA
ENSDARG00000006174	2.058155737	3.003037936	6.525338525	0.010634831	0.27591805	23	20127883	20133994	-	lrrc23	protein_coding		450033	GO:0005737, GO:0005829, GO:0005576	cytoplasm, cytosol, extracellular region			GO:0003355	cilium movement involved in otolith formation
ENSDARG00000098529	2.153957689	1.711972404	6.523798697	0.010644042	0.27591805	16	40575742	40586793	+	ccne2	protein_coding		415165	GO:0005813, GO:0097134, GO:0097135, GO:0000307, GO:0005737, GO:0005634	centrosome, cyclin E1-CDK2 complex, cyclin E2-CDK2 complex, cyclin-dependent protein kinase holoenzyme complex, cytoplasm, nucleus	GO:0016538	cyclin-dependent protein serine/threonine kinase regulator activity	GO:0000082, GO:0044772, GO:0000079	G1/S transition of mitotic cell cycle, mitotic cell cycle phase transition, regulation of cyclin-dependent protein serine/threonine kinase activity
ENSDARG00000111123	1.992312388	7.093258756	6.497421401	0.010803106	0.279468139	5	821952	822286	-		pseudogene
ENSDARG00000014565	2.214504865	1.229886659	6.495893139	0.010812396	0.279468139	5	67785991	67799821	-	eif4e1b	protein_coding		30738	GO:0005737	cytoplasm	GO:0003743	translation initiation factor activity	GO:0006413, GO:0006413, GO:0006417	translational initiation, translational initiation, regulation of translation
ENSDARG00000077778	-2.294836268	0.927514928	6.493902721	0.010824508	0.279468139	11	19157879	19227802	+	adamts9	protein_coding		100333407	GO:0031012, GO:0005576	extracellular matrix, extracellular region	GO:0046872, GO:0004222	metal ion binding, metalloendopeptidase activity	GO:0031018, GO:0030198, GO:1990798	endocrine pancreas development, extracellular matrix organization, pancreas regeneration
ENSDARG00000114142	-2.294836268	0.927514928	6.493902721	0.010824508	0.279468139	4	71691806	71904377	-	si:dkeyp-4f2.1	protein_coding							GO:0035556	intracellular signal transduction
ENSDARG00000079713	-2.036010343	3.432527846	6.471425885	0.010962254	0.282740317	10	2669405	2671295	+	ccl27b	protein_coding		794616	GO:0005576, GO:0005615	extracellular region, extracellular space	GO:0008009	chemokine activity	GO:0006955	immune response
ENSDARG00000100253	2.117282684	1.969161774	6.469282696	0.010975482	0.282797556	4	5825368	5826340	+		antisense
ENSDARG00000035810	1.984229016	8.716599139	6.463780282	0.011009518	0.283390295	9	17438765	17449872	+	rgcc	protein_coding		431737					GO:0051726	regulation of cell cycle
ENSDARG00000037960	-2.033220952	3.450514499	6.458907782	0.011039748	0.283883976	4	20141191	20156085	-	lrrc17	protein_coding		321202			GO:0008201, GO:0048495	heparin binding, Roundabout binding	GO:0007411, GO:0050919	axon guidance, negative chemotaxis
ENSDARG00000069046	-1.991084683	5.764135351	6.450936237	0.011089389	0.284875315	1	59163060	59169815	-	wu:fk65c09	protein_coding		335078	GO:0005882	intermediate filament	GO:0005198	structural molecule activity
ENSDARG00000059690	-2.099926651	2.23709981	6.448846737	0.011102439	0.284925623	3	40315410	40349733	+	slc29a4a	protein_coding		559668	GO:0016021	integral component of membrane	GO:0008504, GO:0005337	monoamine transmembrane transporter activity, nucleoside transmembrane transporter activity	GO:1901642	nucleoside transmembrane transport
ENSDARG00000017023	2.016146914	3.816951209	6.44340414	0.011136504	0.284971176	17	18877918	18888959	-	ak7b	protein_coding	Nucleoside-diphosphate kinase	504040	GO:0005737	cytoplasm	GO:0004017, GO:0005524, GO:0004127, GO:0004550	adenylate kinase activity, ATP binding, cytidylate kinase activity, nucleoside diphosphate kinase activity	GO:0006165, GO:0009142	nucleoside diphosphate phosphorylation, nucleoside triphosphate biosynthetic process
ENSDARG00000061665	-2.38835522	0.528270749	6.441477811	0.011148586	0.284971176	22	18951096	19007968	+	HCN2	protein_coding		557285	GO:0016021, GO:0005886	integral component of membrane, plasma membrane	GO:0005272, GO:0005249	sodium channel activity, voltage-gated potassium channel activity	GO:0003254, GO:0006811, GO:0006813, GO:0006814, GO:0035725, GO:0036269, GO:0055085, GO:0071805	regulation of membrane depolarization, monoatomic ion transport, potassium ion transport, sodium ion transport, sodium ion transmembrane transport, swimming behavior, transmembrane transport, potassium ion transmembrane transport
ENSDARG00000101916	-2.38835522	0.528270749	6.441477811	0.011148586	0.284971176	4	41555642	41582922	-	si:dkeyp-44d3.5	protein_coding							GO:0035556	intracellular signal transduction
ENSDARG00000105572	-2.38835522	0.528270749	6.441477811	0.011148586	0.284971176	7	25339756	25523467	-		processed_transcript
ENSDARG00000045089	-2.126489706	1.934449573	6.438245704	0.011168889	0.285206357	13	20379392	20381485	-	apcs	protein_coding		792467	GO:0005576	extracellular region	GO:0046872	metal ion binding
ENSDARG00000088390	2.137301541	1.698808465	6.425872312	0.011246966	0.286630263	3	15068321	15082475	-	nme4	protein_coding	Nucleoside diphosphate kinase	394170			GO:0005524, GO:0004550	ATP binding, nucleoside diphosphate kinase activity	GO:0006183, GO:0006228, GO:0006241, GO:0016310	GTP biosynthetic process, UTP biosynthetic process, CTP biosynthetic process, phosphorylation
ENSDARG00000093622	2.137301541	1.698808465	6.425872312	0.011246966	0.286630263	3	19355869	19363981	+	spc24	protein_coding	Acts as a component of the essential kinetochore-associated NDC80 complex, which is required for chromosome segregation and spindle checkpoint activity. Required for kinetochore integrity and the organization of stable microtubule binding sites in the outer plate of the kinetochore. The NDC80 complex synergistically enhances the affinity of the SKA1 complex for microtubules and may allow the NDC8…	554147	GO:0031262, GO:0005634	Ndc80 complex, nucleus	GO:0003674, GO:0008017	molecular_function, microtubule binding	GO:0007049, GO:0051301	cell cycle, cell division
ENSDARG00000099594	-2.258162926	1.026816026	6.419352497	0.011288331	0.287399346	4	70926424	70939014	+		unprocessed_pseudogene
ENSDARG00000059951	2.060413335	2.579981653	6.410608856	0.011344051	0.288001616	1	52203009	52210950	-	pld6	protein_coding	Presents phospholipase and nuclease activities, depending on the different physiological conditions. Plays a key role in mitochondrial fusion and fission via its phospholipase activity. In its phospholipase role, it uses the mitochondrial lipid cardiolipin as substrate to generate phosphatidate (PA or 1,2-diacyl-sn-glycero-3-phosphate), a second messenger signaling lipid. Production of PA facilit…	567338	GO:0016021, GO:0005741	integral component of membrane, mitochondrial outer membrane	GO:0035755, GO:0004519, GO:0046872, GO:0042803	cardiolipin hydrolase activity, endonuclease activity, metal ion binding, protein homodimerization activity	GO:0043046, GO:0016042, GO:0051321, GO:0008053, GO:0030719, GO:0034587, GO:0007286	DNA methylation involved in gamete generation, lipid catabolic process, meiotic cell cycle, mitochondrial fusion, P granule organization, piRNA metabolic process, spermatid development
ENSDARG00000019646	-2.595288726	-0.0262155	6.408609589	0.011356831	0.288001616	23	2669	9339	+	twist3	protein_coding		30176			GO:0000981, GO:0046983, GO:0000977	DNA-binding transcription factor activity, RNA polymerase II-specific, protein dimerization activity, RNA polymerase II transcription regulatory region sequence-specific DNA binding	GO:0032502, GO:0006357	developmental process, regulation of transcription by RNA polymerase II
ENSDARG00000060340	-2.595288726	-0.0262155	6.408609589	0.011356831	0.288001616	13	35995238	36034582	-	si:dkey-157l19.2	protein_coding		561062					GO:0030154, GO:0002088	cell differentiation, lens development in camera-type eye
ENSDARG00000099025	-2.595288726	-0.0262155	6.408609589	0.011356831	0.288001616	1	44056129	44064229	+		protein_coding					GO:0000981, GO:0000978	DNA-binding transcription factor activity, RNA polymerase II-specific, RNA polymerase II cis-regulatory region sequence-specific DNA binding	GO:0006357	regulation of transcription by RNA polymerase II
ENSDARG00000073820	2.02910284	3.142187211	6.391459436	0.011467071	0.290510444	14	11504504	11507426	-	zgc:174917	protein_coding		565650			GO:0048244	phytanoyl-CoA dioxygenase activity	GO:0001561	fatty acid alpha-oxidation
ENSDARG00000001313	2.031971857	3.054002881	6.3867546	0.011497505	0.290994489	17	28798725	28811747	-	g2e3	protein_coding		368848	GO:0005634	nucleus	GO:0046872, GO:0004842	metal ion binding, ubiquitin-protein transferase activity
ENSDARG00000117784	2.392248358	0.344728623	6.375900263	0.011568035	0.292281991	3	18972408	18974640	-		lincRNA
ENSDARG00000097487	1.985763472	4.840911209	6.372873242	0.011587783	0.292281991	17	30469744	30473374	-	pfn4	protein_coding	Profilin	556873	GO:0005938	cell cortex	GO:0003785	actin monomer binding	GO:0042989	sequestering of actin monomers
ENSDARG00000094627	2.079506894	2.177912615	6.360647211	0.011667897	0.292281991	17	24602633	24603925	-	DYNLT1	protein_coding
ENSDARG00000003533	2.016477498	3.277983819	6.348599229	0.011747402	0.292281991	22	28647130	28668442	-	COL8A1	protein_coding		562442	GO:0031012, GO:0005615	extracellular matrix, extracellular space	GO:0005201	extracellular matrix structural constituent	GO:0030198	extracellular matrix organization
ENSDARG00000046124	-2.268903053	0.907239024	6.347486228	0.011754775	0.292281991	8	37998387	38022298	-	rab11fip1a	protein_coding		553374	GO:0043231	intracellular membrane-bounded organelle	GO:0031267	small GTPase binding	GO:0045055	regulated exocytosis
ENSDARG00000105674	-2.137884335	1.678523909	6.342697469	0.01178655	0.292281991	4	76671012	76688961	+	ms4a17a.2	protein_coding		798290	GO:0016021	integral component of membrane	GO:0003674	molecular_function	GO:0008150	biological_process
ENSDARG00000102572	1.963482597	7.606840282	6.329841464	0.011872293	0.292281991	7	46003449	46011248	+	si:ch211-260e23.9	protein_coding		555795	GO:0005776, GO:0005829, GO:0005634, GO:0016605	autophagosome, cytosol, nucleus, PML body			GO:0000045, GO:0045893	autophagosome assembly, positive regulation of transcription, DNA-templated
ENSDARG00000031976	-2.714371728	-0.287152758	6.323106495	0.011917467	0.292281991	15	30323491	30348677	+	nos2b	protein_coding	Produces nitric oxide (NO).	563654	GO:0005829, GO:0005634, GO:0005886, GO:0012506	cytosol, nucleus, plasma membrane, vesicle membrane	GO:0005516, GO:0050660, GO:0010181, GO:0020037, GO:0046872, GO:0050661, GO:0004517, GO:0016491, GO:0016709	calmodulin binding, flavin adenine dinucleotide binding, FMN binding, heme binding, metal ion binding, NADP binding, nitric-oxide synthase activity, oxidoreductase activity, oxidoreductase activity, acting on paired donors, with incorporation or reduction of molecular oxygen, NAD(P)H as one donor, and incorporation of one atom of oxygen	GO:0006527, GO:0042742, GO:0006954, GO:0090594, GO:0045776, GO:0006809, GO:0007263, GO:0031284, GO:0009725, GO:0032496, GO:0009611	arginine catabolic process, defense response to bacterium, inflammatory response, inflammatory response to wounding, negative regulation of blood pressure, nitric oxide biosynthetic process, nitric oxide mediated signal transduction, positive regulation of guanylate cyclase activity, response to hormone, response to lipopolysaccharide, response to wounding
ENSDARG00000096793	-2.714371728	-0.287152758	6.323106495	0.011917467	0.292281991	20	35712884	35759754	+		antisense
ENSDARG00000097359	2.59720798	-0.211800758	6.306659212	0.012028529	0.292281991	6	2222764	2227343	+		lincRNA
ENSDARG00000113484	2.59720798	-0.211800758	6.306659212	0.012028529	0.292281991	11	12481385	12483302	-	si:dkey-27d5.5	protein_coding			GO:0005634	nucleus	GO:0061630, GO:0008270	ubiquitin protein ligase activity, zinc ion binding	GO:0006397	mRNA processing
ENSDARG00000014356	-3.377852142	-1.017676125	6.298403087	0.012084679	0.292281991	11	12188120	12198914	-	krt95	protein_coding		436665	GO:0005882	intermediate filament	GO:0005198	structural molecule activity	GO:0008150	biological_process
ENSDARG00000052012	-3.377852142	-1.017676125	6.298403087	0.012084679	0.292281991	1	44491077	44495902	+	rtn4rl2a	protein_coding		403307	GO:0031012, GO:0005615	extracellular matrix, extracellular space	GO:0005515	protein binding	GO:0048916, GO:0048922	posterior lateral line development, posterior lateral line neuromast deposition
ENSDARG00000053583	-3.377852142	-1.017676125	6.298403087	0.012084679	0.292281991	9	48870122	48937240	-	CERS6	protein_coding		564867	GO:0005783, GO:0005789, GO:0016021, GO:0005634	endoplasmic reticulum, endoplasmic reticulum membrane, integral component of membrane, nucleus	GO:0003677, GO:0016410, GO:0050291	DNA binding, N-acyltransferase activity, sphingosine N-acyltransferase activity	GO:0046513	ceramide biosynthetic process
ENSDARG00000068714	-3.377852142	-1.017676125	6.298403087	0.012084679	0.292281991	10	37173029	37256989	+	KSR1	protein_coding		100150814	GO:0005737	cytoplasm	GO:0005524, GO:0004672	ATP binding, protein kinase activity	GO:0007265, GO:0007165	Ras protein signal transduction, signal transduction
ENSDARG00000071205	-3.377852142	-1.017676125	6.298403087	0.012084679	0.292281991	19	3539601	3574060	-	TMEM170B	protein_coding		100001035	GO:0016021	integral component of membrane			GO:0090090	negative regulation of canonical Wnt signaling pathway
ENSDARG00000078476	-3.377852142	-1.017676125	6.298403087	0.012084679	0.292281991	22	9893111	9896180	-	znf990	protein_coding		641418	GO:0005634	nucleus	GO:0001228, GO:0000978	DNA-binding transcription activator activity, RNA polymerase II-specific, RNA polymerase II cis-regulatory region sequence-specific DNA binding	GO:0006357	regulation of transcription by RNA polymerase II
ENSDARG00000099538	-3.377852142	-1.017676125	6.298403087	0.012084679	0.292281991	1	59416186	59417949	-	si:ch211-188p14.3	protein_coding
ENSDARG00000102256	-3.377852142	-1.017676125	6.298403087	0.012084679	0.292281991	4	55284199	55303279	+	si:dkey-157e10.6	protein_coding							GO:0035556	intracellular signal transduction
ENSDARG00000102985	-3.377852142	-1.017676125	6.298403087	0.012084679	0.292281991	10	7573316	7578051	+		processed_transcript
ENSDARG00000104231	-3.377852142	-1.017676125	6.298403087	0.012084679	0.292281991	16	17163193	17188294	-	opn9	protein_coding		101882119	GO:0005887	integral component of plasma membrane	GO:0008020	G protein-coupled photoreceptor activity	GO:0071482, GO:0007186, GO:0007602	cellular response to light stimulus, G protein-coupled receptor signaling pathway, phototransduction
ENSDARG00000109863	-3.377852142	-1.017676125	6.298403087	0.012084679	0.292281991	24	38209946	38210418	+		protein_coding	Ig-like domain-containing protein		GO:0005615	extracellular space			GO:0006955	immune response
ENSDARG00000116593	-3.377852142	-1.017676125	6.298403087	0.012084679	0.292281991	10	20033900	20065149	-	dok2l	protein_coding		101882881
ENSDARG00000043640	2.223588206	0.932515472	6.2744881	0.01224885	0.292281991	18	29898955	29906010	+	cenpn	protein_coding		368856	GO:0005654	nucleoplasm			GO:0007059, GO:0051382	chromosome segregation, kinetochore assembly
ENSDARG00000068883	2.424467129	0.16928457	6.259885767	0.012350217	0.292281991	15	34592215	34599768	+	tspan13a	protein_coding		798836	GO:0005887	integral component of plasma membrane
ENSDARG00000040254	1.966592817	4.812433481	6.256855681	0.012371359	0.292281991	16	29551023	29557338	-	hormad1	protein_coding	Plays a key role in meiotic progression by ensuring that sufficient numbers of processed DNA double-strand breaks (DSBs) are available for successful homology search, promoting synaptonemal-complex formation independently and playing key role in the male mid-pachytene checkpoint and the female meiotic prophase checkpoint.	436630	GO:0005694, GO:0005634	chromosome, nucleus	GO:0003674	molecular_function	GO:0051321, GO:0042138, GO:0051598, GO:0051177, GO:0048477, GO:0060629, GO:0007283, GO:0007130	meiotic cell cycle, meiotic DNA double-strand break formation, meiotic recombination checkpoint signaling, meiotic sister chromatid cohesion, oogenesis, regulation of homologous chromosome segregation, spermatogenesis, synaptonemal complex assembly
ENSDARG00000087424	2.328066274	0.470669521	6.255180287	0.012383065	0.292281991	7	2214348	2285499	-	si:dkey-187j14.6	protein_coding		100006680
ENSDARG00000097120	2.328066274	0.470669521	6.255180287	0.012383065	0.292281991	5	56474733	56508203	+		antisense
ENSDARG00000077045	-2.921095088	-0.606348608	6.254549255	0.012387476	0.292281991	19	47523730	47527192	-	scg5	protein_coding	C-terminal peptide	393699	GO:0005576, GO:0031514, GO:0030141	extracellular region, motile cilium, secretory granule	GO:0030234	enzyme regulator activity	GO:0007218, GO:0046883	neuropeptide signaling pathway, regulation of hormone secretion
ENSDARG00000096810	-2.921095088	-0.606348608	6.254549255	0.012387476	0.292281991	20	34647500	34650633	-	si:ch211-63o20.10	lincRNA		101887075
ENSDARG00000117551	-2.921095088	-0.606348608	6.254549255	0.012387476	0.292281991	13	31052536	31061816	-		lincRNA
ENSDARG00000112168	-2.473401229	0.16054056	6.253245941	0.012396594	0.292281991	KN150019.2	4903	10929	+		protein_coding			GO:0016459	myosin complex	GO:0051015, GO:0005524, GO:0003774	actin filament binding, ATP binding, motor activity
ENSDARG00000078973	1.955465532	5.368844433	6.224694698	0.012598063	0.292281991	23	13528053	13600004	+	UCKL1	protein_coding		558466	GO:0005737	cytoplasm	GO:0005524, GO:0004849	ATP binding, uridine kinase activity	GO:0016310, GO:0044206, GO:0044211	phosphorylation, UMP salvage, CTP salvage
ENSDARG00000077962	2.167289985	1.192857062	6.224169221	0.012601802	0.292281991	10	40321067	40328989	+	gltpb	protein_coding		568746	GO:0005829, GO:0016020	cytosol, membrane	GO:1902387, GO:1902388	ceramide 1-phosphate binding, ceramide 1-phosphate transfer activity	GO:0035627, GO:0120009	ceramide transport, intermembrane lipid transfer
ENSDARG00000039351	2.023682239	2.550932016	6.193672192	0.012820788	0.292281991	10	17776981	17780102	+	ccl19b	protein_coding		795469	GO:0005615	extracellular space	GO:0048020, GO:0008009	CCR chemokine receptor binding, chemokine activity	GO:0071346, GO:0071347, GO:0071356, GO:0070098, GO:0007186, GO:0006954, GO:0048247, GO:0002548, GO:0030593, GO:0070374, GO:0043547	cellular response to interferon-gamma, cellular response to interleukin-1, cellular response to tumor necrosis factor, chemokine-mediated signaling pathway, G protein-coupled receptor signaling pathway, inflammatory response, lymphocyte chemotaxis, monocyte chemotaxis, neutrophil chemotaxis, positive regulation of ERK1 and ERK2 cascade, positive regulation of GTPase activity
ENSDARG00000043137	2.128355214	1.413358375	6.191341024	0.012837687	0.292281991	19	47771659	47782916	-	cdca8	protein_coding		492815	GO:0000775, GO:0005634	chromosome, centromeric region, nucleus	GO:0003674	molecular_function	GO:0007049, GO:0051301	cell cycle, cell division
ENSDARG00000115015	-2.077979754	1.955451506	6.188761107	0.012856416	0.292281991	12	49166074	49168398	-	PSTK	protein_coding		103911967			GO:0005524, GO:0016301, GO:0000049	ATP binding, kinase activity, tRNA binding
ENSDARG00000070331	-1.995970882	3.18145969	6.184286804	0.012888964	0.292281991	25	8356707	8400166	+	muc5.1	protein_coding		100148804	GO:0031012, GO:0005615	extracellular matrix, extracellular space	GO:0030414	peptidase inhibitor activity
ENSDARG00000102927	2.709082985	-0.477272326	6.173681626	0.01296645	0.292281991	4	39372775	39487825	-	si:dkey-156k2.4	protein_coding							GO:0035556	intracellular signal transduction
ENSDARG00000115760	2.709082985	-0.477272326	6.173681626	0.01296645	0.292281991	3	3139240	3139974	+	si:dkey-30g5.1	protein_coding					GO:0005525	GTP binding
ENSDARG00000045180	1.941970387	5.752993455	6.161352732	0.013057132	0.292281991	12	17100021	17116481	+	acta2	protein_coding		322509	GO:0005869	dynactin complex			GO:0008015, GO:0060047	blood circulation, heart contraction
ENSDARG00000077360	2.275875209	0.586506938	6.156557431	0.013092578	0.292281991	3	32112004	32113648	+	fthl30	protein_coding	Stores iron in a soluble, non-toxic, readily available form. Important for iron homeostasis. Iron is taken up in the ferrous form and deposited as ferric hydroxides after oxidation.	559768	GO:0005737	cytoplasm	GO:0008199, GO:0008198	ferric iron binding, ferrous iron binding	GO:0006880, GO:0006826	intracellular sequestering of iron ion, iron ion transport
ENSDARG00000035391	2.043017152	2.149142307	6.147118514	0.013162639	0.292281991	5	35253457	35264517	-	ptcd2	protein_coding	Pentatricopeptide repeat-containing protein 2, mitochondrial	550275	GO:0005739	mitochondrion	GO:0003674	molecular_function	GO:0050684	regulation of mRNA processing
ENSDARG00000011190	-2.385153607	0.325820764	6.142045526	0.013200453	0.292281991	10	42589391	42661445	+	fgfr1b	protein_coding	Fibroblast growth factor receptor	567905	GO:0005887, GO:0043235	integral component of plasma membrane, receptor complex	GO:0005524, GO:0017134, GO:0005007, GO:0004714	ATP binding, fibroblast growth factor binding, fibroblast growth factor-activated receptor activity, transmembrane receptor protein tyrosine kinase activity	GO:0008543, GO:0045597, GO:0008284, GO:0033674, GO:0036342, GO:0007169	fibroblast growth factor receptor signaling pathway, positive regulation of cell differentiation, positive regulation of cell population proliferation, positive regulation of kinase activity, post-anal tail morphogenesis, transmembrane receptor protein tyrosine kinase signaling pathway
ENSDARG00000071310	-2.385153607	0.325820764	6.142045526	0.013200453	0.292281991	22	19264181	19428807	+	si:dkey-78l4.5	protein_coding		567589			GO:0004252	serine-type endopeptidase activity	GO:0006508	proteolysis
ENSDARG00000100460	-2.385153607	0.325820764	6.142045526	0.013200453	0.292281991	4	62855162	62955373	+	si:dkey-217g21.3	protein_coding							GO:0035556	intracellular signal transduction
ENSDARG00000075421	1.977406233	3.361275041	6.140015921	0.013215612	0.292281991	14	34558480	34561282	+	pttg1	protein_coding		100307086	GO:0005737, GO:0005634	cytoplasm, nucleus			GO:0051276, GO:0045143, GO:2000816	chromosome organization, homologous chromosome segregation, negative regulation of mitotic sister chromatid separation
ENSDARG00000058252	-2.094342305	1.715238765	6.137489071	0.013234511	0.292281991	15	17621375	17652807	+	ADAMTS8	protein_coding		100001991	GO:0062023, GO:0031012, GO:0005576	collagen-containing extracellular matrix, extracellular matrix, extracellular region	GO:0004222, GO:0008270	metalloendopeptidase activity, zinc ion binding	GO:0030198	extracellular matrix organization
ENSDARG00000101800	1.97511563	3.413348758	6.136721345	0.013240259	0.292281991	KN150631.1	15268	17625	+	LOC101884223	protein_coding		101884223			GO:0005524, GO:0016301, GO:0000049	ATP binding, kinase activity, tRNA binding
ENSDARG00000068782	-2.543073261	-0.065941408	6.13546276	0.013249687	0.292281991	10	34889328	34907477	-	sparta	protein_coding		100005765	GO:0005886	plasma membrane			GO:0051301, GO:0030514	cell division, negative regulation of BMP signaling pathway
ENSDARG00000115894	-2.543073261	-0.065941408	6.13546276	0.013249687	0.292281991	4	57262332	57340828	-		protein_coding							GO:0035556	intracellular signal transduction
ENSDARG00000095026	2.348013962	0.310692751	6.133228588	0.013266439	0.292281991	5	38654215	38659227	+	si:dkey-58f10.14	protein_coding		100317041	GO:0016020	membrane
ENSDARG00000007436	5.446698104	-1.967595494	6.121042943	0.013358197	0.292281991	23	25038995	25050521	-	avpr2aa	protein_coding	AVPR V2	100007585	GO:0005887	integral component of plasma membrane	GO:0004930, GO:0042277, GO:0005000	G protein-coupled receptor activity, peptide binding, vasopressin receptor activity	GO:0007186, GO:0045907, GO:0001992	G protein-coupled receptor signaling pathway, positive regulation of vasoconstriction, regulation of systemic arterial blood pressure by vasopressin
ENSDARG00000010029	5.446698104	-1.967595494	6.121042943	0.013358197	0.292281991	18	28564640	28880191	+	spon1a	protein_coding	F-spondin	58027	GO:0031012, GO:0005576	extracellular matrix, extracellular region	GO:0046872	metal ion binding	GO:0007155	cell adhesion
ENSDARG00000019179	5.446698104	-1.967595494	6.121042943	0.013358197	0.292281991	13	29462249	29467558	+	lrit1a	protein_coding		553943	GO:0030176	integral component of endoplasmic reticulum membrane	GO:0003674	molecular_function	GO:0008150	biological_process
ENSDARG00000027638	5.446698104	-1.967595494	6.121042943	0.013358197	0.292281991	10	18999841	19011934	-	adra1ab	protein_coding		557259	GO:0005887	integral component of plasma membrane	GO:0004937, GO:0004930	alpha1-adrenergic receptor activity, G protein-coupled receptor activity	GO:0071880, GO:0007267, GO:0007200, GO:0007204, GO:0001996, GO:0043410, GO:0045907	adenylate cyclase-activating adrenergic receptor signaling pathway, cell-cell signaling, phospholipase C-activating G protein-coupled receptor signaling pathway, positive regulation of cytosolic calcium ion concentration, positive regulation of heart rate by epinephrine-norepinephrine, positive regulation of MAPK cascade, positive regulation of vasoconstriction
ENSDARG00000033411	5.446698104	-1.967595494	6.121042943	0.013358197	0.292281991	10	41409255	41450454	-	cabp1b	protein_coding		436687	GO:0005737	cytoplasm	GO:0005509	calcium ion binding
ENSDARG00000035680	5.446698104	-1.967595494	6.121042943	0.013358197	0.292281991	19	34998029	34999379	-	zgc:113424	protein_coding		554876	GO:0005634	nucleus	GO:0000981, GO:0000978	DNA-binding transcription factor activity, RNA polymerase II-specific, RNA polymerase II cis-regulatory region sequence-specific DNA binding	GO:0009653, GO:0030154, GO:0006357	anatomical structure morphogenesis, cell differentiation, regulation of transcription by RNA polymerase II
ENSDARG00000038898	5.446698104	-1.967595494	6.121042943	0.013358197	0.292281991	2	26591968	26596794	-	zgc:113691	protein_coding		503529	GO:0005575	cellular_component	GO:0003674	molecular_function	GO:0008150	biological_process
ENSDARG00000038981	5.446698104	-1.967595494	6.121042943	0.013358197	0.292281991	2	9629558	9646857	-	SCHIP1	protein_coding		777747	GO:0030054, GO:0005886	cell junction, plasma membrane	GO:0003674	molecular_function	GO:0035332	positive regulation of hippo signaling
ENSDARG00000039434	5.446698104	-1.967595494	6.121042943	0.013358197	0.292281991	13	23843712	23882977	+	oprm1	protein_coding	Mu-type opioid receptor	65088	GO:0030424, GO:0005887, GO:0043005, GO:0043204	axon, integral component of plasma membrane, neuron projection, perikaryon	GO:0004979, GO:0038046, GO:0004930, GO:0001965, GO:0031681, GO:0038047, GO:0042923, GO:0042277	beta-endorphin receptor activity, G protein-coupled enkephalin receptor activity, G protein-coupled receptor activity, G-protein alpha-subunit binding, G-protein beta-subunit binding, morphine receptor activity, neuropeptide binding, peptide binding	GO:0038003, GO:0007218, GO:0019233	G protein-coupled opioid receptor signaling pathway, neuropeptide signaling pathway, sensory perception of pain
ENSDARG00000041295	5.446698104	-1.967595494	6.121042943	0.013358197	0.292281991	16	50166421	50181206	-	lim2.5	protein_coding		541395	GO:0016021, GO:0005886	integral component of membrane, plasma membrane	GO:0005212	structural constituent of eye lens	GO:0008150	biological_process
ENSDARG00000042961	5.446698104	-1.967595494	6.121042943	0.013358197	0.292281991	8	23093155	23103547	+	nkain5	protein_coding	Sodium/potassium-transporting ATPase subunit beta-1-interacting protein	445241	GO:0016021, GO:0005886	integral component of membrane, plasma membrane	GO:0003674	molecular_function	GO:0002028	regulation of sodium ion transport
ENSDARG00000045087	5.446698104	-1.967595494	6.121042943	0.013358197	0.292281991	12	28367557	28370484	+	cdk5r1b	protein_coding	Cyclin-dependent kinase 5 activator	436788	GO:0005886, GO:0016533	plasma membrane, protein kinase 5 complex	GO:0061575	cyclin-dependent protein serine/threonine kinase activator activity	GO:0035881, GO:0060059, GO:0060041, GO:0010842	amacrine cell differentiation, embryonic retina morphogenesis in camera-type eye, retina development in camera-type eye, retina layer formation
ENSDARG00000051858	5.446698104	-1.967595494	6.121042943	0.013358197	0.292281991	25	22335914	22363378	-	ccdc33	protein_coding		553442	GO:0005777	peroxisome
ENSDARG00000052982	5.446698104	-1.967595494	6.121042943	0.013358197	0.292281991	17	15845765	15892623	+	gabrr2a	protein_coding		751659	GO:0034707, GO:1902711, GO:0005887, GO:0043005, GO:0045211, GO:0045202	chloride channel complex, GABA-A receptor complex, integral component of plasma membrane, neuron projection, postsynaptic membrane, synapse	GO:0005254, GO:0005230, GO:0030594, GO:0004888	chloride channel activity, extracellular ligand-gated ion channel activity, neurotransmitter receptor activity, transmembrane signaling receptor activity	GO:0007268, GO:1902476, GO:0034220, GO:0050877, GO:0042391, GO:0007165	chemical synaptic transmission, chloride transmembrane transport, ion transmembrane transport, nervous system process, regulation of membrane potential, signal transduction
ENSDARG00000055250	5.446698104	-1.967595494	6.121042943	0.013358197	0.292281991	18	40698550	40708537	-	ccnp	protein_coding		561391	GO:0097124, GO:0000307, GO:0005737, GO:0005634	cyclin A2-CDK2 complex, cyclin-dependent protein kinase holoenzyme complex, cytoplasm, nucleus	GO:0016538	cyclin-dependent protein serine/threonine kinase regulator activity	GO:0044772, GO:0000079	mitotic cell cycle phase transition, regulation of cyclin-dependent protein serine/threonine kinase activity
ENSDARG00000056004	5.446698104	-1.967595494	6.121042943	0.013358197	0.292281991	13	21682770	21688176	-	sprn	protein_coding	Prion-like protein that has PrP(C)-like neuroprotective activity.	386702	GO:0031225, GO:0005886	anchored component of membrane, plasma membrane	GO:0003674	molecular_function
ENSDARG00000056620	5.446698104	-1.967595494	6.121042943	0.013358197	0.292281991	11	29856032	29877090	+	GRPR	protein_coding		567289	GO:0005887	integral component of plasma membrane	GO:0008528, GO:0004930	G protein-coupled peptide receptor activity, G protein-coupled receptor activity	GO:0007186	G protein-coupled receptor signaling pathway
ENSDARG00000057479	5.446698104	-1.967595494	6.121042943	0.013358197	0.292281991	10	21899753	21909696	+	hrh2b	protein_coding		100005590	GO:0030425, GO:0005887, GO:0045202	dendrite, integral component of plasma membrane, synapse	GO:0004993, GO:0030594	G protein-coupled serotonin receptor activity, neurotransmitter receptor activity	GO:0007268, GO:0007187	chemical synaptic transmission, G protein-coupled receptor signaling pathway, coupled to cyclic nucleotide second messenger
ENSDARG00000057886	5.446698104	-1.967595494	6.121042943	0.013358197	0.292281991	13	9333317	9335891	-	LOC108191960	protein_coding		108191960	GO:0009897, GO:0016021	external side of plasma membrane, integral component of membrane	GO:0005102	signaling receptor binding	GO:0001817, GO:0050852	regulation of cytokine production, T cell receptor signaling pathway
ENSDARG00000062376	5.446698104	-1.967595494	6.121042943	0.013358197	0.292281991	5	23283890	23317477	-	nlgn3b	protein_coding		567415	GO:0009986, GO:0005887, GO:0098793, GO:0045202	cell surface, integral component of plasma membrane, presynapse, synapse	GO:0042043, GO:0038023	neurexin family protein binding, signaling receptor activity	GO:0007268, GO:0050804, GO:0007158, GO:0097104, GO:0097105, GO:0048488	chemical synaptic transmission, modulation of chemical synaptic transmission, neuron cell-cell adhesion, postsynaptic membrane assembly, presynaptic membrane assembly, synaptic vesicle endocytosis
ENSDARG00000069401	5.446698104	-1.967595494	6.121042943	0.013358197	0.292281991	20	41967312	41992878	-	si:dkeyp-114g9.1	protein_coding		555399
ENSDARG00000069984	5.446698104	-1.967595494	6.121042943	0.013358197	0.292281991	19	43978814	43980876	+	nkd3	protein_coding		100330546					GO:0070121	Kupffer's vesicle development
ENSDARG00000070037	5.446698104	-1.967595494	6.121042943	0.013358197	0.292281991	6	35459369	35488180	-	rgs8	protein_coding	Regulator of G-protein signaling 8	436804	GO:0030425, GO:0005634, GO:0043204, GO:0005886	dendrite, nucleus, perikaryon, plasma membrane	GO:0005096	GTPase activator activity	GO:0007186	G protein-coupled receptor signaling pathway
ENSDARG00000070852	5.446698104	-1.967595494	6.121042943	0.013358197	0.292281991	7	3802249	3807740	-	zgc:195077	protein_coding		100170780	GO:0005940, GO:0015630, GO:0031105, GO:0032153	septin ring, microtubule cytoskeleton, septin complex, cell division site	GO:0005525	GTP binding	GO:0061640	cytoskeleton-dependent cytokinesis
ENSDARG00000071643	5.446698104	-1.967595494	6.121042943	0.013358197	0.292281991	22	6546697	6562618	-	zgc:171490	protein_coding		558926	GO:0016021	integral component of membrane
ENSDARG00000075731	5.446698104	-1.967595494	6.121042943	0.013358197	0.292281991	4	32384950	32393785	+	si:dkey-11l22.1	protein_coding		108179055			GO:0000981, GO:0000978	DNA-binding transcription factor activity, RNA polymerase II-specific, RNA polymerase II cis-regulatory region sequence-specific DNA binding	GO:0006355	regulation of transcription, DNA-templated
ENSDARG00000076127	5.446698104	-1.967595494	6.121042943	0.013358197	0.292281991	13	12299997	12375593	+	gabrb1	protein_coding		100331377	GO:0034707, GO:1902711, GO:0005887, GO:0043005, GO:0045211, GO:0045202	chloride channel complex, GABA-A receptor complex, integral component of plasma membrane, neuron projection, postsynaptic membrane, synapse	GO:0005254, GO:0005230, GO:0004890, GO:0030594	chloride channel activity, extracellular ligand-gated ion channel activity, GABA-A receptor activity, neurotransmitter receptor activity	GO:0007268, GO:1902476, GO:0034220, GO:0050877, GO:0042391, GO:0007165	chemical synaptic transmission, chloride transmembrane transport, ion transmembrane transport, nervous system process, regulation of membrane potential, signal transduction
ENSDARG00000077866	5.446698104	-1.967595494	6.121042943	0.013358197	0.292281991	9	48835357	48864945	-	nostrin	protein_coding		100148449					GO:0072011, GO:0072015, GO:0051489, GO:0097205, GO:0002040, GO:0001944	glomerular endothelium development, glomerular visceral epithelial cell development, regulation of filopodium assembly, renal filtration, sprouting angiogenesis, vasculature development
ENSDARG00000078246	5.446698104	-1.967595494	6.121042943	0.013358197	0.292281991	1	58066109	58076716	+	si:ch211-114l13.4	protein_coding		796740					GO:0035556	intracellular signal transduction
ENSDARG00000078738	5.446698104	-1.967595494	6.121042943	0.013358197	0.292281991	18	33779440	33796526	+	nampt3.2	protein_coding		100148280			GO:0004514	nicotinate-nucleotide diphosphorylase (carboxylating) activity	GO:0009435	NAD biosynthetic process
ENSDARG00000078760	5.446698104	-1.967595494	6.121042943	0.013358197	0.292281991	11	36688794	36765834	-	cacna2d3	protein_coding		100148645	GO:0005891	voltage-gated calcium channel complex	GO:0005245	voltage-gated calcium channel activity	GO:0034765	regulation of ion transmembrane transport
ENSDARG00000079873	5.446698104	-1.967595494	6.121042943	0.013358197	0.292281991	1	8601935	8610564	+	si:ch211-160d14.6	protein_coding		570283	GO:0016021, GO:0005886	integral component of membrane, plasma membrane	GO:0008504, GO:0005337	monoamine transmembrane transporter activity, nucleoside transmembrane transporter activity	GO:1901642	nucleoside transmembrane transport
ENSDARG00000079880	5.446698104	-1.967595494	6.121042943	0.013358197	0.292281991	8	30784020	30784982	+	tas2r200.1	protein_coding		664690	GO:0016020	membrane	GO:0004930	G protein-coupled receptor activity	GO:0007165, GO:0007186, GO:0050896, GO:0050909	signal transduction, G protein-coupled receptor signaling pathway, response to stimulus, sensory perception of taste
ENSDARG00000083266	5.446698104	-1.967595494	6.121042943	0.013358197	0.292281991	11	7150274	7150366	+		snoRNA
ENSDARG00000086756	5.446698104	-1.967595494	6.121042943	0.013358197	0.292281991	18	5781194	5781922	-	RGS9BP	protein_coding		559232	GO:0016021	integral component of membrane			GO:0007186, GO:0009968, GO:0050908	G protein-coupled receptor signaling pathway, negative regulation of signal transduction, detection of light stimulus involved in visual perception
ENSDARG00000089689	5.446698104	-1.967595494	6.121042943	0.013358197	0.292281991	15	31515976	31523117	+	tex26	protein_coding			GO:0005737	cytoplasm
ENSDARG00000092317	5.446698104	-1.967595494	6.121042943	0.013358197	0.292281991	13	9492954	9496141	-	pimr152	protein_coding		798758	GO:0005737	cytoplasm	GO:0005524, GO:0004674	ATP binding, protein serine/threonine kinase activity	GO:0043066, GO:0046777, GO:0007346	negative regulation of apoptotic process, protein autophosphorylation, regulation of mitotic cell cycle
ENSDARG00000093091	5.446698104	-1.967595494	6.121042943	0.013358197	0.292281991	18	6422528	6477662	-	IQSEC3	protein_coding		555340	GO:0005737	cytoplasm	GO:0005085	guanyl-nucleotide exchange factor activity	GO:0030036, GO:0032012	actin cytoskeleton organization, regulation of ARF protein signal transduction
ENSDARG00000093234	5.446698104	-1.967595494	6.121042943	0.013358197	0.292281991	21	18877130	18891041	+	si:dkey-65l23.2	protein_coding		793688	GO:0016020	membrane
ENSDARG00000093719	5.446698104	-1.967595494	6.121042943	0.013358197	0.292281991	5	21258218	21259238	+		processed_transcript
ENSDARG00000094692	5.446698104	-1.967595494	6.121042943	0.013358197	0.292281991	10	43993352	44024651	+		antisense
ENSDARG00000095137	5.446698104	-1.967595494	6.121042943	0.013358197	0.292281991	10	14936045	14940346	-	si:dkey-88l16.2	protein_coding
ENSDARG00000095280	5.446698104	-1.967595494	6.121042943	0.013358197	0.292281991	23	38091978	38094560	+	si:dkey-222e15.4	processed_transcript		101883032
ENSDARG00000095292	5.446698104	-1.967595494	6.121042943	0.013358197	0.292281991	3	1554302	1682090	+		processed_transcript
ENSDARG00000095350	5.446698104	-1.967595494	6.121042943	0.013358197	0.292281991	22	2357347	2361876	+	si:dkey-4c15.12	protein_coding					GO:0000981, GO:0000978	DNA-binding transcription factor activity, RNA polymerase II-specific, RNA polymerase II cis-regulatory region sequence-specific DNA binding	GO:0006355	regulation of transcription, DNA-templated
ENSDARG00000095557	5.446698104	-1.967595494	6.121042943	0.013358197	0.292281991	22	18247292	18280440	+	LOC110438274	processed_transcript		110438274
ENSDARG00000095596	5.446698104	-1.967595494	6.121042943	0.013358197	0.292281991	4	33139862	33141495	+	si:dkeyp-4f2.6	protein_coding
ENSDARG00000096544	5.446698104	-1.967595494	6.121042943	0.013358197	0.292281991	1	29507647	29508473	+		lincRNA
ENSDARG00000097121	5.446698104	-1.967595494	6.121042943	0.013358197	0.292281991	25	4703200	4713703	+		antisense
ENSDARG00000097122	5.446698104	-1.967595494	6.121042943	0.013358197	0.292281991	6	6376395	6386324	-		lincRNA
ENSDARG00000097228	5.446698104	-1.967595494	6.121042943	0.013358197	0.292281991	25	37290206	37290726	+	si:dkey-234i14.12	protein_coding			GO:0005615, GO:0016021	extracellular space, integral component of membrane			GO:0006955	immune response
ENSDARG00000099047	5.446698104	-1.967595494	6.121042943	0.013358197	0.292281991	7	38229070	38236113	+		lincRNA
ENSDARG00000099748	5.446698104	-1.967595494	6.121042943	0.013358197	0.292281991	7	17255707	17383554	+	si:ch73-46n24.1	protein_coding
ENSDARG00000099920	5.446698104	-1.967595494	6.121042943	0.013358197	0.292281991	7	5968225	5968991	+	zgc:163040	protein_coding		100331412
ENSDARG00000102411	5.446698104	-1.967595494	6.121042943	0.013358197	0.292281991	3	7435802	7436932	-	LOC100534733	protein_coding		100534733	GO:0005634	nucleus	GO:0000981, GO:0000977	DNA-binding transcription factor activity, RNA polymerase II-specific, RNA polymerase II transcription regulatory region sequence-specific DNA binding	GO:0006357	regulation of transcription by RNA polymerase II
ENSDARG00000102730	5.446698104	-1.967595494	6.121042943	0.013358197	0.292281991	21	9576176	9713292	+	mapk10	protein_coding	Responds to activation by environmental stress and pro-inflammatory cytokines by phosphorylating a number of transcription factors, and thus regulates transcriptional activity.	569698	GO:0005737, GO:0005634	cytoplasm, nucleus	GO:0005524, GO:0004705, GO:0004707, GO:0106310, GO:0004674, GO:0106311	ATP binding, JUN kinase activity, MAP kinase activity, protein serine kinase activity, protein serine/threonine kinase activity, protein threonine kinase activity	GO:0048484, GO:0035556, GO:0007254, GO:0001889, GO:0048511	enteric nervous system development, intracellular signal transduction, JNK cascade, liver development, rhythmic process
ENSDARG00000105042	5.446698104	-1.967595494	6.121042943	0.013358197	0.292281991	9	159720	161836	+	cldn10l2	protein_coding	Plays a major role in tight junction-specific obliteration of the intercellular space, through calcium-independent cell-adhesion activity.		GO:0005923, GO:0016021, GO:0005886	bicellular tight junction, integral component of membrane, plasma membrane	GO:0005198	structural molecule activity	GO:0070830, GO:0007155	bicellular tight junction assembly, cell adhesion
ENSDARG00000105051	5.446698104	-1.967595494	6.121042943	0.013358197	0.292281991	4	77319718	77319838	+	5S_rRNA	rRNA
ENSDARG00000105085	5.446698104	-1.967595494	6.121042943	0.013358197	0.292281991	18	32084939	32088944	+	LOC570184	unprocessed_pseudogene		570184
ENSDARG00000105151	5.446698104	-1.967595494	6.121042943	0.013358197	0.292281991	3	12744083	12749198	+	cyp2k21	protein_coding		564107			GO:0020037, GO:0005506, GO:0016712	heme binding, iron ion binding, oxidoreductase activity, acting on paired donors, with incorporation or reduction of molecular oxygen, reduced flavin or flavoprotein as one donor, and incorporation of one atom of oxygen
ENSDARG00000108006	5.446698104	-1.967595494	6.121042943	0.013358197	0.292281991	23	1644754	1660708	-	LOC101886366	protein_coding		101886366
ENSDARG00000110323	5.446698104	-1.967595494	6.121042943	0.013358197	0.292281991	4	56059807	56151174	-	znf986	protein_coding			GO:0005634	nucleus	GO:0000981, GO:0000977	DNA-binding transcription factor activity, RNA polymerase II-specific, RNA polymerase II transcription regulatory region sequence-specific DNA binding	GO:0006357	regulation of transcription by RNA polymerase II
ENSDARG00000110990	5.446698104	-1.967595494	6.121042943	0.013358197	0.292281991	15	25028482	25054730	+		lincRNA
ENSDARG00000111237	5.446698104	-1.967595494	6.121042943	0.013358197	0.292281991	4	55728130	55730004	+		rRNA
ENSDARG00000112067	5.446698104	-1.967595494	6.121042943	0.013358197	0.292281991	9	19052374	19069164	-		protein_coding
ENSDARG00000112217	5.446698104	-1.967595494	6.121042943	0.013358197	0.292281991	23	42131509	42148683	+	SHISAL2A	protein_coding			GO:0016021	integral component of membrane
ENSDARG00000113994	5.446698104	-1.967595494	6.121042943	0.013358197	0.292281991	11	12547191	12549110	-		protein_coding			GO:0016021, GO:0005634	integral component of membrane, nucleus	GO:0061630, GO:0008270	ubiquitin protein ligase activity, zinc ion binding	GO:0006397	mRNA processing
ENSDARG00000114105	5.446698104	-1.967595494	6.121042943	0.013358197	0.292281991	11	12321345	12322685	-	LOC100005013	protein_coding		100005013
ENSDARG00000114113	5.446698104	-1.967595494	6.121042943	0.013358197	0.292281991	KN150258.1	33006	36502	-		protein_coding	Integrase catalytic domain-containing protein				GO:0003676	nucleic acid binding	GO:0015074	DNA integration
ENSDARG00000114521	5.446698104	-1.967595494	6.121042943	0.013358197	0.292281991	4	41265205	41269844	-		protein_coding					GO:0000981, GO:0000978	DNA-binding transcription factor activity, RNA polymerase II-specific, RNA polymerase II cis-regulatory region sequence-specific DNA binding	GO:0006357	regulation of transcription by RNA polymerase II
ENSDARG00000115127	5.446698104	-1.967595494	6.121042943	0.013358197	0.292281991	16	41806740	41807397	-	si:dkey-199f5.7	protein_coding		100006761
ENSDARG00000115702	5.446698104	-1.967595494	6.121042943	0.013358197	0.292281991	2	19575059	19575156	+		miRNA
ENSDARG00000115857	5.446698104	-1.967595494	6.121042943	0.013358197	0.292281991	3	7463168	7464250	-	znf1001	protein_coding		100538208	GO:0005634	nucleus	GO:0001228, GO:0000978	DNA-binding transcription activator activity, RNA polymerase II-specific, RNA polymerase II cis-regulatory region sequence-specific DNA binding	GO:0006357	regulation of transcription by RNA polymerase II
ENSDARG00000117279	5.446698104	-1.967595494	6.121042943	0.013358197	0.292281991	7	45914757	45919758	+		lincRNA
ENSDARG00000117451	5.446698104	-1.967595494	6.121042943	0.013358197	0.292281991	25	16174902	16185861	+		lincRNA
ENSDARG00000117561	5.446698104	-1.967595494	6.121042943	0.013358197	0.292281991	14	3540872	3546759	+		lincRNA
ENSDARG00000117596	5.446698104	-1.967595494	6.121042943	0.013358197	0.292281991	19	13364536	13366234	-		lincRNA
ENSDARG00000089307	2.051143812	1.968008054	6.108323833	0.013454667	0.292281991	10	8656417	8657684	+	pmaip1	protein_coding		751765	GO:0005575	cellular_component	GO:0046982	protein heterodimerization activity	GO:0006974, GO:0043065, GO:0045840, GO:0042981, GO:0007088, GO:0001836	cellular response to DNA damage stimulus, positive regulation of apoptotic process, positive regulation of mitotic nuclear division, regulation of apoptotic process, regulation of mitotic nuclear division, release of cytochrome c from mitochondria
ENSDARG00000054332	-2.252823454	0.754279883	6.104799871	0.013481522	0.292281991	7	28423996	28463106	-	trim66	protein_coding		566660	GO:0005634	nucleus	GO:0008270	zinc ion binding
ENSDARG00000094281	-2.014492622	2.549485519	6.103713413	0.013489812	0.292281991	8	20880848	20892051	+	si:ch73-196i15.3	protein_coding		108004537
ENSDARG00000074323	2.027984011	2.222665687	6.095767907	0.013550603	0.292281991	17	11500628	11505070	+	efcab2	protein_coding		558031			GO:0005509	calcium ion binding
ENSDARG00000076075	-1.936393277	5.117774498	6.09218698	0.013578092	0.292281991	11	25181886	25213689	-	myh7ba	protein_coding		100884147	GO:0016459	myosin complex	GO:0051015, GO:0005524, GO:0003774	actin filament binding, ATP binding, motor activity	GO:0055001	muscle cell development
ENSDARG00000101235	1.959501486	3.65865093	6.088721485	0.01360475	0.292281991	7	23997518	24002244	+	ccdc166	protein_coding		100538228
ENSDARG00000070206	-1.982071959	3.097635961	6.085251159	0.013631499	0.292281991	8	36377006	36387387	-	mhc2d8.37a2	protein_coding		368748	GO:0016021	integral component of membrane
ENSDARG00000093857	2.042125823	2.010145008	6.079686654	0.013674502	0.292281991	1	7924956	7930679	-	ifi44a8	protein_coding		100007523			GO:0005525	GTP binding	GO:0006955	immune response
ENSDARG00000071629	-2.21559479	0.865803767	6.051227546	0.013896633	0.292281991	22	7542472	7563593	-		protein_coding	Envelope glycoprotein E		GO:0030054	cell junction
ENSDARG00000012395	-5.530644914	-1.855615001	6.046017976	0.013937695	0.292281991	10	38593645	38602561	+	mmp13a	protein_coding		387293	GO:0031012	extracellular matrix	GO:0004222, GO:0008270	metalloendopeptidase activity, zinc ion binding	GO:0030574, GO:0030198, GO:0048246	collagen catabolic process, extracellular matrix organization, macrophage chemotaxis
ENSDARG00000017155	-5.530644914	-1.855615001	6.046017976	0.013937695	0.292281991	9	11379782	11409691	+	wnt10a	protein_coding	Ligand for members of the frizzled family of seven transmembrane receptors.	30171	GO:0005576	extracellular region	GO:0005102	signaling receptor binding	GO:0016055	Wnt signaling pathway
ENSDARG00000017193	-5.530644914	-1.855615001	6.046017976	0.013937695	0.292281991	1	52214895	52222989	-	cnn1a	protein_coding	Thin filament-associated protein that is implicated in the regulation and modulation of smooth muscle contraction. It is capable of binding to actin, calmodulin and tropomyosin. The interaction of calponin with actin inhibits the actomyosin Mg-ATPase activity.	567396	GO:0015629	actin cytoskeleton	GO:0003779, GO:0005516	actin binding, calmodulin binding	GO:0031032	actomyosin structure organization
ENSDARG00000028725	-5.530644914	-1.855615001	6.046017976	0.013937695	0.292281991	8	5024468	5080889	+	adra1aa	protein_coding		798498	GO:0005887	integral component of plasma membrane	GO:0004937, GO:0004930	alpha1-adrenergic receptor activity, G protein-coupled receptor activity	GO:0071880, GO:0007267, GO:0007200, GO:0007204, GO:0001996, GO:0043410, GO:0045907	adenylate cyclase-activating adrenergic receptor signaling pathway, cell-cell signaling, phospholipase C-activating G protein-coupled receptor signaling pathway, positive regulation of cytosolic calcium ion concentration, positive regulation of heart rate by epinephrine-norepinephrine, positive regulation of MAPK cascade, positive regulation of vasoconstriction
ENSDARG00000035602	-5.530644914	-1.855615001	6.046017976	0.013937695	0.292281991	5	20188438	20195350	-	dao.1	protein_coding		619259	GO:0005737, GO:0005777	cytoplasm, peroxisome	GO:0003884, GO:0071949	D-amino-acid oxidase activity, FAD binding	GO:0055130, GO:0019478, GO:0036088, GO:0006562	D-alanine catabolic process, D-amino acid catabolic process, D-serine catabolic process, proline catabolic process
ENSDARG00000038089	-5.530644914	-1.855615001	6.046017976	0.013937695	0.292281991	3	27929505	27952302	+	TMEM114	protein_coding		100150208	GO:0016324, GO:0016021	apical plasma membrane, integral component of membrane
ENSDARG00000039891	-5.530644914	-1.855615001	6.046017976	0.013937695	0.292281991	21	7982302	7983300	-	LOC108180716	unprocessed_pseudogene		108180716
ENSDARG00000040816	-5.530644914	-1.855615001	6.046017976	0.013937695	0.292281991	16	16757219	16761164	-	uts2r3	protein_coding		795198	GO:0005887	integral component of plasma membrane	GO:0008528, GO:0001604	G protein-coupled peptide receptor activity, urotensin II receptor activity	GO:0007218, GO:0001501	neuropeptide signaling pathway, skeletal system development
ENSDARG00000040841	-5.530644914	-1.855615001	6.046017976	0.013937695	0.292281991	22	29584800	29586608	-	adra2a	protein_coding		266750	GO:0016021, GO:0005886	integral component of membrane, plasma membrane	GO:0004935	adrenergic receptor activity	GO:0007165, GO:0007186, GO:0007186, GO:0071875, GO:0071875, GO:0071880	signal transduction, G protein-coupled receptor signaling pathway, G protein-coupled receptor signaling pathway, adrenergic receptor signaling pathway, adrenergic receptor signaling pathway, adenylate cyclase-activating adrenergic receptor signaling pathway
ENSDARG00000041685	-5.530644914	-1.855615001	6.046017976	0.013937695	0.292281991	15	21220744	21239416	-	si:dkey-105h12.2	protein_coding		100006782	GO:0005615	extracellular space	GO:0004867	serine-type endopeptidase inhibitor activity
ENSDARG00000045427	-5.530644914	-1.855615001	6.046017976	0.013937695	0.292281991	24	9604442	9605320	+	si:dkey-96n2.3	protein_coding		100001258	GO:0005887	integral component of plasma membrane	GO:0004930	G protein-coupled receptor activity	GO:0051482, GO:0035025	positive regulation of cytosolic calcium ion concentration involved in phospholipase C-activating G protein-coupled signaling pathway, positive regulation of Rho protein signal transduction
ENSDARG00000052900	-5.530644914	-1.855615001	6.046017976	0.013937695	0.292281991	1	40733921	40735381	-	zgc:153642	protein_coding		768150			GO:0005525	GTP binding
ENSDARG00000055520	-5.530644914	-1.855615001	6.046017976	0.013937695	0.292281991	24	6034990	6038073	-	ftr61	protein_coding		570050			GO:0008270	zinc ion binding
ENSDARG00000056277	-5.530644914	-1.855615001	6.046017976	0.013937695	0.292281991	21	25375172	25376738	+	or92a7	protein_coding		794363	GO:0030425, GO:0005887, GO:0045202	dendrite, integral component of plasma membrane, synapse	GO:0004993, GO:0030594	G protein-coupled serotonin receptor activity, neurotransmitter receptor activity	GO:0007268, GO:0007187	chemical synaptic transmission, G protein-coupled receptor signaling pathway, coupled to cyclic nucleotide second messenger
ENSDARG00000059139	-5.530644914	-1.855615001	6.046017976	0.013937695	0.292281991	12	804314	808443	+	wfikkn2b	protein_coding		570642	GO:0005576	extracellular region	GO:0008191, GO:0004867	metalloendopeptidase inhibitor activity, serine-type endopeptidase inhibitor activity	GO:0007179	transforming growth factor beta receptor signaling pathway
ENSDARG00000059252	-5.530644914	-1.855615001	6.046017976	0.013937695	0.292281991	17	25328351	25331447	-	zpcx	protein_coding		334011	GO:0031012	extracellular matrix	GO:0032190	acrosin binding	GO:0007339, GO:0035803, GO:2000344	binding of sperm to zona pellucida, egg coat formation, positive regulation of acrosome reaction
ENSDARG00000059399	-5.530644914	-1.855615001	6.046017976	0.013937695	0.292281991	11	2691243	2700397	-	si:ch211-160o17.6	protein_coding		100151262
ENSDARG00000062686	-5.530644914	-1.855615001	6.046017976	0.013937695	0.292281991	18	19143437	19405616	-	megf11	protein_coding		563468	GO:0016021	integral component of membrane	GO:0008270	zinc ion binding	GO:0048856	anatomical structure development
ENSDARG00000070173	-5.530644914	-1.855615001	6.046017976	0.013937695	0.292281991	1	21333068	21409877	-	gria2a	protein_coding		170450	GO:0032281, GO:0043197, GO:0005886	AMPA glutamate receptor complex, dendritic spine, plasma membrane	GO:0004971, GO:0015276, GO:0038023	AMPA glutamate receptor activity, ligand-gated ion channel activity, signaling receptor activity	GO:0048899, GO:0048701, GO:0007399, GO:0014032, GO:0048915	anterior lateral line development, embryonic cranial skeleton morphogenesis, nervous system development, neural crest cell development, posterior lateral line system development
ENSDARG00000071173	-5.530644914	-1.855615001	6.046017976	0.013937695	0.292281991	7	4332430	4380448	+	slc12a10.2	protein_coding		562834	GO:0016324, GO:0016021	apical plasma membrane, integral component of membrane	GO:0015379, GO:0015378, GO:0008511	potassium, sodium, sodium	GO:0006884, GO:0055064, GO:1902476, GO:0006821, GO:0055075, GO:1990573, GO:0055078, GO:0035725, GO:0006814	cell volume homeostasis, chloride ion homeostasis, chloride transmembrane transport, chloride transport, potassium ion homeostasis, potassium ion import across plasma membrane, sodium ion homeostasis, sodium ion transmembrane transport, sodium ion transport
ENSDARG00000074376	-5.530644914	-1.855615001	6.046017976	0.013937695	0.292281991	13	44299676	44630111	-	MDGA1	protein_coding		569180	GO:0031225, GO:0005886	anchored component of membrane, plasma membrane
ENSDARG00000075929	-5.530644914	-1.855615001	6.046017976	0.013937695	0.292281991	9	38140911	38156894	-	si:dkey-219c10.4	protein_coding	Phosphodiesterase	562357			GO:0047555, GO:0004114, GO:0046872	3',5'-cyclic-GMP phosphodiesterase activity, 3',5'-cyclic-nucleotide phosphodiesterase activity, metal ion binding	GO:0046069, GO:0019934, GO:0007165	cGMP catabolic process, cGMP-mediated signaling, signal transduction
ENSDARG00000076309	-5.530644914	-1.855615001	6.046017976	0.013937695	0.292281991	9	55455801	55554734	+	MXRA5	protein_coding		795448	GO:0005886	plasma membrane
ENSDARG00000077633	-5.530644914	-1.855615001	6.046017976	0.013937695	0.292281991	8	36621598	36785609	+	magixb	protein_coding		556872
ENSDARG00000077712	-5.530644914	-1.855615001	6.046017976	0.013937695	0.292281991	17	50052747	50063437	-		protein_coding					GO:0003700, GO:0000978	DNA-binding transcription factor activity, RNA polymerase II cis-regulatory region sequence-specific DNA binding	GO:0006357	regulation of transcription by RNA polymerase II
ENSDARG00000078123	-5.530644914	-1.855615001	6.046017976	0.013937695	0.292281991	18	1703984	1706599	+	SLITRK3	protein_coding		100334261	GO:0016021	integral component of membrane			GO:0007409, GO:1905606	axonogenesis, regulation of presynapse assembly
ENSDARG00000079191	-5.530644914	-1.855615001	6.046017976	0.013937695	0.292281991	1	34763539	34807059	+	zgc:172122	protein_coding		571844	GO:0016021	integral component of membrane	GO:0098632, GO:0098632	cell-cell adhesion mediator activity, cell-cell adhesion mediator activity	GO:0034113, GO:0043031, GO:0050776, GO:0150079	heterotypic cell-cell adhesion, negative regulation of macrophage activation, regulation of immune response, negative regulation of neuroinflammatory response
ENSDARG00000079348	-5.530644914	-1.855615001	6.046017976	0.013937695	0.292281991	3	1303862	1317290	-	GRIN2B	protein_coding	Receptor for glutamate that functions as a ligand-gated ion channel in the central nervous system and plays an important role in excitatory synaptic transmission. L-glutamate acts as an excitatory neurotransmitter at many synapses in the central nervous system.	110438919	GO:0017146, GO:0005886, GO:0098839	NMDA selective glutamate receptor complex, plasma membrane, postsynaptic density membrane	GO:0015276, GO:0004972, GO:0038023	ligand-gated ion channel activity, NMDA glutamate receptor activity, signaling receptor activity	GO:0060079, GO:0060291	excitatory postsynaptic potential, long-term synaptic potentiation
ENSDARG00000088643	-5.530644914	-1.855615001	6.046017976	0.013937695	0.292281991	12	46512881	46540171	+	LOC108191752	protein_coding		108191752
ENSDARG00000089536	-5.530644914	-1.855615001	6.046017976	0.013937695	0.292281991	9	39313944	39624173	-	ERBB4	protein_coding	Receptor protein-tyrosine kinase	569836	GO:0009925, GO:0005887, GO:0043235	basal plasma membrane, integral component of plasma membrane, receptor complex	GO:0005524, GO:0005154, GO:0004714	ATP binding, epidermal growth factor receptor binding, transmembrane receptor protein tyrosine kinase activity	GO:0008284, GO:0033674, GO:0007169	positive regulation of cell population proliferation, positive regulation of kinase activity, transmembrane receptor protein tyrosine kinase signaling pathway
ENSDARG00000089765	-5.530644914	-1.855615001	6.046017976	0.013937695	0.292281991	1	55250107	55263740	-	si:ch211-286b5.4	protein_coding		556026	GO:0034451, GO:0036064	centriolar satellite, ciliary basal body			GO:0035735	intraciliary transport involved in cilium assembly
ENSDARG00000091130	-5.530644914	-1.855615001	6.046017976	0.013937695	0.292281991	6	58406014	58499844	+	KCNQ2	protein_coding		100537363	GO:0043194, GO:0016021, GO:0008076	axon initial segment, integral component of membrane, voltage-gated potassium channel complex	GO:0005516, GO:0005251, GO:0005249	calmodulin binding, delayed rectifier potassium channel activity, voltage-gated potassium channel activity	GO:0071805, GO:0034765	potassium ion transmembrane transport, regulation of ion transmembrane transport
ENSDARG00000092007	-5.530644914	-1.855615001	6.046017976	0.013937695	0.292281991	24	20062044	20077296	+		antisense
ENSDARG00000092179	-5.530644914	-1.855615001	6.046017976	0.013937695	0.292281991	9	32355235	32358665	-		processed_transcript
ENSDARG00000092246	-5.530644914	-1.855615001	6.046017976	0.013937695	0.292281991	22	2819613	2822021	+	si:dkey-20i20.3	protein_coding					GO:0000981, GO:0000977	DNA-binding transcription factor activity, RNA polymerase II-specific, RNA polymerase II transcription regulatory region sequence-specific DNA binding	GO:0006357	regulation of transcription by RNA polymerase II
ENSDARG00000092573	-5.530644914	-1.855615001	6.046017976	0.013937695	0.292281991	9	40895649	40897183	+		processed_transcript
ENSDARG00000093135	-5.530644914	-1.855615001	6.046017976	0.013937695	0.292281991	4	15942075	15943847	+	si:dkey-117n7.2	protein_coding
ENSDARG00000094217	-5.530644914	-1.855615001	6.046017976	0.013937695	0.292281991	21	25660613	25663451	+	si:dkey-17e16.15	protein_coding
ENSDARG00000095123	-5.530644914	-1.855615001	6.046017976	0.013937695	0.292281991	8	10323443	10327056	-		processed_transcript
ENSDARG00000095527	-5.530644914	-1.855615001	6.046017976	0.013937695	0.292281991	9	23383414	23388075	-		processed_transcript
ENSDARG00000096121	-5.530644914	-1.855615001	6.046017976	0.013937695	0.292281991	24	20060824	20062086	-		lincRNA
ENSDARG00000096333	-5.530644914	-1.855615001	6.046017976	0.013937695	0.292281991	3	34092458	34092914	-	ighv4-6	protein_coding		378759	GO:0009897, GO:0042571	external side of plasma membrane, immunoglobulin complex, circulating	GO:0003823, GO:0034987	antigen binding, immunoglobulin receptor binding	GO:0050853, GO:0006958, GO:0042742, GO:0045087, GO:0006911, GO:0006910, GO:0050871	B cell receptor signaling pathway, complement activation, classical pathway, defense response to bacterium, innate immune response, phagocytosis, engulfment, phagocytosis, recognition, positive regulation of B cell activation
ENSDARG00000096713	-5.530644914	-1.855615001	6.046017976	0.013937695	0.292281991	2	6958513	6959134	+		lincRNA
ENSDARG00000097163	-5.530644914	-1.855615001	6.046017976	0.013937695	0.292281991	17	34706888	34805758	-		lincRNA
ENSDARG00000097164	-5.530644914	-1.855615001	6.046017976	0.013937695	0.292281991	16	53325585	53326381	+		processed_transcript
ENSDARG00000097231	-5.530644914	-1.855615001	6.046017976	0.013937695	0.292281991	11	30314885	30329055	+	ugt1b2	protein_coding		100384893	GO:0016020	membrane	GO:0015020	glucuronosyltransferase activity
ENSDARG00000097584	-5.530644914	-1.855615001	6.046017976	0.013937695	0.292281991	15	38008502	38009344	-	si:dkey-238d18.6	protein_coding
ENSDARG00000098952	-5.530644914	-1.855615001	6.046017976	0.013937695	0.292281991	20	52952116	52967878	-	gata4	protein_coding		30483	GO:0005634	nucleus	GO:0000981, GO:0000978, GO:0008270	DNA-binding transcription factor activity, RNA polymerase II-specific, RNA polymerase II cis-regulatory region sequence-specific DNA binding, zinc ion binding	GO:0061026, GO:0060975, GO:0045165, GO:0035050, GO:0007507, GO:0001947, GO:0001889, GO:0030099, GO:0045944, GO:0006357, GO:0048797, GO:0055010	cardiac muscle tissue regeneration, cardioblast migration to the midline involved in heart field formation, cell fate commitment, embryonic heart tube development, heart development, heart looping, liver development, myeloid cell differentiation, positive regulation of transcription by RNA polymerase II, regulation of transcription by RNA polymerase II, swim bladder formation, ventricular cardiac…
ENSDARG00000099438	-5.530644914	-1.855615001	6.046017976	0.013937695	0.292281991	19	1465004	1479740	+		protein_coding			GO:0016021	integral component of membrane	GO:0005262	calcium channel activity
ENSDARG00000099599	-5.530644914	-1.855615001	6.046017976	0.013937695	0.292281991	2	51493515	51507540	-	pigrl2.4	protein_coding		100536139	GO:0016021, GO:0005886	integral component of membrane, plasma membrane	GO:0004888	transmembrane signaling receptor activity
ENSDARG00000099934	-5.530644914	-1.855615001	6.046017976	0.013937695	0.292281991	8	7086916	7093883	+		antisense
ENSDARG00000099947	-5.530644914	-1.855615001	6.046017976	0.013937695	0.292281991	KN149855.1	8111	10664	+		protein_coding	G_PROTEIN_RECEP_F3_4 domain-containing protein		GO:0070062, GO:0016021, GO:0043231, GO:0005886, GO:0043235	extracellular exosome, integral component of membrane, intracellular membrane-bounded organelle, plasma membrane, receptor complex	GO:0004930, GO:0030295, GO:0005118	G protein-coupled receptor activity, protein kinase activator activity, sevenless binding	GO:0007601	visual perception
ENSDARG00000100415	-5.530644914	-1.855615001	6.046017976	0.013937695	0.292281991	KN149732.1	11675	12673	-		protein_coding					GO:0000981, GO:0000978	DNA-binding transcription factor activity, RNA polymerase II-specific, RNA polymerase II cis-regulatory region sequence-specific DNA binding	GO:0006355	regulation of transcription, DNA-templated
ENSDARG00000101461	-5.530644914	-1.855615001	6.046017976	0.013937695	0.292281991	23	18779043	18794561	+	emp3b	protein_coding		560722	GO:0016021, GO:0005886	integral component of membrane, plasma membrane	GO:0003674	molecular_function
ENSDARG00000102401	-5.530644914	-1.855615001	6.046017976	0.013937695	0.292281991	3	7395174	7405452	-	zgc:173517	protein_coding		798270	GO:0005634	nucleus	GO:0001228, GO:0000978	DNA-binding transcription activator activity, RNA polymerase II-specific, RNA polymerase II cis-regulatory region sequence-specific DNA binding	GO:0006357	regulation of transcription by RNA polymerase II
ENSDARG00000102892	-5.530644914	-1.855615001	6.046017976	0.013937695	0.292281991	5	68326858	68333081	-	h1m	protein_coding		327403	GO:0000785, GO:0000786, GO:0005634	chromatin, nucleosome, nucleus	GO:0003690, GO:0031492	double-stranded DNA binding, nucleosomal DNA binding	GO:0030261, GO:0031936, GO:0045910, GO:0006334, GO:0016584	chromosome condensation, negative regulation of chromatin silencing, negative regulation of DNA recombination, nucleosome assembly, nucleosome positioning
ENSDARG00000102917	-5.530644914	-1.855615001	6.046017976	0.013937695	0.292281991	4	58298838	58318488	+	si:ch211-199m9.3	lincRNA		101885763
ENSDARG00000103255	-5.530644914	-1.855615001	6.046017976	0.013937695	0.292281991	23	31972384	31974060	-		protein_coding	Interleukin-23 subunit alpha		GO:0005615	extracellular space	GO:0005125	cytokine activity	GO:0006955	immune response
ENSDARG00000103420	-5.530644914	-1.855615001	6.046017976	0.013937695	0.292281991	4	54973580	54989376	+	si:dkey-56m15.5	protein_coding					GO:0000981, GO:0000978	DNA-binding transcription factor activity, RNA polymerase II-specific, RNA polymerase II cis-regulatory region sequence-specific DNA binding	GO:0006355	regulation of transcription, DNA-templated
ENSDARG00000103444	-5.530644914	-1.855615001	6.046017976	0.013937695	0.292281991	21	22675031	22676323	-	gig2h	protein_coding		101669769	GO:0005737	cytoplasm	GO:0003950	NAD+ ADP-ribosyltransferase activity
ENSDARG00000103527	-5.530644914	-1.855615001	6.046017976	0.013937695	0.292281991	4	62184754	62191740	+	si:dkeyp-35e5.9	protein_coding		108183931	GO:0005634	nucleus	GO:0000981, GO:0000977	DNA-binding transcription factor activity, RNA polymerase II-specific, RNA polymerase II transcription regulatory region sequence-specific DNA binding	GO:0006357	regulation of transcription by RNA polymerase II
ENSDARG00000103955	-5.530644914	-1.855615001	6.046017976	0.013937695	0.292281991	4	58864222	58945951	-	si:dkey-29j8.1	protein_coding							GO:0035556	intracellular signal transduction
ENSDARG00000103960	-5.530644914	-1.855615001	6.046017976	0.013937695	0.292281991	13	3895363	3907897	+		sense_intronic
ENSDARG00000104566	-5.530644914	-1.855615001	6.046017976	0.013937695	0.292281991	12	43662980	43664682	-	foxi1	protein_coding		353313	GO:0005634	nucleus	GO:0003700, GO:0000981, GO:0000978	DNA-binding transcription factor activity, DNA-binding transcription factor activity, RNA polymerase II-specific, RNA polymerase II cis-regulatory region sequence-specific DNA binding	GO:0009653, GO:0030154, GO:0061550, GO:0071696, GO:0060788, GO:0048703, GO:0009957, GO:0048890, GO:0014032, GO:0001755, GO:0048666, GO:0043049, GO:0071599, GO:0030916, GO:0071600, GO:0006357, GO:0006355	anatomical structure morphogenesis, cell differentiation, cranial ganglion development, ectodermal placode development, ectodermal placode formation, embryonic viscerocranium morphogenesis, epidermal cell fate specification, lateral line ganglion development, neural crest cell development, neural crest cell migration, neuron development, otic placode formation, otic vesicle development, otic vesi…
ENSDARG00000105453	-5.530644914	-1.855615001	6.046017976	0.013937695	0.292281991	17	48736160	48743076	-	kcnk17	protein_coding		101882139	GO:0005887	integral component of plasma membrane	GO:0005252, GO:0022841	open rectifier potassium channel activity, potassium ion leak channel activity	GO:0071805, GO:0030322	potassium ion transmembrane transport, stabilization of membrane potential
ENSDARG00000105462	-5.530644914	-1.855615001	6.046017976	0.013937695	0.292281991	2	30281444	30286249	+	ly96	protein_coding
ENSDARG00000110142	-5.530644914	-1.855615001	6.046017976	0.013937695	0.292281991	25	222921	225964	-		protein_coding	Protein kinase domain-containing protein		GO:0005737, GO:0005634	cytoplasm, nucleus	GO:0005524, GO:0004674	ATP binding, protein serine/threonine kinase activity	GO:0035556, GO:0050684, GO:0000245	intracellular signal transduction, regulation of mRNA processing, spliceosomal complex assembly
ENSDARG00000112961	-5.530644914	-1.855615001	6.046017976	0.013937695	0.292281991	16	30301539	30306358	+		protein_coding			GO:0016021	integral component of membrane
ENSDARG00000114645	-5.530644914	-1.855615001	6.046017976	0.013937695	0.292281991	4	47134868	47215931	-		protein_coding					GO:0000981, GO:0000978	DNA-binding transcription factor activity, RNA polymerase II-specific, RNA polymerase II cis-regulatory region sequence-specific DNA binding	GO:0006355	regulation of transcription, DNA-templated
ENSDARG00000116118	-5.530644914	-1.855615001	6.046017976	0.013937695	0.292281991	14	10909	12847	-	msx1a	protein_coding		30527	GO:0005634	nucleus	GO:0000981, GO:0000977	DNA-binding transcription factor activity, RNA polymerase II-specific, RNA polymerase II transcription regulatory region sequence-specific DNA binding	GO:0048598, GO:0043049, GO:0006357	embryonic morphogenesis, otic placode formation, regulation of transcription by RNA polymerase II
ENSDARG00000117276	-5.530644914	-1.855615001	6.046017976	0.013937695	0.292281991	11	23305755	23309318	-		lincRNA
ENSDARG00000117534	-5.530644914	-1.855615001	6.046017976	0.013937695	0.292281991	KN149690.1	73094	85590	-		lincRNA
ENSDARG00000030761	2.903912921	-0.802354966	6.039226955	0.01399141	0.292453473	13	37543498	37545487	-	syt16	protein_coding							GO:0006887	exocytosis
ENSDARG00000076313	2.903912921	-0.802354966	6.039226955	0.01399141	0.292453473	4	8034381	8035520	-	si:ch211-240l19.7	protein_coding		799219
ENSDARG00000099845	2.903912921	-0.802354966	6.039226955	0.01399141	0.292453473	4	56315530	56328435	+	zgc:174275	protein_coding		100142651			GO:0000981, GO:0000978	DNA-binding transcription factor activity, RNA polymerase II-specific, RNA polymerase II cis-regulatory region sequence-specific DNA binding	GO:0006355	regulation of transcription, DNA-templated
ENSDARG00000116223	2.903912921	-0.802354966	6.039226955	0.01399141	0.292453473	3	17855981	17879354	+		protein_coding
ENSDARG00000060962	2.091483275	1.45930772	6.032033631	0.014048539	0.293408871	7	16185376	16195144	-	btr04	protein_coding		565512	GO:0005737	cytoplasm	GO:0046872, GO:0061630	metal ion binding, ubiquitin protein ligase activity	GO:0016567	protein ubiquitination
ENSDARG00000088709	1.953093613	3.447923383	6.016882404	0.014169656	0.295255709	18	39522468	39583601	-	tnfaip8l3	protein_coding	May act as a lipid transfer protein.	393322	GO:0005737, GO:0005886	cytoplasm, plasma membrane	GO:0003674	molecular_function	GO:0006869, GO:0042981	lipid transport, regulation of apoptotic process
ENSDARG00000077367	-2.42778967	0.125734879	6.012798316	0.014202487	0.295255709	8	11993150	12111461	+	NTNG2	protein_coding		560014	GO:0043256	laminin complex			GO:0009887, GO:0070831, GO:0016477, GO:0034446, GO:0009888	animal organ morphogenesis, basement membrane assembly, cell migration, substrate adhesion-dependent cell spreading, tissue development
ENSDARG00000095789	-2.42778967	0.125734879	6.012798316	0.014202487	0.295255709	16	9421002	9425451	-	ccr8.1	protein_coding		792495	GO:0009897, GO:0016021	external side of plasma membrane, integral component of membrane	GO:0019957, GO:0016493	C-C chemokine binding, C-C chemokine receptor activity	GO:0019722, GO:0060326, GO:0006955, GO:0007204	calcium-mediated signaling, cell chemotaxis, immune response, positive regulation of cytosolic calcium ion concentration
ENSDARG00000103752	-2.42778967	0.125734879	6.012798316	0.014202487	0.295255709	10	44503819	44508249	-	DUSP26	protein_coding	Dual specificity phosphatase able to dephosphorylate phosphotyrosine, phosphoserine and phosphothreonine residues, with a preference for phosphotyrosine as a substrate.	570815			GO:0106306, GO:0106307, GO:0004725, GO:0008138	protein serine phosphatase activity, protein threonine phosphatase activity, protein tyrosine phosphatase activity, protein tyrosine/serine/threonine phosphatase activity
ENSDARG00000115041	-2.42778967	0.125734879	6.012798316	0.014202487	0.295255709	3	4555758	4557653	-	ftr50	protein_coding		100137114			GO:0008270	zinc ion binding
ENSDARG00000029105	-2.088667883	1.565378938	6.012370986	0.014205927	0.295255709	4	76468839	76494299	-	ftr51	protein_coding		562700			GO:0008270	zinc ion binding
ENSDARG00000103687	2.196057831	0.793561128	6.005064849	0.01426487	0.295650335	21	25226558	25227191	+	sycn.2	protein_coding		568900	GO:0030667	secretory granule membrane			GO:0006887	exocytosis
ENSDARG00000092350	-2.650617427	-0.33497641	6.000996742	0.014297799	0.295650335	1	58205904	58216018	+	si:dkey-222h21.12	protein_coding		795959	GO:0005886	plasma membrane	GO:0036374, GO:0000048	glutathione hydrolase activity, peptidyltransferase activity	GO:0006751, GO:0031179, GO:0002682, GO:0050727, GO:0032355, GO:0032496, GO:0034612, GO:0007283	glutathione catabolic process, peptide modification, regulation of immune system process, regulation of inflammatory response, response to estradiol, response to lipopolysaccharide, response to tumor necrosis factor, spermatogenesis
ENSDARG00000092456	2.103467098	1.315089674	5.993879502	0.014355596	0.295650335	13	37528497	37535374	-	si:ch211-188i4.4	processed_transcript		101885622
ENSDARG00000009443	3.336210037	-1.221632193	5.9831014	0.014443582	0.295650335	17	42983983	42988356	-	amy2al2	protein_coding	Alpha-amylase	445049	GO:0005615	extracellular space	GO:0004556, GO:0103025, GO:0046872	alpha-amylase activity, alpha-amylase activity (releasing maltohexaose), metal ion binding	GO:0005975	carbohydrate metabolic process
ENSDARG00000032743	3.336210037	-1.221632193	5.9831014	0.014443582	0.295650335	16	41517188	41521289	+	si:dkey-11p23.7	protein_coding		100006927	GO:0016021, GO:0005886	integral component of membrane, plasma membrane			GO:0032956, GO:0045124, GO:2001204	regulation of actin cytoskeleton organization, regulation of bone resorption, regulation of osteoclast development
ENSDARG00000045945	3.336210037	-1.221632193	5.9831014	0.014443582	0.295650335	23	4751959	4775446	-	syn2a	protein_coding		436870	GO:0030672	synaptic vesicle membrane	GO:0005524	ATP binding	GO:0007269	neurotransmitter secretion
ENSDARG00000058558	3.336210037	-1.221632193	5.9831014	0.014443582	0.295650335	8	1082100	1110352	+	LZTS3	protein_coding		560221	GO:0043197, GO:0014069	dendritic spine, postsynaptic density			GO:0061001	regulation of dendritic spine morphogenesis
ENSDARG00000062661	3.336210037	-1.221632193	5.9831014	0.014443582	0.295650335	2	15203322	15294707	+	ABCA4	protein_coding		555506	GO:0016021, GO:0043231	integral component of membrane, intracellular membrane-bounded organelle	GO:0005524, GO:0140326, GO:0042626, GO:0005319, GO:0005548	ATP binding, ATPase-coupled intramembrane lipid transporter activity, ATPase-coupled transmembrane transporter activity, lipid transporter activity, phospholipid transporter activity	GO:0006869	lipid transport
ENSDARG00000070685	3.336210037	-1.221632193	5.9831014	0.014443582	0.295650335	25	16172504	16174123	-		processed_transcript
ENSDARG00000071745	3.336210037	-1.221632193	5.9831014	0.014443582	0.295650335	12	9250107	9252051	+	pimr46	protein_coding			GO:0005737	cytoplasm	GO:0005524, GO:0004674	ATP binding, protein serine/threonine kinase activity	GO:0043066, GO:0046777, GO:0007346	negative regulation of apoptotic process, protein autophosphorylation, regulation of mitotic cell cycle
ENSDARG00000074403	3.336210037	-1.221632193	5.9831014	0.014443582	0.295650335	2	5245692	5280718	+	pex5lb	protein_coding		100332270	GO:0005829, GO:0005778	cytosol, peroxisomal membrane	GO:0005221, GO:0005052	intracellular cyclic nucleotide activated cation channel activity, peroxisome matrix targeting signal-1 binding	GO:0016560	protein import into peroxisome matrix, docking
ENSDARG00000074698	3.336210037	-1.221632193	5.9831014	0.014443582	0.295650335	17	14605794	14613711	-	sdsl	protein_coding		563642			GO:0004794	L-threonine ammonia-lyase activity	GO:0009097, GO:0006567	isoleucine biosynthetic process, threonine catabolic process
ENSDARG00000082242	3.336210037	-1.221632193	5.9831014	0.014443582	0.295650335	20	30373207	30373427	-	SNORA73	snoRNA
ENSDARG00000095610	3.336210037	-1.221632193	5.9831014	0.014443582	0.295650335	10	27000562	27002041	-	LOC108191553	processed_transcript		108191553
ENSDARG00000100240	3.336210037	-1.221632193	5.9831014	0.014443582	0.295650335	4	71154171	71155563	+	LOC101884521	processed_transcript		101884521
ENSDARG00000103807	3.336210037	-1.221632193	5.9831014	0.014443582	0.295650335	25	28989285	29072298	+		antisense
ENSDARG00000109164	3.336210037	-1.221632193	5.9831014	0.014443582	0.295650335	KN150411.1	7221	10795	-		pseudogene
ENSDARG00000109968	3.336210037	-1.221632193	5.9831014	0.014443582	0.295650335	21	29452759	29477624	-		protein_coding	RRM domain-containing protein		GO:0016021	integral component of membrane	GO:0003723	RNA binding
ENSDARG00000114805	3.336210037	-1.221632193	5.9831014	0.014443582	0.295650335	2	27469669	27473645	-	LOC100150236	protein_coding		100150236
ENSDARG00000004713	1.957177972	3.107120715	5.972360645	0.014531814	0.296912211	7	57629370	57637779	-	mad2l1	protein_coding		550434	GO:0005737, GO:0000776, GO:0005654	cytoplasm, kinetochore, nucleoplasm			GO:0007094	mitotic spindle assembly checkpoint signaling
ENSDARG00000071360	2.045613669	1.748116699	5.96610671	0.014583444	0.296912211	17	24681280	24684687	-	morn2	protein_coding		751675	GO:0005575	cellular_component	GO:0003674	molecular_function	GO:0008150	biological_process
ENSDARG00000013072	-2.100137589	1.412538208	5.964901982	0.014593412	0.296912211	2	28453338	28521429	+	MMP15	protein_coding		100332426	GO:0031012, GO:0016021	extracellular matrix, integral component of membrane	GO:0004222, GO:0008270	metalloendopeptidase activity, zinc ion binding	GO:0030574, GO:0030198	collagen catabolic process, extracellular matrix organization
ENSDARG00000024471	2.063343057	1.576101923	5.96025072	0.01463196	0.296912211	20	37814345	37820939	-	nsl1	protein_coding		562522	GO:0000444	MIS12/MIND type complex			GO:0000070	mitotic sister chromatid segregation
ENSDARG00000102926	2.063343057	1.576101923	5.96025072	0.01463196	0.296912211	21	45502621	45509757	+	si:dkey-223p19.2	protein_coding
ENSDARG00000008788	2.530458196	-0.261956816	5.958809701	0.014643924	0.296912211	23	39558508	39597901	+	camk1gb	protein_coding		393802	GO:0005622	intracellular anatomical structure	GO:0005524, GO:0005516, GO:0004683	ATP binding, calmodulin binding, calmodulin-dependent protein kinase activity	GO:0045475, GO:0018105	locomotor rhythm, peptidyl-serine phosphorylation
ENSDARG00000098041	2.530458196	-0.261956816	5.958809701	0.014643924	0.296912211	24	33155509	33221175	-		lincRNA
ENSDARG00000098706	2.530458196	-0.261956816	5.958809701	0.014643924	0.296912211	1	58470287	58475718	+	si:ch73-236c18.7	protein_coding		100333378					GO:0035556	intracellular signal transduction
ENSDARG00000101928	2.530458196	-0.261956816	5.958809701	0.014643924	0.296912211	24	40860320	40873100	+	gorasp1b	protein_coding		100330055	GO:0005794, GO:0016020	Golgi apparatus, membrane			GO:0007030	Golgi organization
ENSDARG00000111245	2.530458196	-0.261956816	5.958809701	0.014643924	0.296912211	11	12510223	12512122	-	si:dkey-27d5.3	protein_coding		100005157	GO:0005634	nucleus	GO:0061630, GO:0008270	ubiquitin protein ligase activity, zinc ion binding	GO:0006397	mRNA processing
ENSDARG00000112170	2.530458196	-0.261956816	5.958809701	0.014643924	0.296912211	17	7522777	7531632	+	KLHL10	protein_coding		560458
ENSDARG00000115079	2.530458196	-0.261956816	5.958809701	0.014643924	0.296912211	11	12377621	12379541	-	zgc:174355	protein_coding		795394	GO:0005634	nucleus	GO:0008270, GO:0046872, GO:0061630	zinc ion binding, metal ion binding, ubiquitin protein ligase activity	GO:0006397, GO:0016567	mRNA processing, protein ubiquitination
ENSDARG00000117448	-1.910732359	5.384359837	5.957054776	0.014658508	0.296973515	11	61190	71540	-		lincRNA
ENSDARG00000062021	2.238514379	0.557742737	5.951488642	0.014704863	0.297616921	8	18615938	18623104	+	ccdc181	protein_coding	Microtubule-binding protein that localizes to the microtubular manchette of elongating spermatids.	566663	GO:0005737, GO:0005856, GO:0031514	cytoplasm, cytoskeleton, motile cilium	GO:0008017	microtubule binding
ENSDARG00000034855	1.951812839	3.145437659	5.95046107	0.014713437	0.297616921	7	22981441	23006732	+	ccnb3	protein_coding		767751	GO:0005813, GO:0000307, GO:0005737, GO:0005634	centrosome, cyclin-dependent protein kinase holoenzyme complex, cytoplasm, nucleus	GO:0016538, GO:0019901	cyclin-dependent protein serine/threonine kinase regulator activity, protein kinase binding	GO:0044772, GO:0000079, GO:0010389	mitotic cell cycle phase transition, regulation of cyclin-dependent protein serine/threonine kinase activity, regulation of G2/M transition of mitotic cell cycle
ENSDARG00000018281	1.927333355	3.800213811	5.924836183	0.014928926	0.301738147	18	7090920	7097403	-	cfap161	protein_coding		550471	GO:0005737, GO:0005856, GO:0005879, GO:0031514, GO:0031514, GO:0042995	cytoplasm, cytoskeleton, axonemal microtubule, motile cilium, motile cilium, cell projection	GO:0003674	molecular_function	GO:0060271, GO:0060271	cilium assembly, cilium assembly
ENSDARG00000089878	1.933474716	3.515100893	5.916712258	0.01499792	0.302894304	19	3653976	3707794	+	nedd9	protein_coding		768136	GO:0005737	cytoplasm			GO:0090527, GO:0007155, GO:0016477, GO:0007169	actin filament reorganization, cell adhesion, cell migration, transmembrane receptor protein tyrosine kinase signaling pathway
ENSDARG00000094696	-2.059993591	1.617558272	5.899075727	0.015148832	0.30570177	5	26079178	26083142	+	si:dkey-201c13.2	protein_coding
ENSDARG00000078835	-1.964801055	2.749135836	5.894512027	0.015188137	0.306078539	12	47439	49920	+	mrpl58	protein_coding		100149182	GO:0005762	mitochondrial large ribosomal subunit	GO:0003747	translation release factor activity	GO:0070126	mitochondrial translational termination
ENSDARG00000103286	2.137827906	0.974618705	5.894141577	0.015191332	0.306078539	14	8710568	8755197	+	kcnk4a	protein_coding		101885817	GO:0005887	integral component of plasma membrane	GO:0022841	potassium ion leak channel activity	GO:0071805, GO:0030322	potassium ion transmembrane transport, stabilization of membrane potential
ENSDARG00000074852	2.302380282	0.27584506	5.887516267	0.015248592	0.306991448	12	33661781	33706726	-	myo15b	protein_coding		795537	GO:0005737, GO:0005856, GO:0005634	cytoplasm, cytoskeleton, nucleus	GO:0000166, GO:0003774, GO:0003779, GO:0005524	nucleotide binding, cytoskeletal motor activity, actin binding, ATP binding	GO:0048731	system development
ENSDARG00000068589	2.19790805	0.667044296	5.884116609	0.01527806	0.30734385	21	547098	551014	-	vimr1	protein_coding		572200	GO:0005882	intermediate filament
ENSDARG00000070430	2.029147627	1.735280596	5.872696769	0.015377478	0.309101739	16	28881235	28887159	+	chtopb	protein_coding		768163	GO:0005575, GO:0005634, GO:0016607	cellular_component, nucleus, nuclear speck	GO:0003723	RNA binding	GO:0006406, GO:0008150	mRNA export from nucleus, biological_process
ENSDARG00000073764	-1.963491414	2.683870185	5.86750314	0.015422912	0.30951494	6	9471367	9529217	-	si:ch211-113j14.1	protein_coding		558239	GO:0005739	mitochondrion	GO:0020037, GO:0005506, GO:0004497, GO:0016705	heme binding, iron ion binding, monooxygenase activity, oxidoreductase activity, acting on paired donors, with incorporation or reduction of molecular oxygen	GO:0008203, GO:0036378	cholesterol metabolic process, calcitriol biosynthetic process from calciol
ENSDARG00000092071	-2.281789413	0.44616792	5.864569412	0.015448637	0.30951494	13	9889676	9895628	-	si:ch211-117n7.6	protein_coding		555902	GO:0005789, GO:0016020	endoplasmic reticulum membrane, membrane	GO:0047372, GO:0004622, GO:0008474	acylglycerol lipase activity, lysophospholipase activity, palmitoyl-(protein) hydrolase activity	GO:0052651, GO:0006660	monoacylglycerol catabolic process, phosphatidylserine catabolic process
ENSDARG00000057108	-2.839253697	-0.666423654	5.860729742	0.015482374	0.30951494	9	23842884	23850978	-	serpine3	protein_coding	Probable serine protease inhibitor.	556612	GO:0005615	extracellular space	GO:0004867	serine-type endopeptidase inhibitor activity	GO:0010951	negative regulation of endopeptidase activity
ENSDARG00000095057	-2.839253697	-0.666423654	5.860729742	0.015482374	0.30951494	9	15782048	15789526	-	si:dkey-103d23.3	protein_coding		794954	GO:0005634	nucleus	GO:0008017	microtubule binding
ENSDARG00000097094	-2.839253697	-0.666423654	5.860729742	0.015482374	0.30951494	15	8762580	8765029	+		antisense
ENSDARG00000098928	-2.839253697	-0.666423654	5.860729742	0.015482374	0.30951494	4	47876171	47907917	-	si:ch211-196h24.1	protein_coding		103910692					GO:0035556	intracellular signal transduction
ENSDARG00000099090	-2.839253697	-0.666423654	5.860729742	0.015482374	0.30951494	4	69823638	69827337	+	znf1087	protein_coding					GO:0000981, GO:0000978	DNA-binding transcription factor activity, RNA polymerase II-specific, RNA polymerase II cis-regulatory region sequence-specific DNA binding	GO:0006355	regulation of transcription, DNA-templated
ENSDARG00000030573	2.114232257	1.057289594	5.849120251	0.01558484	0.311079227	3	42121166	42125655	-	nudt1	protein_coding	Oxidized purine nucleoside triphosphate hydrolase which is a prominent sanitizer of the oxidized nucleotide pool (PubMed:26862114, PubMed:30304478). Catalyzes the hydrolysis of 2-oxo-dATP (2-hydroxy-dATP) into 2-oxo-dAMP (PubMed:26862114). Has also a significant hydrolase activity toward 2-oxo-ATP, 8-oxo-dGTP and 8-oxo-dATP (PubMed:26862114, PubMed:30304478). Through the hydrolysis of oxidized pu…	406727	GO:0005634, GO:0005737, GO:0005737, GO:0005739, GO:0005759, GO:0005829	nucleus, cytoplasm, cytoplasm, mitochondrion, mitochondrial matrix, cytosol	GO:0008413, GO:0016818	8-oxo-7,8-dihydroguanosine triphosphate pyrophosphatase activity, hydrolase activity, acting on acid anhydrides, in phosphorus-containing anhydrides	GO:0006281	DNA repair
ENSDARG00000097341	2.114232257	1.057289594	5.849120251	0.01558484	0.311079227	4	1685021	1685345	+		lincRNA
ENSDARG00000070692	2.409465302	-0.074555807	5.815696109	0.015883765	0.316799728	25	16189044	16192102	+	si:dkey-80c24.1	protein_coding	Non-specific serine/threonine protein kinase		GO:0005737	cytoplasm	GO:0005524, GO:0106310, GO:0004674, GO:0106311	ATP binding, protein serine kinase activity, protein serine/threonine kinase activity, protein threonine kinase activity	GO:0043066, GO:0046777, GO:0007346	negative regulation of apoptotic process, protein autophosphorylation, regulation of mitotic cell cycle
ENSDARG00000096081	2.093437595	1.135482239	5.809415845	0.015940588	0.317038383	25	25438165	25447901	+	LRRC56	protein_coding		100149369
ENSDARG00000086996	1.974558159	2.221683281	5.80532442	0.01597772	0.317038383	10	4987766	4996049	+	si:ch73-234b20.5	protein_coding		449923	GO:0016021, GO:0098594, GO:0005886, GO:0031201	integral component of membrane, mucin granule, plasma membrane, SNARE complex	GO:0005484, GO:0019905	SNAP receptor activity, syntaxin binding	GO:0070254, GO:0035493, GO:0006906	mucus secretion, SNARE complex assembly, vesicle fusion
ENSDARG00000060148	-1.930662834	3.130115357	5.804917986	0.015981413	0.317038383	1	47585700	47686888	+	SH3PXD2A	protein_coding		562018	GO:0002102, GO:0005737, GO:0005737, GO:0005737, GO:0042995, GO:0070161	podosome, cytoplasm, cytoplasm, cytoplasm, cell projection, anchoring junction	GO:0035091	phosphatidylinositol binding	GO:0001755, GO:0006801, GO:0042554, GO:0048920, GO:0072593	neural crest cell migration, superoxide metabolic process, superoxide anion generation, posterior lateral line neuromast primordium migration, reactive oxygen species metabolic process
ENSDARG00000103218	-2.000153287	2.006104633	5.801563427	0.016011931	0.317038383	4	71641813	71677558	+		unprocessed_pseudogene
ENSDARG00000100081	1.896152612	4.261693667	5.800322675	0.016023234	0.317038383	21	18292535	18304016	+	DNAI1	protein_coding			GO:0036157	outer dynein arm	GO:0045504, GO:0045503	dynein heavy chain binding, dynein light chain binding	GO:0003341, GO:0061371, GO:0007018, GO:0036158	cilium movement, determination of heart left/right asymmetry, microtubule-based movement, outer dynein arm assembly
ENSDARG00000056836	-1.902415831	4.010713774	5.796521188	0.016057915	0.317038383	17	22544648	22552678	-	si:ch211-125o16.4	protein_coding		566639	GO:0043034, GO:0005737, GO:0005634	costamere, cytoplasm, nucleus			GO:0043484	regulation of RNA splicing
ENSDARG00000008849	-3.26358892	-1.098453704	5.787278644	0.016142559	0.317038383	18	6319447	6406609	+	ptprq	protein_coding	Protein-tyrosine-phosphatase	555426	GO:0016021, GO:0043235	integral component of membrane, receptor complex	GO:0004725	protein tyrosine phosphatase activity	GO:1990264	peptidyl-tyrosine dephosphorylation involved in inactivation of protein kinase activity
ENSDARG00000012204	-3.26358892	-1.098453704	5.787278644	0.016142559	0.317038383	11	38280454	38420819	+	CDK18	protein_coding		100150007	GO:0005737, GO:0005634	cytoplasm, nucleus	GO:0005524, GO:0004674	ATP binding, protein serine/threonine kinase activity	GO:0006468, GO:0000083	protein phosphorylation, regulation of transcription involved in G1/S transition of mitotic cell cycle
ENSDARG00000040048	-3.26358892	-1.098453704	5.787278644	0.016142559	0.317038383	1	37752171	38132612	+	galntl6	protein_coding		568915	GO:0005794, GO:0016021	Golgi apparatus, integral component of membrane	GO:0004653, GO:0016740, GO:0016757, GO:0016758, GO:0030246	polypeptide N-acetylgalactosaminyltransferase activity, transferase activity, glycosyltransferase activity, hexosyltransferase activity, carbohydrate binding	GO:0006493	protein O-linked glycosylation
ENSDARG00000055672	-3.26358892	-1.098453704	5.787278644	0.016142559	0.317038383	18	36948879	37007294	-	MAP3K10	protein_coding	Mitogen-activated protein kinase kinase kinase	560932			GO:0005524, GO:0004706, GO:0004672, GO:0106310, GO:0106311	ATP binding, JUN kinase kinase kinase activity, protein kinase activity, protein serine kinase activity, protein threonine kinase activity	GO:0007257, GO:0043065	activation of JUN kinase activity, positive regulation of apoptotic process
ENSDARG00000057498	-3.26358892	-1.098453704	5.787278644	0.016142559	0.317038383	12	31713239	31720066	+	habp2	protein_coding		553472	GO:0005615	extracellular space	GO:0005509, GO:0004252	calcium ion binding, serine-type endopeptidase activity	GO:0007596, GO:0006508	blood coagulation, proteolysis
ENSDARG00000077845	-3.26358892	-1.098453704	5.787278644	0.016142559	0.317038383	13	35955562	35961435	+	si:ch211-67f13.7	protein_coding		565426	GO:0031012	extracellular matrix	GO:0032190	acrosin binding	GO:0007339, GO:0035803, GO:2000344	binding of sperm to zona pellucida, egg coat formation, positive regulation of acrosome reaction
ENSDARG00000095614	-3.26358892	-1.098453704	5.787278644	0.016142559	0.317038383	2	1001560	1117886	+	cacna1eb	protein_coding		567702	GO:0045202, GO:0005891	synapse, voltage-gated calcium channel complex	GO:0046872, GO:0005245	metal ion binding, voltage-gated calcium channel activity	GO:0070509, GO:0006816, GO:0007268, GO:0034765	calcium ion import, calcium ion transport, chemical synaptic transmission, regulation of ion transmembrane transport
ENSDARG00000097747	-3.26358892	-1.098453704	5.787278644	0.016142559	0.317038383	3	39371873	39454903	-		lincRNA
ENSDARG00000098620	-3.26358892	-1.098453704	5.787278644	0.016142559	0.317038383	1	59419086	59422880	-	si:ch211-188p14.2	protein_coding
ENSDARG00000104549	-3.26358892	-1.098453704	5.787278644	0.016142559	0.317038383	12	48480632	48538302	+	ARHGAP44	protein_coding		100333556	GO:0005737, GO:0043197, GO:0031256, GO:0014069, GO:0048786	cytoplasm, dendritic spine, leading edge membrane, postsynaptic density, presynaptic active zone	GO:0005096	GTPase activator activity	GO:0098886, GO:0035021, GO:0098887, GO:0032956, GO:0061001, GO:0035020, GO:0007165	modification of dendritic spine, negative regulation of Rac protein signal transduction, neurotransmitter receptor transport, endosome to postsynaptic membrane, regulation of actin cytoskeleton organization, regulation of dendritic spine morphogenesis, regulation of Rac protein signal transduction, signal transduction
ENSDARG00000104631	-3.26358892	-1.098453704	5.787278644	0.016142559	0.317038383	15	3790556	3796818	+	RNF14	protein_coding	RBR-type E3 ubiquitin transferase		GO:0005737, GO:0000151	cytoplasm, ubiquitin ligase complex	GO:0046872, GO:0031624, GO:0061630	metal ion binding, ubiquitin conjugating enzyme binding, ubiquitin protein ligase activity	GO:0032436, GO:0000209, GO:0006511	positive regulation of proteasomal ubiquitin-dependent protein catabolic process, protein polyubiquitination, ubiquitin-dependent protein catabolic process
ENSDARG00000109628	-3.26358892	-1.098453704	5.787278644	0.016142559	0.317038383	15	38007237	38009408	+		protein_coding
ENSDARG00000116059	-3.26358892	-1.098453704	5.787278644	0.016142559	0.317038383	9	54282494	54344405	-		protein_coding	DDE_3 domain-containing protein		GO:0016021	integral component of membrane	GO:0003676	nucleic acid binding
ENSDARG00000116445	-3.26358892	-1.098453704	5.787278644	0.016142559	0.317038383	25	33266586	33275666	-		protein_coding			GO:0005615, GO:0016021	extracellular space, integral component of membrane	GO:0005154, GO:0008083	epidermal growth factor receptor binding, growth factor activity	GO:0007173, GO:0008284, GO:0045740, GO:0045741, GO:0045840	epidermal growth factor receptor signaling pathway, positive regulation of cell population proliferation, positive regulation of DNA replication, positive regulation of epidermal growth factor-activated receptor activity, positive regulation of mitotic nuclear division
ENSDARG00000088813	1.872805026	6.380570169	5.774851053	0.016257098	0.319043993	25	21787173	21795930	-	ppp1r3ab	protein_coding		100001260	GO:0016021, GO:0000164	integral component of membrane, protein phosphatase type 1 complex	GO:2001069, GO:0008157	glycogen binding, protein phosphatase 1 binding	GO:0005979	regulation of glycogen biosynthetic process
ENSDARG00000104684	-2.380688866	0.090056996	5.769284167	0.016308676	0.319811898	2	36089660	36090680	+	trdc	IG_C_gene		110438073
ENSDARG00000058003	2.627170331	-0.5376412	5.763215594	0.016365095	0.319941349	18	14595546	14617707	+	wfdc1	protein_coding		560860	GO:0005615	extracellular space	GO:0030414	peptidase inhibitor activity	GO:0001558	regulation of cell growth
ENSDARG00000092036	2.627170331	-0.5376412	5.763215594	0.016365095	0.319941349	15	41529260	41543440	-		unprocessed_pseudogene
ENSDARG00000092459	2.627170331	-0.5376412	5.763215594	0.016365095	0.319941349	1	44780849	44783558	+	si:dkey-9i23.5	protein_coding		571862	GO:0009897	external side of plasma membrane	GO:0030246	carbohydrate binding	GO:0044419	biological process involved in interspecies interaction between organisms
ENSDARG00000100669	2.627170331	-0.5376412	5.763215594	0.016365095	0.319941349	4	77740228	77915287	+	si:dkey-61p9.9	protein_coding		100333748					GO:0035556	intracellular signal transduction
ENSDARG00000034457	1.892272756	3.980284454	5.748122124	0.016506292	0.322456379	8	23781028	23783633	-	si:ch211-163l21.7	protein_coding	May play an important role for the maintenance of myelin-axon integrity (By similarity). May affect intracellular Ca(2+) homeostasis (By similarity).	567726	GO:0005737, GO:0005856	cytoplasm, cytoskeleton
ENSDARG00000056156	2.200160252	0.528400067	5.744304916	0.0165422	0.322912294	5	28870372	28915130	-	npdc1b	protein_coding		556607	GO:0016021	integral component of membrane
ENSDARG00000098776	2.058461732	1.280205751	5.742589855	0.01655836	0.322982309	4	52814643	52830781	-		unprocessed_pseudogene
ENSDARG00000026236	2.109324983	0.952657274	5.737475818	0.016606642	0.323678313	21	34835811	34844316	-	zgc:56585	protein_coding		393297	GO:0005737	cytoplasm	GO:0016491	oxidoreductase activity
ENSDARG00000078404	-1.925443275	2.950004648	5.733042533	0.016648614	0.324250375	23	980001	1017605	-	cdh26.1	protein_coding		571792	GO:0016342, GO:0016021	catenin complex, integral component of membrane	GO:0045296, GO:0005509	cadherin binding, calcium ion binding	GO:0098742, GO:0007156	cell-cell adhesion via plasma-membrane adhesion molecules, homophilic cell adhesion via plasma membrane adhesion molecules
ENSDARG00000102713	-1.87860543	4.721598279	5.730696823	0.016670866	0.324437792	4	71274311	71294485	-	si:ch211-205a14.1	protein_coding							GO:0035556	intracellular signal transduction
ENSDARG00000006981	1.896427907	3.623779212	5.724460151	0.016730179	0.32534563	25	13662606	13668229	+	ccdc113	protein_coding		450041	GO:0005737, GO:0005856	cytoplasm, cytoskeleton	GO:0003674	molecular_function	GO:0030030, GO:0060271, GO:0060271	cell projection organization, cilium assembly, cilium assembly
ENSDARG00000002406	1.986852593	1.866907985	5.717900116	0.016792803	0.326316418	1	22691256	22703383	+	zmynd10	protein_coding	Plays a role in axonemal structure organization and motility. Involved in axonemal pre-assembly of inner and outer dynein arms (IDA and ODA, respectively) for proper axoneme building for cilia motility (By similarity). May act by indirectly regulating transcription of dynein proteins (By similarity).	393368	GO:0016324, GO:0034451, GO:0005737, GO:0120293	apical plasma membrane, centriolar satellite, cytoplasm, dynein axonemal particle	GO:0046872	metal ion binding	GO:0036159, GO:0044458, GO:0036158, GO:1905505	inner dynein arm assembly, motile cilium assembly, outer dynein arm assembly, positive regulation of motile cilium assembly
ENSDARG00000104589	2.321804211	0.091336169	5.714163939	0.016828577	0.326764405	16	39172842	39178979	-	si:dkey-99n20.6	protein_coding			GO:0005737	cytoplasm	GO:0005524, GO:0004674	ATP binding, protein serine/threonine kinase activity	GO:0043066, GO:0046777, GO:0007346	negative regulation of apoptotic process, protein autophosphorylation, regulation of mitotic cell cycle
ENSDARG00000091592	1.880361932	4.230452697	5.70740669	0.016893478	0.327776849	1	55044658	55068941	-	peli1a	protein_coding		100534919			GO:0061630	ubiquitin protein ligase activity	GO:0070936, GO:0000209, GO:0008592, GO:0008063	protein K48-linked ubiquitination, protein polyubiquitination, regulation of Toll signaling pathway, Toll signaling pathway
ENSDARG00000060187	1.937449662	2.483357235	5.696720052	0.016996647	0.3295297	1	45744118	45752261	-	si:ch211-214c7.5	protein_coding		100038798
ENSDARG00000033610	1.995640787	1.70926266	5.684588351	0.017114554	0.331565445	10	9397305	9410068	-	morn5	protein_coding	MORN repeat-containing protein 5	554117	GO:0005575, GO:0036126	cellular_component, sperm flagellum	GO:0003674	molecular_function	GO:0008150	biological_process
ENSDARG00000102490	-1.863896152	5.251195064	5.680084279	0.017158544	0.332128946	17	53311243	53318153	+	asb2b	protein_coding		402848	GO:0000151	ubiquitin ligase complex	GO:0003674	molecular_function	GO:0055013, GO:0055003, GO:0016567, GO:0006511	cardiac muscle cell development, cardiac myofibril assembly, protein ubiquitination, ubiquitin-dependent protein catabolic process
ENSDARG00000040732	1.916821307	2.816189363	5.678964485	0.017169498	0.332128946	22	38252686	38274995	-	elavl2	protein_coding		431719	GO:1990904	ribonucleoprotein complex	GO:0003730	mRNA 3'-UTR binding
ENSDARG00000010957	-2.583914967	-0.38446689	5.673203867	0.017225967	0.332970555	12	10199219	10300101	-	mpp2b	protein_coding		431770	GO:0005886, GO:0005911, GO:0016020	plasma membrane, cell-cell junction, membrane	GO:0003674	molecular_function	GO:0008150	biological_process
ENSDARG00000093608	2.067955425	1.11584313	5.669260183	0.017264736	0.33346902	24	27396989	27400630	-	ccl34b.1	protein_coding		563952	GO:0005615	extracellular space	GO:0048020, GO:0008009	CCR chemokine receptor binding, chemokine activity	GO:0071346, GO:0071347, GO:0071356, GO:0070098, GO:0007186, GO:0006954, GO:0048247, GO:0002548, GO:0030593, GO:0070374, GO:0043547	cellular response to interferon-gamma, cellular response to interleukin-1, cellular response to tumor necrosis factor, chemokine-mediated signaling pathway, G protein-coupled receptor signaling pathway, inflammatory response, lymphocyte chemotaxis, monocyte chemotaxis, neutrophil chemotaxis, positive regulation of ERK1 and ERK2 cascade, positive regulation of GTPase activity
ENSDARG00000087393	1.926674462	2.570420379	5.665100134	0.017305729	0.334009672	10	35250205	35257561	-	prr11	protein_coding		567366	GO:0005737, GO:0005634	cytoplasm, nucleus			GO:0051726	regulation of cell cycle
ENSDARG00000062510	-1.975519166	1.986962369	5.663681988	0.017319726	0.334028868	17	18117029	18180747	+	bcl11ba	protein_coding		100093707	GO:0005634	nucleus	GO:0003700, GO:0000978	DNA-binding transcription factor activity, RNA polymerase II cis-regulatory region sequence-specific DNA binding	GO:0045944, GO:0006357	positive regulation of transcription by RNA polymerase II, regulation of transcription by RNA polymerase II
ENSDARG00000105258	1.895822734	3.163157777	5.641542693	0.017539767	0.337651949	16	52847079	52864785	+	cep72	protein_coding		553488	GO:0005737, GO:0005856	cytoplasm, cytoskeleton
ENSDARG00000002264	1.862758074	4.598399629	5.639190953	0.01756331	0.337651949	5	25072894	25075179	+	mrpl41	protein_coding		553805	GO:0005739, GO:0005840	mitochondrion, ribosome	GO:0003735, GO:0003735, GO:0003735	structural constituent of ribosome, structural constituent of ribosome, structural constituent of ribosome	GO:0006412, GO:0006412, GO:0006915, GO:0007049	translation, translation, apoptotic process, cell cycle
ENSDARG00000071001	2.255255888	0.24014622	5.638771757	0.01756751	0.337651949	19	7838644	7861280	+	nuggc.1	protein_coding		497432	GO:0005575	cellular_component	GO:0003924	GTPase activity
ENSDARG00000089742	2.255255888	0.24014622	5.638771757	0.01756751	0.337651949	1	53686995	53700392	-	FAM161A	protein_coding		558320					GO:0044782	cilium organization
ENSDARG00000003544	-2.198686186	0.557246073	5.638193413	0.017573306	0.337651949	9	45227028	45541367	+	ADARB1	protein_coding		558759	GO:0005737, GO:0005730	cytoplasm, nucleolus	GO:0003726, GO:0003725, GO:0008251	double-stranded RNA adenosine deaminase activity, double-stranded RNA binding, tRNA-specific adenosine deaminase activity	GO:0006382, GO:0006396	adenosine to inosine editing, RNA processing
ENSDARG00000075161	-1.944563777	2.296420693	5.632162951	0.01763386	0.338562205	21	21741804	21742991	+	defbl1	protein_coding	Has antibacterial activity.	100009619	GO:0005576	extracellular region			GO:0042742, GO:0045087	defense response to bacterium, innate immune response
ENSDARG00000095302	1.996640597	1.588963782	5.624400732	0.017712121	0.339810802	10	21570196	21573457	-		processed_transcript
ENSDARG00000101030	-1.900651437	3.033872793	5.617423758	0.01778277	0.340759342	4	76362874	76370661	-	mhc2d4b	protein_coding		326022	GO:0042613	MHC class II protein complex	GO:0023026, GO:0042605	MHC class II protein complex binding, peptide antigen binding	GO:0019882, GO:0006955	antigen processing and presentation, immune response
ENSDARG00000093602	-2.161929598	0.684441112	5.615593034	0.017801356	0.340759342	21	7026893	7035599	-	si:ch211-93g21.1	protein_coding		795570	GO:0016021	integral component of membrane
ENSDARG00000093957	-2.161929598	0.684441112	5.615593034	0.017801356	0.340759342	5	67463027	67471375	-	si:dkey-251i10.2	protein_coding		562682	GO:0005575	cellular_component	GO:0003674	molecular_function	GO:0008150	biological_process
ENSDARG00000035942	2.103587648	0.839862594	5.611309033	0.017844927	0.341085072	7	41748693	41753237	+	hrh3	protein_coding		561773	GO:0005887	integral component of plasma membrane	GO:0004938, GO:0051379, GO:0004930, GO:0004969	alpha2-adrenergic receptor activity, epinephrine binding, G protein-coupled receptor activity, histamine receptor activity	GO:0071880, GO:0001505	adenylate cyclase-activating adrenergic receptor signaling pathway, regulation of neurotransmitter levels
ENSDARG00000112694	2.103587648	0.839862594	5.611309033	0.017844927	0.341085072	11	30614485	30636146	+		protein_coding			GO:0016021	integral component of membrane
ENSDARG00000069515	2.460469614	-0.313889068	5.604696233	0.0179124	0.341612211	18	7375923	7382059	-	bbs10	protein_coding		100034535			GO:0005524	ATP binding	GO:0051131, GO:0060026, GO:0060027, GO:0007369	chaperone-mediated protein complex assembly, convergent extension, convergent extension involved in gastrulation, gastrulation
ENSDARG00000097492	2.460469614	-0.313889068	5.604696233	0.0179124	0.341612211	19	5089416	5092618	-		antisense
ENSDARG00000103201	2.460469614	-0.313889068	5.604696233	0.0179124	0.341612211	4	55799122	55799572	-		rRNA
ENSDARG00000102119	1.868743217	3.843462181	5.599109377	0.01796961	0.342359063	19	48382963	48391434	-	si:ch73-359m17.2	protein_coding	Acts as a defensive agent. Recognizes blood group fucosylated oligosaccharides including A, B, H and Lewis B-type antigens. Does not recognize Lewis A antigen and has low affinity for monovalent haptens.	799904			GO:0030246	carbohydrate binding	GO:0001868, GO:0010185	regulation of complement activation, lectin pathway, regulation of cellular defense response
ENSDARG00000075143	-2.131746644	0.80130784	5.598270623	0.017978215	0.342359063	13	41944138	41947996	-	nanp	protein_coding		553795	GO:0005575	cellular_component	GO:0016787	hydrolase activity	GO:0016311, GO:0046380	dephosphorylation, N-acetylneuraminate biosynthetic process
ENSDARG00000078754	1.87857399	3.423177888	5.593322562	0.018029067	0.34300211	16	16222394	16226180	-	gra	protein_coding		561889	GO:0005737, GO:0043186	cytoplasm, P granule	GO:0008190	eukaryotic initiation factor 4E binding	GO:0045947	negative regulation of translational initiation
ENSDARG00000000551	1.978590949	1.696076666	5.589892689	0.018064403	0.34300211	13	24429918	24448278	-	slc1a4	protein_coding	Amino acid transporter	368885	GO:0016021	integral component of membrane	GO:0015293	symporter activity	GO:0015813, GO:0015825	L-glutamate transmembrane transport, L-serine transport
ENSDARG00000062919	1.978590949	1.696076666	5.589892689	0.018064403	0.34300211	2	10878406	10880549	+	tceanc2	protein_coding	Transcription elongation factor A N-terminal and central domain-containing protein 2	567698	GO:0005634	nucleus			GO:0006351	transcription, DNA-templated
ENSDARG00000095783	1.901064095	2.803927206	5.589796776	0.018065392	0.34300211	6	49761229	49769100	-	si:dkey-249d8.1	protein_coding		101883672	GO:0070876	SOSS complex	GO:0003677	DNA binding	GO:0000724, GO:0010212	double-strand break repair via homologous recombination, response to ionizing radiation
ENSDARG00000031248	1.852799621	4.64078033	5.585946616	0.018105145	0.343503014	24	6673200	6678640	-	enkur	protein_coding		402794	GO:0001669	acrosomal vesicle	GO:0005516	calmodulin binding
ENSDARG00000069383	2.202961408	0.375062082	5.58081271	0.018158294	0.343749759	9	32930622	32946439	+	cnga4	protein_coding		568123	GO:0016021	integral component of membrane	GO:0030553, GO:0005222, GO:0005223	cGMP binding, intracellular cAMP-activated cation channel activity, intracellular cGMP-activated cation channel activity	GO:0050896	response to stimulus
ENSDARG00000074696	2.202961408	0.375062082	5.58081271	0.018158294	0.343749759	24	26395205	26399623	-	zgc:194621	protein_coding		795037	GO:0005575	cellular_component	GO:0003674	molecular_function	GO:0008150	biological_process
[truncated: 24,333 more rows]
