# Supplementary material for: Normal locomotion in zebrafish lacking the sodium channel NaV1.4 suggests that the need for muscle action potentials is not universal
Source: PLoS Biol. 2025 Apr 24;23(4):e3003137. doi: 10.1371/journal.pbio.3003137 (PMC12021243; doi:10.1371/journal.pbio.3003137)
Supplement: S4 Table — (XLSX) [file pbio.3003137.s017.xlsx]

## Sheet: alpha
S4 Table. DEG analysis of NaV alpha subunits.
	GeneID	logFC(DKO/WT)	log(CPM)	LR	pvalue	FDR	chr	start	end	strand	gene_sym	gene_biotype	Description	EntrezGeneID	Cellular_Component_ID	Cellular_Component_Term	Molecular_Function_ID	Molecular_Function_Term	Biological_Process_ID	Biological_Process_Term	TPM for WT	TPM for NavDKO
417	ENSDARG00000034588	-2.48638	5.77998	9.68927	0.00185347	0.111411	3	22242269	22316844	+	scn4ab	protein_coding	Mediates the voltage-dependent sodium ion permeability of excitable membranes. Assuming opened or closed conformations in response to the voltage difference across the membrane, the protein forms a sodium-selective channel through which Na(+) ions may pass in accordance with their electrochemical gradient.	564977	GO:0001518	voltage-gated sodium channel complex	GO:0005244, GO:0005248	voltage-gated ion channel activity, voltage-gated sodium channel activity	GO:0034765	regulation of ion transmembrane transport	17.3318	2.61329
920	ENSDARG00000018032	-3.48373	-0.94126	6.7944	0.00914441	0.253137	6	39392442	39489190	-	scn8ab	protein_coding	Mediates the voltage-dependent sodium ion permeability of excitable membranes. Assuming opened or closed conformations in response to the voltage difference across the membrane, the protein forms a sodium-selective channel through which Na(+) ions may pass in accordance with their electrochemical gradient.	793996	GO:0030424, GO:0001518	axon, voltage-gated sodium channel complex	GO:0005244, GO:0005248	voltage-gated ion channel activity, voltage-gated sodium channel activity	GO:0086010, GO:0019228, GO:0034765, GO:0035725	membrane depolarization during action potential, neuronal action potential, regulation of ion transmembrane transport, sodium ion transmembrane transport	0.183066	0.0124964
3528	ENSDARG00000098738	-1.32889	3.5945	2.90646	0.0882253	0.61567	12	4869248	4893492	+	scn4aa	protein_coding	Mediates the voltage-dependent sodium ion permeability of excitable membranes. Assuming opened or closed conformations in response to the voltage difference across the membrane, the protein forms a sodium-selective channel through which Na(+) ions may pass in accordance with their electrochemical gradient.	572442	GO:0001518	voltage-gated sodium channel complex	GO:0005244, GO:0005248	voltage-gated ion channel activity, voltage-gated sodium channel activity	GO:0034765	regulation of ion transmembrane transport	4.6002	1.54682
6473	ENSDARG00000102312	-1.13556	0.106724	1.53482	0.215391	0.805376	24	40905100	41143256	+	scn5lab	protein_coding	Mediates the voltage-dependent sodium ion permeability of excitable membranes. Assuming opened or closed conformations in response to the voltage difference across the membrane, the protein forms a sodium-selective channel through which Na(+) ions may pass in accordance with their electrochemical gradient.	566868	GO:0001518	voltage-gated sodium channel complex	GO:0005244, GO:0005248	voltage-gated ion channel activity, voltage-gated sodium channel activity	GO:0001947, GO:0003007, GO:0086010, GO:0019228, GO:0008016, GO:0034765, GO:0035725	heart looping, heart morphogenesis, membrane depolarization during action potential, neuronal action potential, regulation of heart contraction, regulation of ion transmembrane transport, sodium ion transmembrane transport	0.304928	0.116563
7618	ENSDARG00000086819	-1.25784	-0.925451	1.33314	0.248248	0.805376	9	49906037	50001606	-	scn1laa	protein_coding		393101	GO:0030424, GO:0001518	axon, voltage-gated sodium channel complex	GO:0005261	cation channel activity	GO:0086010, GO:0019228, GO:0035725	membrane depolarization during action potential, neuronal action potential, sodium ion transmembrane transport	0.126671	0.0440199
9309	ENSDARG00000062744	-1.0034	-0.418654	1.04983	0.305546	0.833578	6	10248332	10320676	-	scn1lab	protein_coding	Mediates the voltage-dependent sodium ion permeability of excitable membranes. Assuming opened or closed conformations in response to the voltage difference across the membrane, the protein forms a sodium-selective channel through which Na(+) ions may pass in accordance with their electrochemical gradient.	559447	GO:0030424, GO:0045202, GO:0001518	axon, synapse, voltage-gated sodium channel complex	GO:0005244, GO:0005248	voltage-gated ion channel activity, voltage-gated sodium channel activity	GO:0086010, GO:0019228, GO:0042752, GO:0006110, GO:0034765, GO:1904059, GO:0002082, GO:0035725, GO:0036269, GO:0099536	membrane depolarization during action potential, neuronal action potential, regulation of circadian rhythm, regulation of glycolytic process, regulation of ion transmembrane transport, regulation of locomotor rhythm, regulation of oxidative phosphorylation, sodium ion transmembrane transport, swimming behavior, synaptic signaling	0.194973	0.0815187
22261	ENSDARG00000005775	0.172859	-1.34813	0.0224455	0.880908	0.998036	23	27251626	27345425	-	scn8aa	protein_coding	Mediates the voltage-dependent sodium ion permeability of excitable membranes. Assuming opened or closed conformations in response to the voltage difference across the membrane, the protein forms a sodium-selective channel through which Na(+) ions may pass in accordance with their electrochemical gradient.	58152	GO:0030424, GO:0005887, GO:0001518	axon, integral component of plasma membrane, voltage-gated sodium channel complex	GO:0005244, GO:0005248	voltage-gated ion channel activity, voltage-gated sodium channel activity	GO:0008345, GO:0007638, GO:0086010, GO:0008045, GO:0019228, GO:0034765, GO:0035725	larval locomotory behavior, mechanosensory behavior, membrane depolarization during action potential, motor neuron axon guidance, neuronal action potential, regulation of ion transmembrane transport, sodium ion transmembrane transport	0.0578987	0.0553316
23919	ENSDARG00000090724	0.157513	-2.57189	0.00663585	0.935076	0.998036	2	51888033	52020049	-	scn12aa	protein_coding		795688	GO:0001518	voltage-gated sodium channel complex	GO:0005248	voltage-gated sodium channel activity	GO:0001947, GO:0003007, GO:0086010, GO:0019228, GO:0008016, GO:0035725	heart looping, heart morphogenesis, membrane depolarization during action potential, neuronal action potential, regulation of heart contraction, sodium ion transmembrane transport	0.0136105	0.0130071
