# Supplementary material for: Normal locomotion in zebrafish lacking the sodium channel NaV1.4 suggests that the need for muscle action potentials is not universal
Source: PLoS Biol. 2025 Apr 24;23(4):e3003137. doi: 10.1371/journal.pbio.3003137 (PMC12021243; doi:10.1371/journal.pbio.3003137)
Supplement: S6 Table — (XLSX) [file pbio.3003137.s019.xlsx]

## Sheet: Sheet1
S6 Table. DEG analysis for CaV alpha1 subunits
	GeneID	logFC(DKO/WT)	log(CPM)	LR	pvalue	FDR	chr	start	end	strand	gene_sym	gene_biotype	Description	EntrezGeneID	Cellular_Component_ID	Cellular_Component_Term	Molecular_Function_ID	Molecular_Function_Term	Biological_Process_ID	Biological_Process_Term	TPM forWT	TPM for NavDKO
814	ENSDARG00000070522	5.70421	-1.81259	7.09303	0.00773843	0.235181	3	29082267	29378430	+	cacna1ia	protein_coding		566351	GO:0043005, GO:0005891, GO:0001518	neuron projection, voltage-gated calcium channel complex, voltage-gated sodium channel complex	GO:0008332, GO:0005248	low voltage-gated calcium channel activity, voltage-gated sodium channel activity	GO:0070509, GO:0030317, GO:0086010, GO:0019228, GO:0045956	calcium ion import, flagellated sperm motility, membrane depolarization during action potential, neuronal action potential, positive regulation of calcium ion-dependent exocytosis	0	0.0561639
1300	ENSDARG00000095614	-3.26359	-1.09845	5.78728	0.0161426	0.317038	2	1001560	1117886	+	cacna1eb	protein_coding		567702	GO:0045202, GO:0005891	synapse, voltage-gated calcium channel complex	GO:0046872, GO:0005245	metal ion binding, voltage-gated calcium channel activity	GO:0070509, GO:0006816, GO:0007268, GO:0034765	calcium ion import, calcium ion transport, chemical synaptic transmission, regulation of ion transmembrane transport	0.128372	0.0102234
2936	ENSDARG00000023683	-4.56152	-2.36149	3.35145	0.0671459	0.554981	8	22851472	22927224	+	cacna1fb	protein_coding	Voltage-sensitive calcium channels (VSCC) mediate the entry of calcium ions into excitable cells and are also involved in a variety of calcium-dependent processes, including muscle contraction, hormone or neurotransmitter release, gene expression, cell motility, cell division and cell death.	559964	GO:0005891	voltage-gated calcium channel complex	GO:0008331, GO:0046872, GO:0005245	high voltage-gated calcium channel activity, metal ion binding, voltage-gated calcium channel activity	GO:0070509, GO:0006816, GO:0034765	calcium ion import, calcium ion transport, regulation of ion transmembrane transport	0.0307111	0
3168	ENSDARG00000029457	-1.41086	3.74999	3.27327	0.0704172	0.570826	22	912450	968484	-	cacna1sa	protein_coding	Voltage-sensitive calcium channels (VSCC) mediate the entry of calcium ions into excitable cells and are also involved in a variety of calcium-dependent processes, including muscle contraction, hormone or neurotransmitter release, gene expression, cell motility, cell division and cell death.	570683	GO:0005891	voltage-gated calcium channel complex	GO:0005509, GO:0008331, GO:0005245	calcium ion binding, high voltage-gated calcium channel activity, voltage-gated calcium channel activity	GO:0006816, GO:0034765	calcium ion transport, regulation of ion transmembrane transport	5.1268	1.62871
7754	ENSDARG00000021735	-1.18252	-0.714621	1.29356	0.255393	0.805376	5	29296396	29488245	-	cacna1ba	protein_coding	Voltage-sensitive calcium channels (VSCC) mediate the entry of calcium ions into excitable cells and are also involved in a variety of calcium-dependent processes, including muscle contraction, hormone or neurotransmitter release, gene expression, cell motility, cell division and cell death. The isoform alpha-1B gives rise to N-type calcium currents.	555941	GO:0045202, GO:0005891	synapse, voltage-gated calcium channel complex	GO:0046872, GO:0005245	metal ion binding, voltage-gated calcium channel activity	GO:0070509, GO:0006816, GO:0007268, GO:0034765	calcium ion import, calcium ion transport, chemical synaptic transmission, regulation of ion transmembrane transport	0.142409	0.0523443
9760	ENSDARG00000075917	0.766361	2.78299	0.968061	0.325164	0.855404	8	53204017	53260670	+	cacna1db	protein_coding		335386	GO:0005929, GO:0031514, GO:0042995	cilium, motile cilium, cell projection	GO:0008331, GO:0005245	high voltage-gated calcium channel activity, voltage-gated calcium channel activity	GO:0070509, GO:0006816	calcium ion import, calcium ion transport	0.0635487	0.0607311
9906	ENSDARG00000060496	0.754866	2.47817	0.927062	0.335627	0.870287	3	39759130	39952441	+	cacna1ha	protein_coding		560875	GO:0043005, GO:0005891, GO:0001518	neuron projection, voltage-gated calcium channel complex, voltage-gated sodium channel complex	GO:0008332, GO:0005248	low voltage-gated calcium channel activity, voltage-gated sodium channel activity	GO:0070509, GO:0030317, GO:0086010, GO:0019228, GO:0045956	calcium ion import, flagellated sperm motility, membrane depolarization during action potential, neuronal action potential, positive regulation of calcium ion-dependent exocytosis	0.728271	1.03945
12369	ENSDARG00000008398	-0.679552	-0.0407853	0.547938	0.459161	0.952665	4	20318127	20474972	+	cacna1c	protein_coding	Voltage-sensitive calcium channels (VSCC) mediate the entry of calcium ions into excitable cells and are also involved in a variety of calcium-dependent processes, including muscle contraction, hormone or neurotransmitter release, gene expression, cell motility, cell division and cell death.	170581	GO:0030425, GO:0043204, GO:0098839, GO:0030315, GO:0005891	dendrite, perikaryon, postsynaptic density membrane, T-tubule, voltage-gated calcium channel complex	GO:0005516, GO:0008331, GO:0046872, GO:0005245	calmodulin binding, high voltage-gated calcium channel activity, metal ion binding, voltage-gated calcium channel activity	GO:0070509, GO:0006816, GO:0048701, GO:0001947, GO:0003007, GO:0001822, GO:0003301, GO:0008016, GO:0034765	calcium ion import, calcium ion transport, embryonic cranial skeleton morphogenesis, heart looping, heart morphogenesis, kidney development, physiological cardiac muscle hypertrophy, regulation of heart contraction, regulation of ion transmembrane transport	0.230378	0.12109
13136	ENSDARG00000006923	-0.646126	-0.310504	0.461584	0.496884	0.97142	11	30817943	31026335	+	cacna1ab	protein_coding		569528	GO:0016021, GO:0045202	integral component of membrane, synapse	GO:0005509, GO:0008331, GO:0005245	calcium ion binding, high voltage-gated calcium channel activity, voltage-gated calcium channel activity	GO:0070509, GO:0006816, GO:0007268, GO:0007274, GO:0036269, GO:0001966	calcium ion import, calcium ion transport, chemical synaptic transmission, neuromuscular synaptic transmission, swimming behavior, thigmotaxis	0.144854	0.0778679
13474	ENSDARG00000042552	-0.495628	6.77243	0.430459	0.511764	0.975636	8	25767610	25808403	+	cacna1sb	protein_coding	Voltage-sensitive calcium channels (VSCC) mediate the entry of calcium ions into excitable cells and are also involved in a variety of calcium-dependent processes, including muscle contraction, hormone or neurotransmitter release, gene expression, cell motility, cell division and cell death.	405791	GO:0005891	voltage-gated calcium channel complex	GO:0008331, GO:0046872, GO:0005245	high voltage-gated calcium channel activity, metal ion binding, voltage-gated calcium channel activity	GO:0070509, GO:0006816, GO:0034765	calcium ion import, calcium ion transport, regulation of ion transmembrane transport	31.3328	18.7828
18260	ENSDARG00000102773	0.391998	-1.06489	0.132106	0.716259	0.998036	11	36793473	36963988	-	cacna1da	protein_coding	Voltage-sensitive calcium channels (VSCC) mediate the entry of calcium ions into excitable cells and are also involved in a variety of calcium-dependent processes, including muscle contraction, hormone or neurotransmitter release, gene expression, cell motility, cell division and cell death.	403310	GO:0009925, GO:0016021, GO:0097470, GO:0005891	basal plasma membrane, integral component of membrane, ribbon synapse, voltage-gated calcium channel complex	GO:0008331, GO:0046872, GO:0005245	high voltage-gated calcium channel activity, metal ion binding, voltage-gated calcium channel activity	GO:0070509, GO:0006816, GO:0050974, GO:0050910, GO:0050885, GO:0034765, GO:0050808	calcium ion import, calcium ion transport, detection of mechanical stimulus involved in sensory perception, detection of mechanical stimulus involved in sensory perception of sound, neuromuscular process controlling balance, regulation of ion transmembrane transport, synapse organization	0.0709567	0.0791124
20199	ENSDARG00000096307	-0.201022	2.20344	0.0655169	0.79798	0.998036	6	515181	543693	+	cacna1ib	protein_coding			GO:0043005, GO:0005891, GO:0001518	neuron projection, voltage-gated calcium channel complex, voltage-gated sodium channel complex	GO:0008332, GO:0005248	low voltage-gated calcium channel activity, voltage-gated sodium channel activity	GO:0070509, GO:0030317, GO:0086010, GO:0019228, GO:0045956, GO:0034765	calcium ion import, flagellated sperm motility, membrane depolarization during action potential, neuronal action potential, positive regulation of calcium ion-dependent exocytosis, regulation of ion transmembrane transport	2.36341	1.7374
