# Supplementary material for: Normal locomotion in zebrafish lacking the sodium channel NaV1.4 suggests that the need for muscle action potentials is not universal
Source: PLoS Biol. 2025 Apr 24;23(4):e3003137. doi: 10.1371/journal.pbio.3003137 (PMC12021243; doi:10.1371/journal.pbio.3003137)
Supplement: S1 Data — (XLSX) [file pbio.3003137.s021.xlsx]

## Sheet: Fig 1A top
	Fig. 1A top panel
	current amplitude [A] at each time point
time [ms]	-90mV	-80mV	-70mV	-60mV	-50mV	-40mV	-30mV	-20mV	-10mV	0mV	10mV	20mV
0	1.13536e-11	-1.71008e-11	-7.53427e-13	2.32905e-12	1.36569e-12	-1.06279e-11	2.41195e-13	6.29836e-12	8.32283e-12	-6.65486e-12	1.06527e-11	-6.7197e-12
0.001	9.1661e-12	-1.58508e-11	8.09074e-13	1.39155e-12	-1.96806e-13	-1.43779e-11	-3.19631e-12	6.92336e-12	8.63533e-12	-6.34236e-12	9.09022e-12	-7.3447e-12
0.002	4.7911e-12	-1.77258e-11	2.99657e-12	3.57905e-12	3.24069e-12	-1.43779e-11	-4.44631e-12	7.23586e-12	9.57283e-12	-5.09236e-12	1.06527e-11	-6.0947e-12
0.003	4.1661e-12	-1.67883e-11	2.05907e-12	7.95405e-12	3.24069e-12	-1.50029e-11	-5.38381e-12	5.04836e-12	9.88533e-12	-5.09236e-12	1.03402e-11	-7.0322e-12
0.004	2.6036e-12	-1.89758e-11	3.93407e-12	9.51655e-12	2.92819e-12	-1.46904e-11	-6.32131e-12	5.67336e-12	9.57283e-12	-1.34236e-12	1.12777e-11	-7.6572e-12
0.005	4.16103e-13	-2.17883e-11	3.62157e-12	8.57905e-12	3.86569e-12	-1.71904e-11	-1.10088e-11	5.36086e-12	1.05103e-11	5.32639e-13	1.15902e-11	-7.0322e-12
0.006	1.6661e-12	-2.21008e-11	4.24657e-12	1.20165e-11	2.30319e-12	-1.78154e-11	-9.44631e-12	3.79836e-12	9.26033e-12	3.97014e-12	1.31527e-11	-5.7822e-12
0.007	-1.7714e-12	-2.11633e-11	2.68407e-12	1.3579e-11	1.99069e-12	-1.68779e-11	-1.28838e-11	2.86086e-12	9.88533e-12	2.09514e-12	1.40902e-11	-5.4697e-12
0.008	-3.3339e-12	-1.77258e-11	8.09074e-13	1.6079e-11	1.36569e-12	-1.59404e-11	-1.10088e-11	2.86086e-12	8.32283e-12	6.47014e-12	1.31527e-11	-5.1572e-12
0.009	-3.9589e-12	-2.05383e-11	1.84073e-13	1.45165e-11	2.61569e-12	-1.40654e-11	-1.41338e-11	3.48586e-12	9.57283e-12	4.59514e-12	1.40902e-11	-5.4697e-12
0.01	-1.7714e-12	-2.02258e-11	-2.62843e-12	1.57665e-11	7.40694e-13	-1.40654e-11	-1.60088e-11	2.54836e-12	8.63533e-12	4.28264e-12	1.15902e-11	-3.9072e-12
0.011	-1.1464e-12	-1.80383e-11	-5.12843e-12	1.6079e-11	-2.69681e-12	-1.53154e-11	-1.44463e-11	4.11086e-12	7.38533e-12	3.34514e-12	1.40902e-11	-4.2197e-12
0.012	-3.0214e-12	-1.92883e-11	-7.94093e-12	1.51415e-11	-3.63431e-12	-1.40654e-11	-1.44463e-11	4.42336e-12	7.69783e-12	4.28264e-12	1.40902e-11	-1.7197e-12
0.013	-4.2714e-12	-1.92883e-11	-1.04409e-11	1.51415e-11	-3.32181e-12	-1.31279e-11	-1.00713e-11	3.79836e-12	8.32283e-12	4.90764e-12	1.44027e-11	-4.69697e-13
0.014	-2.0839e-12	-1.89758e-11	-1.13784e-11	1.2954e-11	-6.13431e-12	-1.34404e-11	-1.00713e-11	4.11086e-12	9.88533e-12	2.40764e-12	1.34652e-11	-1.7197e-12
0.015	1.0411e-12	-1.80383e-11	-1.16909e-11	9.51655e-12	-8.94681e-12	-1.40654e-11	-8.50881e-12	7.86086e-12	1.11353e-11	-4.04861e-13	1.50277e-11	1.55304e-13
0.016	-2.08897e-13	-2.02258e-11	-1.35659e-11	1.07665e-11	-7.69681e-12	-1.37529e-11	-7.57131e-12	6.29836e-12	1.17603e-11	-2.90486e-12	1.47152e-11	-7.82197e-13
0.017	3.2286e-12	-1.80383e-11	-1.23159e-11	1.01415e-11	-1.01968e-11	-1.34404e-11	-6.94631e-12	4.42336e-12	1.39478e-11	-3.84236e-12	1.47152e-11	-7.82197e-13
0.018	2.2911e-12	-2.05383e-11	-1.48159e-11	9.51655e-12	-1.26968e-11	-1.46904e-11	-6.32131e-12	5.36086e-12	1.61353e-11	-4.46736e-12	1.22152e-11	-1.57197e-13
0.019	2.9161e-12	-2.05383e-11	-1.54409e-11	8.26655e-12	-1.26968e-11	-1.68779e-11	-4.44631e-12	7.86086e-12	1.64478e-11	-6.96736e-12	1.15902e-11	-2.0322e-12
0.02	4.4786e-12	-2.11633e-11	-1.60659e-11	5.76655e-12	-1.48843e-11	-1.50029e-11	-5.07131e-12	7.54836e-12	1.55103e-11	-7.90486e-12	1.25277e-11	-2.9697e-12
0.021	4.7911e-12	-2.05383e-11	-1.38784e-11	5.14155e-12	-1.51968e-11	-1.62529e-11	-5.07131e-12	6.29836e-12	1.76978e-11	-6.65486e-12	8.46522e-12	-2.6572e-12
0.022	6.6661e-12	-2.02258e-11	-1.26284e-11	5.45405e-12	-1.45718e-11	-1.71904e-11	-4.75881e-12	6.29836e-12	1.42603e-11	-6.34236e-12	1.12777e-11	1.55304e-13
0.023	6.9786e-12	-1.77258e-11	-1.10659e-11	4.82905e-12	-1.48843e-11	-1.71904e-11	-2.57131e-12	5.04836e-12	1.45728e-11	-7.27986e-12	7.52772e-12	-2.6572e-12
0.024	7.6036e-12	-1.83508e-11	-1.13784e-11	4.51655e-12	-1.36343e-11	-1.28154e-11	-3.50881e-12	5.67336e-12	1.36353e-11	-6.96736e-12	7.84022e-12	-1.7197e-12
0.025	8.8536e-12	-1.89758e-11	-8.56593e-12	3.89155e-12	-1.23843e-11	-1.25029e-11	-4.13381e-12	5.67336e-12	1.39478e-11	-7.27986e-12	7.52772e-12	-4.69697e-13
0.026	1.16661e-11	-1.80383e-11	-7.00343e-12	4.51655e-12	-1.05093e-11	-1.31279e-11	-2.88381e-12	6.61086e-12	1.14478e-11	-4.77986e-12	9.09022e-12	-4.69697e-13
0.027	8.8536e-12	-1.99133e-11	-6.69093e-12	2.32905e-12	-1.05093e-11	-1.25029e-11	-2.25881e-12	5.67336e-12	1.08228e-11	-7.59236e-12	7.21522e-12	-4.69697e-13
0.028	8.8536e-12	-2.02258e-11	-4.50343e-12	3.89155e-12	-7.69681e-12	-1.46904e-11	-4.75881e-12	6.92336e-12	9.57283e-12	-7.90486e-12	6.27772e-12	-4.69697e-13
0.029	9.4786e-12	-2.02258e-11	-4.19093e-12	5.14155e-12	-5.19681e-12	-1.56279e-11	-3.50881e-12	6.61086e-12	1.08228e-11	-6.34236e-12	6.90272e-12	7.80304e-13
0.03	7.2911e-12	-2.05383e-11	-5.75343e-12	5.14155e-12	-3.63431e-12	-1.31279e-11	-4.44631e-12	1.09859e-11	1.23853e-11	-7.59236e-12	8.46522e-12	2.3428e-12
0.031	6.9786e-12	-2.11633e-11	-5.75343e-12	9.82905e-12	1.15694e-13	-1.34404e-11	-3.82131e-12	1.19234e-11	1.33228e-11	-9.77986e-12	8.15272e-12	1.4053e-12
0.032	6.6661e-12	-2.33508e-11	-7.31593e-12	1.1079e-11	-8.21806e-13	-1.21904e-11	-5.69631e-12	1.47359e-11	1.30103e-11	-1.10299e-11	8.15272e-12	1.0928e-12
0.033	5.4161e-12	-2.39758e-11	-7.31593e-12	1.26415e-11	-8.21806e-13	-1.46904e-11	-6.00881e-12	1.78609e-11	1.45728e-11	-1.38424e-11	8.77772e-12	-1.57197e-13
0.034	5.1036e-12	-2.17883e-11	-8.87843e-12	1.51415e-11	1.15694e-13	-1.37529e-11	-5.07131e-12	2.03609e-11	1.30103e-11	-1.29049e-11	1.03402e-11	-1.0947e-12
0.035	5.4161e-12	-2.49133e-11	-7.94093e-12	1.6704e-11	-1.96806e-13	-1.62529e-11	-5.69631e-12	2.25484e-11	1.48853e-11	-1.25924e-11	1.34652e-11	-2.3447e-12
0.036	4.7911e-12	-2.17883e-11	-1.16909e-11	1.9204e-11	-2.07181e-12	-1.56279e-11	-3.82131e-12	2.34859e-11	1.61353e-11	-1.10299e-11	1.28402e-11	-1.4072e-12
0.037	6.3536e-12	-2.24133e-11	-1.13784e-11	2.4204e-11	-8.21806e-13	-1.40654e-11	-4.13381e-12	2.50484e-11	1.48853e-11	-1.04049e-11	1.53402e-11	-2.3447e-12
0.038	3.8536e-12	-2.17883e-11	-1.23159e-11	2.7954e-11	-5.09306e-13	-1.65654e-11	-2.57131e-12	2.47359e-11	1.61353e-11	-1.07174e-11	1.40902e-11	-1.0947e-12
0.039	6.6661e-12	-1.96008e-11	-1.10659e-11	2.8579e-11	4.28194e-13	-1.62529e-11	-4.13381e-12	2.50484e-11	1.76978e-11	-7.90486e-12	1.72152e-11	-2.6572e-12
0.04	5.7286e-12	-1.64758e-11	-1.07534e-11	3.4204e-11	7.40694e-13	-1.90654e-11	-5.07131e-12	2.41109e-11	1.64478e-11	-6.34236e-12	1.65902e-11	-2.9697e-12
0.041	6.0411e-12	-1.52258e-11	-7.62843e-12	3.5454e-11	1.15694e-13	-1.78154e-11	-4.75881e-12	2.12984e-11	1.67603e-11	-3.84236e-12	1.62777e-11	-3.9072e-12
0.042	5.7286e-12	-1.33508e-11	-6.06593e-12	3.88915e-11	1.67819e-12	-2.12529e-11	-6.32131e-12	1.87984e-11	1.64478e-11	-1.96736e-12	1.72152e-11	-3.5947e-12
0.043	5.1036e-12	-1.14758e-11	-7.62843e-12	3.79541e-11	4.28194e-13	-2.21904e-11	-3.19631e-12	1.66109e-11	1.64478e-11	-1.02986e-12	1.87777e-11	-4.2197e-12
0.044	5.4161e-12	-9.91328e-12	-7.94093e-12	3.95166e-11	1.67819e-12	-2.40654e-11	-5.07131e-12	1.28609e-11	1.51978e-11	-9.23614e-14	1.78402e-11	-6.4072e-12
0.045	4.1661e-12	-9.60078e-12	-9.19093e-12	4.20165e-11	2.61569e-12	-2.56279e-11	-4.13381e-12	1.12984e-11	1.61353e-11	2.20139e-13	1.78402e-11	-4.5322e-12
0.046	6.9786e-12	-6.78828e-12	-5.44093e-12	4.01415e-11	4.17819e-12	-2.28154e-11	-1.63381e-12	7.54836e-12	1.80103e-11	2.09514e-12	1.75277e-11	-7.0322e-12
0.047	6.6661e-12	-8.66328e-12	-4.19093e-12	4.07665e-11	2.61569e-12	-2.40654e-11	-3.83805e-13	6.92336e-12	2.05103e-11	1.15764e-12	1.75277e-11	-4.8447e-12
0.048	6.9786e-12	-7.41328e-12	-2.94093e-12	3.8579e-11	2.61569e-12	-2.18779e-11	2.42869e-12	7.23586e-12	1.98853e-11	2.40764e-12	1.37777e-11	-3.2822e-12
0.049	6.3536e-12	-5.53828e-12	-3.25343e-12	3.57665e-11	4.80319e-12	-2.21904e-11	3.67869e-12	5.04836e-12	2.30103e-11	2.09514e-12	1.44027e-11	-2.3447e-12
0.05	8.8536e-12	-4.91328e-12	-1.69093e-12	3.32665e-11	2.61569e-12	-2.03154e-11	6.1787e-12	4.42336e-12	2.58228e-11	2.09514e-12	1.15902e-11	-3.2822e-12
0.051	6.0411e-12	-3.66328e-12	-3.25343e-12	3.1704e-11	2.92819e-12	-2.09404e-11	4.92869e-12	2.54836e-12	3.01978e-11	2.40764e-12	1.37777e-11	-3.2822e-12
0.052	4.7911e-12	-4.28828e-12	-2.94093e-12	2.7329e-11	1.99069e-12	-2.12529e-11	7.4287e-12	1.61086e-12	2.95728e-11	1.78264e-12	1.37777e-11	1.55304e-13
0.053	4.1661e-12	-2.41328e-12	-2.31593e-12	2.7954e-11	1.36569e-12	-2.15654e-11	6.8037e-12	3.79836e-12	2.89478e-11	2.40764e-12	1.50277e-11	1.7178e-12
0.054	1.9786e-12	-3.35078e-12	-3.56593e-12	2.45165e-11	4.49069e-12	-2.28154e-11	6.8037e-12	2.86086e-12	2.86353e-11	3.34514e-12	1.53402e-11	-1.57197e-13
0.055	7.28603e-13	-4.28828e-12	-7.94093e-12	2.57665e-11	2.61569e-12	-1.90654e-11	6.1787e-12	1.61086e-12	2.86353e-11	3.97014e-12	1.53402e-11	-1.57197e-13
0.056	1.03603e-13	-4.91328e-12	-9.19093e-12	2.76415e-11	5.74069e-12	-1.78154e-11	4.92869e-12	2.54836e-12	2.92603e-11	4.28264e-12	1.44027e-11	-3.5947e-12
0.057	-5.21397e-13	-8.66328e-12	-1.04409e-11	2.82665e-11	1.01157e-11	-1.65654e-11	6.1787e-12	2.86086e-12	2.80103e-11	3.03264e-12	1.59652e-11	-4.69697e-13
0.058	-2.3964e-12	-9.60078e-12	-1.23159e-11	2.9204e-11	8.8657e-12	-1.53154e-11	5.8662e-12	4.42336e-12	2.67603e-11	1.47014e-12	1.47152e-11	-7.82197e-13
0.059	-4.8964e-12	-1.21008e-11	-1.13784e-11	2.82665e-11	1.32407e-11	-1.40654e-11	8.6787e-12	6.61086e-12	2.73853e-11	2.20139e-13	1.34652e-11	4.67804e-13
0.06	-3.3339e-12	-1.33508e-11	-1.13784e-11	2.7329e-11	1.44907e-11	-1.15654e-11	7.7412e-12	7.86086e-12	2.39478e-11	2.40764e-12	1.40902e-11	-4.69697e-13
0.061	-2.3964e-12	-1.49133e-11	-1.26284e-11	2.88915e-11	1.76157e-11	-1.43779e-11	9.3037e-12	5.36086e-12	2.17603e-11	2.20139e-13	1.25277e-11	-4.69697e-13
0.062	-1.4589e-12	-1.55383e-11	-1.38784e-11	2.6079e-11	1.94907e-11	-1.68779e-11	9.3037e-12	4.11086e-12	1.95728e-11	5.32639e-13	1.34652e-11	-7.82197e-13
0.063	-8.33897e-13	-1.64758e-11	-1.32534e-11	2.88915e-11	1.98032e-11	-1.68779e-11	9.3037e-12	7.86086e-12	1.95728e-11	3.34514e-12	1.09652e-11	1.55304e-13
0.064	1.9786e-12	-1.74133e-11	-1.79409e-11	2.57665e-11	2.13657e-11	-1.62529e-11	1.05537e-11	5.98586e-12	1.95728e-11	2.72014e-12	7.84022e-12	4.67804e-13
0.065	4.7911e-12	-1.61633e-11	-1.38784e-11	2.5454e-11	1.66782e-11	-1.59404e-11	1.18037e-11	2.23586e-12	1.89478e-11	2.40764e-12	7.52772e-12	-4.69697e-13
0.066	5.4161e-12	-1.67883e-11	-1.79409e-11	2.4829e-11	1.73032e-11	-1.56279e-11	1.49287e-11	2.54836e-12	2.14478e-11	5.84514e-12	1.27772e-12	-1.7197e-12
0.067	8.2286e-12	-1.86633e-11	-1.51284e-11	2.32665e-11	1.44907e-11	-1.62529e-11	1.30537e-11	4.11086e-12	2.14478e-11	7.40764e-12	2.84022e-12	7.80304e-13
0.068	1.04161e-11	-1.77258e-11	-1.54409e-11	2.57665e-11	1.19907e-11	-1.43779e-11	1.05537e-11	3.48586e-12	2.30103e-11	1.05326e-11	6.52718e-13	7.80304e-13
0.069	1.26036e-11	-1.42883e-11	-1.29409e-11	2.20165e-11	1.26157e-11	-1.50029e-11	9.9287e-12	4.42336e-12	2.26978e-11	1.33451e-11	-9.09782e-13	-7.82197e-13
0.07	1.29161e-11	-1.39758e-11	-1.20034e-11	2.0454e-11	9.1782e-12	-1.28154e-11	1.08662e-11	5.04836e-12	2.61353e-11	1.67826e-11	1.59022e-12	1.55304e-13
0.071	1.51036e-11	-1.14758e-11	-1.10659e-11	2.13915e-11	5.11569e-12	-1.31279e-11	5.5537e-12	5.67336e-12	2.45728e-11	1.61576e-11	2.52772e-12	5.1553e-12
0.072	1.63536e-11	-1.14758e-11	-1.20034e-11	1.95165e-11	6.67819e-12	-7.50293e-12	3.99119e-12	7.54836e-12	2.33228e-11	1.42826e-11	3.46522e-12	3.2803e-12
0.073	1.54161e-11	-6.16328e-12	-1.01284e-11	1.82665e-11	2.30319e-12	-6.56543e-12	2.41195e-13	8.17336e-12	2.26978e-11	1.77201e-11	3.15272e-12	4.2178e-12
0.074	1.79161e-11	-5.85078e-12	-1.35659e-11	1.88915e-11	1.15694e-13	-7.19043e-12	5.53695e-13	9.11086e-12	2.30103e-11	1.64701e-11	3.46522e-12	4.8428e-12
0.075	1.76036e-11	-4.60078e-12	-1.20034e-11	1.82665e-11	1.15694e-13	-3.44043e-12	-1.63381e-12	1.00484e-11	2.30103e-11	1.45951e-11	4.71522e-12	7.6553e-12
0.076	1.82286e-11	-3.66328e-12	-1.26284e-11	1.8579e-11	2.92819e-12	-6.27927e-13	-1.32131e-12	1.03609e-11	2.23853e-11	1.36576e-11	2.52772e-12	8.9053e-12
0.077	2.01036e-11	-4.91328e-12	-1.10659e-11	1.8579e-11	2.61569e-12	-2.9266e-15	-3.83805e-13	1.12984e-11	2.14478e-11	1.14701e-11	2.84022e-12	1.14053e-11
0.078	2.19786e-11	-3.03828e-12	-9.19093e-12	1.88915e-11	6.05319e-12	3.43457e-12	-1.63381e-12	9.73586e-12	2.26978e-11	1.08451e-11	4.09022e-12	1.14053e-11
0.079	2.16661e-11	-5.22578e-12	-1.20034e-11	1.82665e-11	1.13657e-11	4.68457e-12	-5.69631e-12	8.79836e-12	1.95728e-11	1.33451e-11	2.84022e-12	1.14053e-11
0.08	2.16661e-11	-4.91328e-12	-1.32534e-11	1.57665e-11	1.23032e-11	5.93457e-12	-2.57131e-12	9.11086e-12	1.89478e-11	1.39701e-11	9.65219e-13	1.26553e-11
0.081	1.91661e-11	-8.03828e-12	-1.20034e-11	1.32665e-11	1.66782e-11	8.43457e-12	-2.57131e-12	4.42336e-12	1.70728e-11	1.33451e-11	4.09022e-12	1.42178e-11
0.082	2.13536e-11	-8.97578e-12	-1.38784e-11	1.57665e-11	1.73032e-11	7.80957e-12	-3.19631e-12	5.67336e-12	1.67603e-11	1.45951e-11	4.09022e-12	1.14053e-11
0.083	1.76036e-11	-8.97578e-12	-1.51284e-11	1.63915e-11	1.79282e-11	9.05957e-12	-5.07131e-12	4.11086e-12	1.42603e-11	1.49076e-11	2.84022e-12	9.5303e-12
0.084	1.54161e-11	-9.28828e-12	-1.60659e-11	1.57665e-11	1.73032e-11	9.68457e-12	-5.07131e-12	4.11086e-12	1.33228e-11	1.39701e-11	5.34022e-12	1.10928e-11
0.085	1.22911e-11	-8.66328e-12	-1.82534e-11	1.88915e-11	1.82407e-11	7.49707e-12	-6.63381e-12	4.83578e-14	1.17603e-11	1.33451e-11	3.46522e-12	7.3428e-12
0.086	1.32286e-11	-8.35078e-12	-1.85659e-11	1.57665e-11	1.66782e-11	8.12207e-12	-9.13381e-12	3.60858e-13	1.11353e-11	1.30326e-11	3.46522e-12	6.0928e-12
0.087	1.32286e-11	-8.03828e-12	-1.48159e-11	1.63915e-11	1.91782e-11	6.55957e-12	-7.88381e-12	-3.70164e-12	8.01033e-12	1.08451e-11	6.27772e-12	4.5303e-12
0.088	1.32286e-11	-8.35078e-12	-1.32534e-11	1.57665e-11	1.91782e-11	6.24707e-12	-9.44631e-12	-4.01414e-12	5.82283e-12	9.90764e-12	5.02772e-12	1.7178e-12
0.089	1.26036e-11	-8.66328e-12	-1.10659e-11	1.63915e-11	2.04282e-11	4.37207e-12	-9.75881e-12	-4.32664e-12	6.76033e-12	1.05326e-11	5.96522e-12	3.9053e-12
0.09	1.26036e-11	-6.47578e-12	-1.13784e-11	1.63915e-11	2.35532e-11	2.80957e-12	-1.10088e-11	-3.07664e-12	5.51033e-12	1.08451e-11	4.71522e-12	-1.57197e-13
0.091	1.07286e-11	-6.16328e-12	-7.62843e-12	1.7329e-11	2.29282e-11	2.18457e-12	-1.00713e-11	-3.70164e-12	6.13533e-12	1.11576e-11	3.15272e-12	7.80304e-13
0.092	1.10411e-11	-4.91328e-12	-5.75343e-12	1.82665e-11	2.48032e-11	-3.12793e-12	-1.28838e-11	-1.82664e-12	5.82283e-12	1.05326e-11	3.40218e-13	-2.0322e-12
0.093	1.32286e-11	-7.10078e-12	-2.31593e-12	2.07665e-11	2.66782e-11	-3.12793e-12	-1.10088e-11	-2.76414e-12	8.63533e-12	9.90764e-12	3.40218e-13	-4.5322e-12
0.094	9.4786e-12	-6.16328e-12	-4.40927e-13	2.07665e-11	3.01157e-11	-3.75293e-12	-1.06963e-11	-4.01414e-12	9.57283e-12	5.53264e-12	-2.47228e-12	-2.9697e-12
0.095	1.07286e-11	-5.53828e-12	2.05907e-12	2.38915e-11	2.85532e-11	-3.75293e-12	-1.06963e-11	-1.51414e-12	1.11353e-11	5.22014e-12	-3.72228e-12	-4.2197e-12
0.096	1.10411e-11	-4.60078e-12	3.30907e-12	2.38915e-11	2.82407e-11	9.34573e-13	-6.32131e-12	6.73358e-13	1.01978e-11	4.90764e-12	-6.22228e-12	-7.3447e-12
0.097	8.8536e-12	-7.72578e-12	5.18407e-12	2.7329e-11	2.91782e-11	-2.19043e-12	-5.38381e-12	-2.64142e-13	1.26978e-11	4.90764e-12	-6.84728e-12	-7.3447e-12
0.098	9.1661e-12	-8.66328e-12	9.24657e-12	2.4204e-11	2.88657e-11	3.09573e-13	-4.13381e-12	3.60858e-13	1.30103e-11	3.65764e-12	-5.59728e-12	-5.4697e-12
0.099	8.8536e-12	-9.91328e-12	7.37157e-12	2.63915e-11	2.60532e-11	6.22073e-13	-3.19631e-12	1.92336e-12	1.45728e-11	-4.04861e-13	-4.97228e-12	-5.1572e-12
0.1	6.9786e-12	-1.14758e-11	7.68407e-12	2.6079e-11	2.41782e-11	-9.40427e-13	-3.19631e-12	9.85858e-13	1.26978e-11	5.32639e-13	-6.22228e-12	-3.2822e-12
0.101	1.01036e-11	-1.14758e-11	4.87157e-12	2.6079e-11	2.54282e-11	-3.15427e-13	-2.25881e-12	5.04836e-12	1.48853e-11	2.09514e-12	-3.40978e-12	-3.2822e-12
0.102	1.07286e-11	-1.24133e-11	4.24657e-12	2.51415e-11	2.23032e-11	-3.44043e-12	-2.57131e-12	4.73586e-12	1.30103e-11	2.72014e-12	-1.84728e-12	-2.9697e-12
0.103	1.32286e-11	-1.42883e-11	1.74657e-12	2.4829e-11	2.13657e-11	-5.94043e-12	-3.50881e-12	6.29836e-12	1.39478e-11	-4.04861e-13	-2.84782e-13	-7.82197e-13
0.104	1.54161e-11	-1.49133e-11	-1.69093e-12	2.2329e-11	1.60532e-11	-7.19043e-12	-8.19631e-12	5.36086e-12	1.42603e-11	1.15764e-12	6.52718e-13	1.55304e-13
0.105	1.44786e-11	-1.30383e-11	-2.94093e-12	2.13915e-11	1.91782e-11	-8.75293e-12	-1.13213e-11	7.86086e-12	1.67603e-11	1.15764e-12	2.52772e-12	2.3428e-12
0.106	1.72911e-11	-1.42883e-11	-2.00343e-12	2.13915e-11	1.63657e-11	-9.06543e-12	-1.16338e-11	8.48586e-12	1.58228e-11	-4.77986e-12	4.71522e-12	1.7178e-12
0.107	1.82286e-11	-9.91328e-12	-5.12843e-12	1.9829e-11	1.66782e-11	-1.03154e-11	-1.44463e-11	8.17336e-12	1.61353e-11	1.78264e-12	4.09022e-12	1.0928e-12
0.108	1.44786e-11	-9.60078e-12	-6.06593e-12	2.01415e-11	2.04282e-11	-8.12793e-12	-1.28838e-11	8.48586e-12	1.80103e-11	5.32639e-13	8.15272e-12	2.0303e-12
0.109	1.91661e-11	-1.08508e-11	-7.94093e-12	1.88915e-11	1.73032e-11	-6.87793e-12	-1.69463e-11	5.98586e-12	1.73853e-11	1.47014e-12	9.40272e-12	4.67804e-13
0.11	1.79161e-11	-9.60078e-12	-1.10659e-11	1.88915e-11	1.91782e-11	-6.56543e-12	-1.81963e-11	4.42336e-12	1.76978e-11	-1.02986e-12	9.40272e-12	2.9678e-12
0.111	1.76036e-11	-7.72578e-12	-1.38784e-11	1.9829e-11	1.85532e-11	-7.19043e-12	-2.03838e-11	3.48586e-12	1.86353e-11	2.20139e-13	1.09652e-11	2.9678e-12
0.112	1.76036e-11	-9.28828e-12	-1.85659e-11	2.2329e-11	1.88657e-11	-3.44043e-12	-2.06963e-11	3.79836e-12	2.01978e-11	1.15764e-12	1.15902e-11	5.4678e-12
0.113	1.38536e-11	-7.10078e-12	-1.63784e-11	2.1079e-11	1.57407e-11	-1.56543e-12	-2.22588e-11	1.29836e-12	2.08228e-11	5.32639e-13	1.34652e-11	4.5303e-12
0.114	1.35411e-11	-8.66328e-12	-1.85659e-11	2.5454e-11	1.29282e-11	-2.19043e-12	-1.91338e-11	-1.20164e-12	2.01978e-11	-4.04861e-13	1.19027e-11	9.2178e-12
0.115	9.7911e-12	-9.28828e-12	-1.82534e-11	2.63915e-11	1.04282e-11	-3.44043e-12	-2.38213e-11	-5.76642e-13	1.98853e-11	-1.96736e-12	9.71522e-12	8.9053e-12
0.116	8.8536e-12	-1.33508e-11	-1.85659e-11	3.07665e-11	9.1782e-12	-2.81543e-12	-2.03838e-11	-5.76642e-13	1.73853e-11	-1.96736e-12	8.15272e-12	1.01553e-11
0.117	6.6661e-12	-1.27258e-11	-1.70034e-11	3.07665e-11	3.55319e-12	-4.37793e-12	-2.03838e-11	-3.07664e-12	1.80103e-11	-4.46736e-12	5.02772e-12	1.17178e-11
0.118	8.8536e-12	-1.27258e-11	-1.41909e-11	3.1704e-11	6.05319e-12	-4.37793e-12	-1.97588e-11	-6.20164e-12	1.76978e-11	-3.21736e-12	3.77772e-12	1.35928e-11
0.119	6.3536e-12	-1.71008e-11	-1.16909e-11	3.07665e-11	4.80319e-12	-6.25293e-12	-1.81963e-11	-6.20164e-12	1.67603e-11	-6.34236e-12	3.77772e-12	1.23428e-11
0.12	5.7286e-12	-1.86633e-11	-7.94093e-12	3.1079e-11	5.42819e-12	-4.37793e-12	-1.85088e-11	-9.01414e-12	1.89478e-11	-6.96736e-12	1.90272e-12	1.42178e-11
0.121	7.2911e-12	-1.74133e-11	-6.37843e-12	2.8579e-11	6.05319e-12	-5.00293e-12	-1.56963e-11	-8.70164e-12	1.89478e-11	-9.15486e-12	2.21522e-12	1.70303e-11
0.122	1.16661e-11	-1.71008e-11	-2.00343e-12	2.9204e-11	1.07407e-11	-5.00293e-12	-1.35088e-11	-9.95164e-12	1.80103e-11	-9.15486e-12	2.21522e-12	1.45303e-11
0.123	1.01036e-11	-1.67883e-11	-3.25343e-12	2.6079e-11	1.26157e-11	-3.75293e-12	-1.53838e-11	-1.12016e-11	1.58228e-11	-1.13424e-11	2.21522e-12	1.73428e-11
0.124	1.32286e-11	-1.58508e-11	-2.00343e-12	2.13915e-11	1.23032e-11	-3.75293e-12	-1.41338e-11	-1.33891e-11	1.55103e-11	-1.41549e-11	3.77772e-12	1.67178e-11
0.125	1.26036e-11	-1.42883e-11	-1.28427e-13	1.82665e-11	1.60532e-11	-4.69043e-12	-1.41338e-11	-1.21391e-11	1.51978e-11	-1.60299e-11	5.02772e-12	1.60928e-11
0.126	1.38536e-11	-1.21008e-11	1.84073e-13	1.76415e-11	1.88657e-11	-1.56543e-12	-1.66338e-11	-1.49516e-11	1.45728e-11	-1.91549e-11	4.40272e-12	1.48428e-11
0.127	1.22911e-11	-1.11633e-11	-1.69093e-12	1.3579e-11	1.73032e-11	-2.19043e-12	-1.81963e-11	-1.52641e-11	1.39478e-11	-1.82174e-11	4.09022e-12	1.23428e-11
0.128	1.07286e-11	-9.91328e-12	-4.40927e-13	1.26415e-11	1.76157e-11	-1.56543e-12	-1.69463e-11	-1.40141e-11	1.39478e-11	-2.07174e-11	5.65272e-12	9.2178e-12
0.129	1.04161e-11	-9.91328e-12	1.74657e-12	8.57905e-12	1.91782e-11	-2.19043e-12	-1.53838e-11	-1.33891e-11	1.51978e-11	-1.97799e-11	6.27772e-12	8.5928e-12
0.13	6.3536e-12	-7.72578e-12	2.37157e-12	7.95405e-12	1.91782e-11	-9.40427e-13	-1.50713e-11	-1.08891e-11	1.39478e-11	-2.04049e-11	5.96522e-12	7.3428e-12
0.131	4.4786e-12	-7.41328e-12	2.37157e-12	8.57905e-12	1.69907e-11	-4.06543e-12	-1.53838e-11	-1.12016e-11	1.45728e-11	-2.10299e-11	7.84022e-12	5.4678e-12
0.132	2.9161e-12	-6.16328e-12	3.62157e-12	7.64155e-12	1.57407e-11	-1.56543e-12	-1.38213e-11	-1.05766e-11	1.61353e-11	-2.19674e-11	6.90272e-12	4.2178e-12
0.133	1.3536e-12	-5.53828e-12	5.80907e-12	6.70405e-12	1.41782e-11	-3.75293e-12	-1.10088e-11	-8.38914e-12	1.45728e-11	-1.88424e-11	9.40272e-12	4.67804e-13
0.134	1.0411e-12	-5.22578e-12	6.43407e-12	8.26655e-12	9.8032e-12	-2.81543e-12	-1.00713e-11	-7.45164e-12	1.55103e-11	-1.75924e-11	8.77772e-12	3.2803e-12
0.135	1.3536e-12	-4.28828e-12	8.62157e-12	7.01655e-12	6.67819e-12	-3.12793e-12	-8.50881e-12	-6.20164e-12	1.51978e-11	-1.25924e-11	1.15902e-11	4.67804e-13
0.136	1.0411e-12	-1.78828e-12	1.08091e-11	3.57905e-12	7.3032e-12	-2.50293e-12	-3.82131e-12	-4.63914e-12	1.33228e-11	-1.38424e-11	8.15272e-12	-4.69697e-13
0.137	2.9161e-12	-3.35078e-12	8.62157e-12	3.57905e-12	3.24069e-12	-3.44043e-12	-7.13053e-14	-4.63914e-12	1.26978e-11	-7.27986e-12	7.52772e-12	4.67804e-13
0.138	1.9786e-12	-2.41328e-12	1.04966e-11	2.32905e-12	3.24069e-12	-3.44043e-12	-6.96305e-13	-5.57664e-12	1.23853e-11	-7.59236e-12	8.15272e-12	-4.69697e-13
0.139	3.2286e-12	-1.16328e-12	1.20591e-11	1.07905e-12	1.99069e-12	-6.27927e-13	3.05369e-12	-5.26414e-12	1.11353e-11	-6.02986e-12	1.03402e-11	4.67804e-13
0.14	6.3536e-12	-2.41328e-12	1.29966e-11	-4.83455e-13	1.36569e-12	-1.56543e-12	3.99119e-12	-5.57664e-12	8.63533e-12	-5.71736e-12	7.52772e-12	-4.69697e-13
0.141	8.8536e-12	-5.22578e-12	1.26841e-11	-1.42095e-12	5.74069e-12	-1.25293e-12	6.1787e-12	-2.13914e-12	9.26033e-12	-4.46736e-12	8.46522e-12	1.55304e-13
0.142	9.1661e-12	-5.85078e-12	1.36216e-11	-2.98346e-12	4.49069e-12	-9.40427e-13	7.7412e-12	-3.38914e-12	6.76033e-12	-5.09236e-12	6.27772e-12	2.0303e-12
0.143	1.10411e-11	-2.41328e-12	1.39341e-11	-6.10846e-12	5.42819e-12	1.55957e-12	9.9287e-12	-2.45164e-12	4.88533e-12	-5.40486e-12	4.09022e-12	2.3428e-12
0.144	1.01036e-11	-4.91328e-12	1.29966e-11	-6.42096e-12	4.49069e-12	2.80957e-12	1.05537e-11	-2.13914e-12	8.63533e-12	-4.15486e-12	1.90272e-12	4.2178e-12
0.145	8.8536e-12	-4.60078e-12	1.20591e-11	-8.29596e-12	6.67819e-12	4.68457e-12	1.11787e-11	-5.76642e-13	5.51033e-12	-3.84236e-12	1.59022e-12	5.4678e-12
0.146	6.6661e-12	-2.41328e-12	1.04966e-11	-6.73346e-12	7.3032e-12	5.93457e-12	8.0537e-12	3.60858e-13	8.32283e-12	-4.77986e-12	9.65219e-13	6.0928e-12
0.147	3.5411e-12	-8.50783e-13	1.26841e-11	-7.67096e-12	8.8657e-12	6.87207e-12	7.1162e-12	3.79836e-12	7.07283e-12	-1.02986e-12	-1.84728e-12	7.9678e-12
0.148	2.6036e-12	-8.50783e-13	1.29966e-11	-5.17096e-12	6.67819e-12	5.93457e-12	5.8662e-12	4.42336e-12	9.88533e-12	-2.90486e-12	-1.53478e-12	1.01553e-11
0.149	1.9786e-12	1.64922e-12	1.36216e-11	-1.42095e-12	3.55319e-12	9.68457e-12	2.74119e-12	3.48586e-12	9.26033e-12	-9.23614e-14	-1.22228e-12	1.07803e-11
0.15	2.9161e-12	8.67171e-14	1.54966e-11	-7.95955e-13	4.17819e-12	1.18721e-11	7.1162e-12	2.23586e-12	1.05103e-11	-7.17361e-13	3.40218e-13	1.29678e-11
0.151	-5.21397e-13	8.67171e-14	1.73716e-11	3.89155e-12	3.86569e-12	8.43457e-12	5.2412e-12	1.29836e-12	1.11353e-11	1.78264e-12	-9.09782e-13	1.26553e-11
0.152	-1.7714e-12	1.02422e-12	1.45591e-11	2.64155e-12	1.67819e-12	7.80957e-12	6.1787e-12	2.23586e-12	8.01033e-12	8.45139e-13	-1.84728e-12	9.8428e-12
0.153	-3.6464e-12	3.99217e-13	1.61216e-11	7.01655e-12	3.24069e-12	5.30957e-12	6.4912e-12	4.73586e-12	8.63533e-12	1.78264e-12	-4.97228e-12	9.8428e-12
0.154	-3.0214e-12	1.33672e-12	1.76841e-11	7.64155e-12	4.28194e-13	2.49707e-12	7.4287e-12	2.86086e-12	8.94783e-12	2.09514e-12	-3.40978e-12	1.14053e-11
0.155	-3.0214e-12	2.27422e-12	1.73716e-11	1.1079e-11	1.67819e-12	4.37207e-12	7.1162e-12	2.86086e-12	9.88533e-12	1.47014e-12	-4.03478e-12	9.2178e-12
0.156	-1.1464e-12	5.71172e-12	1.67466e-11	9.82905e-12	-2.07181e-12	2.49707e-12	4.3037e-12	4.83578e-14	1.33228e-11	5.32639e-13	-5.90978e-12	7.3428e-12
0.157	4.16103e-13	5.71172e-12	1.42466e-11	1.07665e-11	-1.13431e-12	-6.27927e-13	3.67869e-12	1.61086e-12	1.42603e-11	1.15764e-12	-4.03478e-12	7.3428e-12
0.158	1.0411e-12	7.27422e-12	1.48716e-11	1.2329e-11	-1.96806e-13	9.34573e-13	2.74119e-12	-2.45164e-12	1.58228e-11	1.47014e-12	-3.72228e-12	1.01553e-11
0.159	3.2286e-12	5.08672e-12	1.14341e-11	9.51655e-12	2.30319e-12	9.34573e-13	-3.83805e-13	-3.07664e-12	1.48853e-11	3.97014e-12	-4.34728e-12	8.5928e-12
0.16	6.6661e-12	5.71172e-12	1.20591e-11	8.26655e-12	1.36569e-12	-1.87793e-12	-5.38381e-12	-4.95164e-12	1.26978e-11	3.03264e-12	-5.28478e-12	9.5303e-12
0.161	8.5411e-12	2.89922e-12	9.55907e-12	9.51655e-12	3.24069e-12	-1.25293e-12	-7.88381e-12	-5.26414e-12	1.67603e-11	4.59514e-12	-4.65978e-12	7.9678e-12
0.162	9.7911e-12	-2.10078e-12	7.99657e-12	7.01655e-12	2.92819e-12	-1.87793e-12	-8.82131e-12	-4.32664e-12	1.36353e-11	2.72014e-12	-1.84728e-12	5.1553e-12
0.163	1.01036e-11	-3.35078e-12	7.99657e-12	5.45405e-12	6.99069e-12	9.34573e-13	-8.50881e-12	-9.01414e-12	1.48853e-11	6.15764e-12	-3.40978e-12	7.0303e-12
0.164	7.9161e-12	-2.72578e-12	7.37157e-12	5.45405e-12	5.42819e-12	1.55957e-12	-7.88381e-12	-5.88914e-12	1.61353e-11	6.15764e-12	-2.15978e-12	8.2803e-12
0.165	1.16661e-11	-5.22578e-12	4.24657e-12	3.89155e-12	8.2407e-12	3.43457e-12	-1.10088e-11	-5.88914e-12	1.48853e-11	8.97014e-12	-1.53478e-12	1.10928e-11
0.166	9.7911e-12	-4.91328e-12	2.37157e-12	2.95405e-12	7.3032e-12	5.30957e-12	-1.06963e-11	-4.63914e-12	1.30103e-11	1.02201e-11	-3.09728e-12	1.04678e-11
0.167	8.5411e-12	-2.10078e-12	2.05907e-12	2.95405e-12	9.1782e-12	6.55957e-12	-1.19463e-11	-1.51414e-12	1.36353e-11	1.20951e-11	-4.03478e-12	8.2803e-12
0.168	9.7911e-12	-4.91328e-12	-4.40927e-13	1.07905e-12	8.2407e-12	8.12207e-12	-1.25713e-11	-1.51414e-12	1.30103e-11	1.05326e-11	-2.78478e-12	9.2178e-12
0.169	9.7911e-12	-2.41328e-12	-4.40927e-13	2.95405e-12	8.2407e-12	9.37207e-12	-1.19463e-11	4.42336e-12	1.30103e-11	1.24076e-11	-4.97228e-12	7.0303e-12
0.17	7.9161e-12	-4.28828e-12	-7.53427e-13	3.26655e-12	9.4907e-12	8.43457e-12	-1.10088e-11	5.04836e-12	1.17603e-11	1.14701e-11	-5.28478e-12	7.0303e-12
0.171	8.8536e-12	-3.66328e-12	-2.94093e-12	2.64155e-12	1.16782e-11	8.43457e-12	-1.25713e-11	3.79836e-12	8.32283e-12	9.90764e-12	-3.40978e-12	4.2178e-12
0.172	6.9786e-12	-2.10078e-12	1.12157e-12	2.32905e-12	1.01157e-11	8.74707e-12	-1.16338e-11	6.29836e-12	9.57283e-12	1.08451e-11	-6.22228e-12	7.0303e-12
0.173	9.7911e-12	-5.85078e-12	-2.31593e-12	3.26655e-12	1.10532e-11	5.93457e-12	-9.13381e-12	6.29836e-12	9.57283e-12	9.28264e-12	-3.72228e-12	6.0928e-12
0.174	8.5411e-12	-2.72578e-12	-3.25343e-12	3.89155e-12	1.01157e-11	4.05957e-12	-6.94631e-12	5.36086e-12	1.14478e-11	8.34514e-12	-7.78478e-12	7.3428e-12
0.175	9.7911e-12	-6.16328e-12	-1.28427e-13	3.89155e-12	1.10532e-11	3.09573e-13	-6.00881e-12	2.54836e-12	1.17603e-11	6.47014e-12	-8.40978e-12	1.07803e-11
0.176	1.26036e-11	-5.22578e-12	-7.53427e-13	4.82905e-12	9.1782e-12	-1.56543e-12	-6.00881e-12	-5.76642e-13	1.26978e-11	4.59514e-12	-6.84728e-12	1.45303e-11
0.177	1.13536e-11	-5.53828e-12	-1.28427e-13	3.57905e-12	8.8657e-12	-3.44043e-12	-3.50881e-12	-2.45164e-12	1.20728e-11	2.40764e-12	-8.09728e-12	1.54678e-11
0.178	1.51036e-11	-8.03828e-12	8.09074e-13	2.64155e-12	8.5532e-12	-4.69043e-12	2.41195e-13	-5.88914e-12	1.23853e-11	3.34514e-12	-7.47228e-12	1.76553e-11
0.179	1.69786e-11	-9.28828e-12	4.87157e-12	4.20405e-12	9.4907e-12	-7.81543e-12	-3.83805e-13	-7.45164e-12	1.01978e-11	3.65764e-12	-9.65978e-12	2.14053e-11
0.18	1.82286e-11	-9.91328e-12	7.68407e-12	4.82905e-12	9.8032e-12	-8.44043e-12	5.53695e-13	-7.13914e-12	9.26033e-12	2.40764e-12	-1.12223e-11	2.17178e-11
0.181	1.51036e-11	-1.11633e-11	9.24657e-12	6.07905e-12	1.16782e-11	-6.25293e-12	1.17869e-12	-1.05766e-11	9.88533e-12	5.32639e-13	-1.05973e-11	2.32803e-11
0.182	1.57286e-11	-1.36633e-11	1.11216e-11	6.39155e-12	1.16782e-11	-5.00293e-12	4.92869e-12	-1.05766e-11	9.88533e-12	-1.34236e-12	-1.09098e-11	2.01553e-11
0.183	1.26036e-11	-1.55383e-11	1.26841e-11	4.82905e-12	1.10532e-11	-6.56543e-12	4.3037e-12	-1.12016e-11	1.08228e-11	-4.04861e-13	-9.97228e-12	2.29678e-11
0.184	9.1661e-12	-1.42883e-11	1.08091e-11	2.32905e-12	9.8032e-12	-6.25293e-12	5.2412e-12	-9.01414e-12	1.58228e-11	-3.21736e-12	-7.78478e-12	2.35928e-11
0.185	5.1036e-12	-1.58508e-11	1.17466e-11	3.26655e-12	8.5532e-12	-5.00293e-12	5.2412e-12	-1.30766e-11	1.33228e-11	-4.46736e-12	-4.97228e-12	2.45303e-11
0.186	5.1036e-12	-1.58508e-11	1.14341e-11	4.51655e-12	7.3032e-12	-5.62793e-12	9.3037e-12	-1.15141e-11	1.76978e-11	-2.27986e-12	-5.97282e-13	2.35928e-11
0.187	2.6036e-12	-1.74133e-11	9.55907e-12	-4.83455e-13	7.3032e-12	-5.31543e-12	1.02412e-11	-1.15141e-11	1.64478e-11	-3.84236e-12	1.27772e-12	1.76553e-11
0.188	-1.7714e-12	-1.74133e-11	8.93407e-12	-2.35845e-12	7.3032e-12	-5.62793e-12	8.3662e-12	-9.01414e-12	1.80103e-11	-3.84236e-12	5.65272e-12	1.54678e-11
0.189	-2.3964e-12	-1.64758e-11	8.93407e-12	-3.92096e-12	7.9282e-12	-5.31543e-12	7.7412e-12	-7.76414e-12	1.80103e-11	-7.90486e-12	7.21522e-12	1.20303e-11
0.19	-2.7089e-12	-1.58508e-11	8.62157e-12	-2.35845e-12	9.1782e-12	-2.50293e-12	7.7412e-12	-9.32664e-12	1.76978e-11	-1.00924e-11	1.03402e-11	9.2178e-12
0.191	-5.5214e-12	-1.55383e-11	8.93407e-12	-5.48346e-12	9.8032e-12	-3.44043e-12	7.4287e-12	-9.32664e-12	1.92603e-11	-8.84236e-12	1.00277e-11	3.2803e-12
0.192	-6.7714e-12	-1.42883e-11	8.93407e-12	-3.92096e-12	1.01157e-11	-3.12793e-12	7.4287e-12	-9.95164e-12	1.67603e-11	-9.15486e-12	1.06527e-11	3.9053e-12
0.193	-7.7089e-12	-1.11633e-11	7.37157e-12	-3.29596e-12	9.4907e-12	-5.62793e-12	8.3662e-12	-9.01414e-12	1.67603e-11	-6.34236e-12	1.31527e-11	1.55304e-13
0.194	-8.9589e-12	-1.08508e-11	8.93407e-12	-2.98346e-12	1.04282e-11	-5.62793e-12	8.0537e-12	-1.30766e-11	1.55103e-11	-5.09236e-12	1.44027e-11	-3.5947e-12
0.195	-1.08339e-11	-1.05383e-11	7.05907e-12	-2.98346e-12	1.04282e-11	-9.37793e-12	6.8037e-12	-1.40141e-11	1.39478e-11	-2.59236e-12	1.09652e-11	-4.5322e-12
0.196	-1.11464e-11	-9.28828e-12	9.87157e-12	-1.42095e-12	9.8032e-12	-8.44043e-12	7.7412e-12	-1.62016e-11	1.05103e-11	-1.96736e-12	1.00277e-11	-5.4697e-12
0.197	-8.3339e-12	-8.97578e-12	7.99657e-12	-4.83455e-13	8.2407e-12	-1.15654e-11	9.3037e-12	-2.02641e-11	1.20728e-11	8.45139e-13	8.77772e-12	-7.0322e-12
0.198	-1.02089e-11	-8.66328e-12	7.99657e-12	7.66545e-13	8.2407e-12	-1.15654e-11	9.9287e-12	-2.12016e-11	8.01033e-12	-9.23614e-14	5.65272e-12	-8.5947e-12
0.199	-8.6464e-12	-8.03828e-12	8.30907e-12	2.01655e-12	1.10532e-11	-1.18779e-11	1.18037e-11	-2.21391e-11	8.63533e-12	1.15764e-12	6.59022e-12	-6.4072e-12
0.2	-7.3964e-12	-6.78828e-12	7.37157e-12	1.07905e-12	7.3032e-12	-1.40654e-11	1.21162e-11	-2.43266e-11	8.63533e-12	1.47014e-12	5.96522e-12	-7.3447e-12
0.201	-7.7089e-12	-6.47578e-12	8.30907e-12	-4.83455e-13	8.5532e-12	-1.43779e-11	1.61787e-11	-2.33891e-11	4.57283e-12	1.78264e-12	7.84022e-12	-6.4072e-12
0.202	-7.0839e-12	-5.85078e-12	6.12157e-12	-1.73345e-12	6.36569e-12	-1.46904e-11	1.86787e-11	-2.43266e-11	7.69783e-12	3.65764e-12	7.21522e-12	-4.8447e-12
0.203	-6.7714e-12	-7.41328e-12	8.62157e-12	-1.10845e-12	4.80319e-12	-1.37529e-11	1.80537e-11	-2.52641e-11	5.82283e-12	2.09514e-12	1.09652e-11	-3.5947e-12
0.204	-6.7714e-12	-4.28828e-12	6.74657e-12	-4.23346e-12	2.30319e-12	-1.18779e-11	2.02412e-11	-2.62016e-11	5.51033e-12	3.03264e-12	1.19027e-11	-2.3447e-12
0.205	-3.3339e-12	-4.60078e-12	6.43407e-12	-6.42096e-12	1.99069e-12	-9.06543e-12	1.74287e-11	-2.68266e-11	4.26033e-12	1.47014e-12	1.34652e-11	-4.69697e-13
0.206	-3.0214e-12	-3.03828e-12	6.12157e-12	-7.35846e-12	4.28194e-13	-1.00029e-11	1.89912e-11	-2.62016e-11	2.69783e-12	-1.34236e-12	1.53402e-11	-1.57197e-13
0.207	-4.2714e-12	-3.66328e-12	3.93407e-12	-8.29596e-12	-1.13431e-12	-6.56543e-12	1.46162e-11	-2.74516e-11	2.38533e-12	-1.34236e-12	1.50277e-11	-1.0947e-12
0.208	-2.7089e-12	-4.28828e-12	4.24657e-12	-8.92096e-12	1.15694e-13	-5.94043e-12	1.39912e-11	-2.55766e-11	-1.05217e-12	5.32639e-13	1.72152e-11	-4.69697e-13
0.209	-2.7089e-12	-2.10078e-12	4.24657e-12	-9.85846e-12	-1.44681e-12	-6.56543e-12	1.43037e-11	-2.37016e-11	3.01033e-12	-2.27986e-12	1.72152e-11	-7.82197e-13
0.21	-2.0839e-12	-1.47578e-12	2.68407e-12	-1.11085e-11	2.92819e-12	-7.19043e-12	1.27412e-11	-2.18266e-11	3.63533e-12	-1.34236e-12	1.90902e-11	-3.9072e-12
0.211	-2.7089e-12	-8.50783e-13	2.68407e-12	-8.60846e-12	5.42819e-12	-8.12793e-12	1.36787e-11	-1.96391e-11	3.94783e-12	2.20139e-13	1.97152e-11	-4.69697e-13
0.212	-2.08897e-13	1.64922e-12	2.05907e-12	-5.17096e-12	2.61569e-12	-1.00029e-11	1.43037e-11	-2.18266e-11	2.69783e-12	1.47014e-12	2.22152e-11	-7.82197e-13
0.213	-2.0839e-12	3.83672e-12	8.09074e-13	-3.92096e-12	4.49069e-12	-8.75293e-12	1.33662e-11	-1.90141e-11	5.19783e-12	3.34514e-12	2.25277e-11	-1.0947e-12
0.214	-3.0214e-12	3.83672e-12	2.37157e-12	-4.23346e-12	1.99069e-12	-9.37793e-12	1.24287e-11	-1.87016e-11	7.07283e-12	2.72014e-12	2.25277e-11	-1.0947e-12
0.215	-3.6464e-12	1.96172e-12	1.43407e-12	-5.79596e-12	6.05319e-12	-1.03154e-11	1.43037e-11	-1.83891e-11	5.19783e-12	4.28264e-12	2.15902e-11	-1.7197e-12
0.216	-5.2089e-12	1.33672e-12	1.12157e-12	-5.79596e-12	7.3032e-12	-7.81543e-12	1.49287e-11	-1.90141e-11	6.13533e-12	1.78264e-12	2.37777e-11	-4.69697e-13
0.217	-7.7089e-12	3.52422e-12	1.12157e-12	-7.35846e-12	5.74069e-12	-8.44043e-12	1.46162e-11	-1.55766e-11	6.13533e-12	3.34514e-12	2.44027e-11	-7.82197e-13
0.218	-9.5839e-12	8.67171e-14	8.09074e-13	-9.23346e-12	1.07407e-11	-9.37793e-12	1.27412e-11	-1.65141e-11	5.19783e-12	1.47014e-12	2.47152e-11	-7.82197e-13
0.219	-1.02089e-11	3.99217e-13	2.37157e-12	-6.10846e-12	1.07407e-11	-4.69043e-12	1.58662e-11	-1.87016e-11	4.88533e-12	-1.34236e-12	2.09652e-11	-1.7197e-12
0.22	-1.17714e-11	-1.47578e-12	3.62157e-12	-1.17335e-11	1.26157e-11	-3.12793e-12	1.64912e-11	-1.99516e-11	3.32283e-12	-1.34236e-12	1.94027e-11	-1.0947e-12
0.221	-9.2714e-12	-4.91328e-12	1.74657e-12	-1.1421e-11	1.38657e-11	-3.12793e-12	1.30537e-11	-1.83891e-11	1.44783e-12	-2.59236e-12	2.12777e-11	1.4053e-12
0.222	-1.27089e-11	-8.97578e-12	3.93407e-12	-1.1421e-11	1.38657e-11	-1.56543e-12	1.24287e-11	-1.93266e-11	-4.27168e-13	-4.15486e-12	2.00277e-11	4.2178e-12
0.223	-1.14589e-11	-8.03828e-12	2.68407e-12	-1.17335e-11	1.48032e-11	-3.12793e-12	1.02412e-11	-1.90141e-11	-3.55217e-12	-7.59236e-12	1.87777e-11	5.1553e-12
0.224	-1.05214e-11	-1.02258e-11	2.68407e-12	-1.2046e-11	1.44907e-11	-3.75293e-12	6.4912e-12	-2.02641e-11	-1.67717e-12	-6.65486e-12	1.90902e-11	4.8428e-12
0.225	-1.11464e-11	-1.17883e-11	3.62157e-12	-1.1421e-11	1.35532e-11	-4.06543e-12	4.3037e-12	-1.58891e-11	-6.05217e-12	-4.15486e-12	1.94027e-11	6.0928e-12
0.226	-1.14589e-11	-1.30383e-11	-4.40927e-13	-1.0171e-11	1.23032e-11	-3.44043e-12	4.6162e-12	-1.58891e-11	-7.92717e-12	-6.34236e-12	2.06527e-11	6.7178e-12
0.227	-1.20839e-11	-1.61633e-11	2.68407e-12	-7.98346e-12	1.26157e-11	-1.56543e-12	1.49119e-12	-1.71391e-11	-9.17717e-12	-7.59236e-12	2.12777e-11	4.8428e-12
0.228	-1.36464e-11	-1.58508e-11	-1.28427e-13	-6.10846e-12	1.29282e-11	6.22073e-13	-1.00881e-12	-1.62016e-11	-1.16772e-11	-8.52986e-12	1.75277e-11	3.5928e-12
0.229	-1.61464e-11	-1.92883e-11	-2.00343e-12	-3.60846e-12	1.01157e-11	-9.40427e-13	2.41195e-13	-1.40141e-11	-1.38647e-11	-8.52986e-12	1.65902e-11	2.3428e-12
0.23	-1.61464e-11	-2.11633e-11	-7.53427e-13	-2.04595e-12	1.19907e-11	-1.25293e-12	-3.19631e-12	-1.62016e-11	-1.44897e-11	-1.00924e-11	1.69027e-11	1.0928e-12
0.231	-1.86464e-11	-2.27258e-11	-1.69093e-12	1.70405e-12	8.5532e-12	3.09573e-13	-2.57131e-12	-1.74516e-11	-1.41772e-11	-9.77986e-12	1.40902e-11	1.0928e-12
0.232	-1.86464e-11	-2.36633e-11	-3.87843e-12	9.20405e-12	6.05319e-12	-2.81543e-12	-2.57131e-12	-1.83891e-11	-1.69897e-11	-1.10299e-11	1.28402e-11	-3.5947e-12
0.233	-2.33339e-11	-2.52258e-11	-2.00343e-12	1.0454e-11	4.49069e-12	-9.40427e-13	-3.82131e-12	-1.71391e-11	-1.69897e-11	-1.07174e-11	1.06527e-11	-5.1572e-12
0.234	-2.48964e-11	-2.83508e-11	-1.06593e-12	1.20165e-11	2.61569e-12	-1.87793e-12	2.41195e-13	-1.80766e-11	-1.73022e-11	-1.22799e-11	7.84022e-12	-1.7197e-12
0.235	-2.61464e-11	-2.99133e-11	3.30907e-12	1.3579e-11	1.67819e-12	-2.9266e-15	-6.96305e-13	-1.87016e-11	-1.66772e-11	-1.07174e-11	6.27772e-12	-2.3447e-12
0.236	-2.70839e-11	-2.92883e-11	1.12157e-12	1.38915e-11	3.24069e-12	1.24707e-12	-7.13053e-14	-1.77641e-11	-1.44897e-11	-9.46736e-12	5.34022e-12	-2.0322e-12
0.237	-2.92714e-11	-2.86633e-11	8.09074e-13	1.32665e-11	2.61569e-12	-1.25293e-12	3.36619e-12	-1.62016e-11	-1.13647e-11	-1.10299e-11	3.15272e-12	-2.6572e-12
0.238	-3.14589e-11	-2.92883e-11	4.24657e-12	1.2954e-11	1.15694e-13	3.09573e-13	5.2412e-12	-1.55766e-11	-1.10522e-11	-1.38424e-11	3.46522e-12	-2.6572e-12
0.239	-2.80214e-11	-2.83508e-11	5.49657e-12	9.82905e-12	1.05319e-12	6.22073e-13	7.4287e-12	-1.46391e-11	-1.01147e-11	-1.29049e-11	9.65219e-13	-6.7197e-12
0.24	-2.80214e-11	-2.77258e-11	6.43407e-12	1.2954e-11	1.15694e-13	-3.15427e-13	8.0537e-12	-1.30766e-11	-6.98967e-12	-1.19674e-11	2.52772e-12	-7.0322e-12
0.241	-2.52089e-11	-2.61633e-11	7.37157e-12	1.1079e-11	2.30319e-12	-3.15427e-13	9.3037e-12	-8.38914e-12	-4.80217e-12	-1.29049e-11	2.52772e-12	-9.8447e-12
0.242	-2.48964e-11	-2.64758e-11	9.24657e-12	1.2329e-11	-1.96806e-13	1.55957e-12	9.6162e-12	-9.32664e-12	-4.17717e-12	-1.32174e-11	2.21522e-12	-1.23447e-11
0.243	-2.14589e-11	-2.61633e-11	1.08091e-11	1.01415e-11	-5.09306e-13	6.22073e-13	1.05537e-11	-8.38914e-12	-5.42717e-12	-1.04049e-11	2.84022e-12	-1.20322e-11
0.244	-2.20839e-11	-2.58508e-11	1.04966e-11	9.20405e-12	-1.13431e-12	1.55957e-12	7.4287e-12	-9.32664e-12	-2.61467e-12	-1.16549e-11	3.77772e-12	-1.48447e-11
0.245	-1.86464e-11	-2.58508e-11	1.42466e-11	9.82905e-12	-1.96806e-13	9.34573e-13	5.8662e-12	-8.38914e-12	-3.55217e-12	-8.84236e-12	5.34022e-12	-1.54697e-11
0.246	-1.98964e-11	-2.42883e-11	1.67466e-11	1.01415e-11	1.36569e-12	-1.56543e-12	3.67869e-12	-9.63914e-12	-5.42717e-12	-9.15486e-12	5.02772e-12	-1.57822e-11
0.247	-1.98964e-11	-2.39758e-11	1.45591e-11	1.1079e-11	3.24069e-12	3.09573e-13	2.11619e-12	-1.02641e-11	-7.92717e-12	-8.84236e-12	6.27772e-12	-1.76572e-11
0.248	-1.86464e-11	-2.08508e-11	1.45591e-11	9.82905e-12	3.24069e-12	-9.40427e-13	4.3037e-12	-9.63914e-12	-8.23967e-12	-7.90486e-12	5.96522e-12	-1.82822e-11
0.249	-1.73964e-11	-2.11633e-11	1.26841e-11	1.1079e-11	6.05319e-12	-2.81543e-12	1.17869e-12	-8.70164e-12	-9.17717e-12	-1.07174e-11	9.09022e-12	-1.85947e-11
0.25	-1.80214e-11	-1.89758e-11	1.14341e-11	8.57905e-12	8.2407e-12	-6.87793e-12	-1.00881e-12	-9.95164e-12	-1.01147e-11	-7.90486e-12	8.15272e-12	-1.95322e-11
0.251	-1.55214e-11	-1.89758e-11	1.20591e-11	1.07665e-11	7.9282e-12	-7.50293e-12	-4.44631e-12	-6.20164e-12	-9.48967e-12	-7.59236e-12	1.19027e-11	-1.85947e-11
0.252	-1.58339e-11	-1.99133e-11	1.45591e-11	1.1704e-11	8.2407e-12	-8.75293e-12	-3.50881e-12	-5.57664e-12	-7.61467e-12	-8.21736e-12	1.06527e-11	-1.60947e-11
0.253	-1.45839e-11	-2.17883e-11	1.20591e-11	9.51655e-12	9.1782e-12	-7.19043e-12	-6.63381e-12	-3.07664e-12	-8.23967e-12	-4.77986e-12	1.00277e-11	-1.48447e-11
0.254	-1.52089e-11	-1.99133e-11	1.04966e-11	7.64155e-12	7.9282e-12	-8.44043e-12	-6.63381e-12	6.73358e-13	-5.11467e-12	-3.84236e-12	1.19027e-11	-1.26572e-11
0.255	-1.80214e-11	-1.96008e-11	1.04966e-11	7.01655e-12	8.2407e-12	-1.06279e-11	-8.19631e-12	6.73358e-13	-2.61467e-12	-2.59236e-12	1.22152e-11	-1.23447e-11
0.256	-1.61464e-11	-1.92883e-11	8.30907e-12	5.14155e-12	8.8657e-12	-9.06543e-12	-7.88381e-12	3.17336e-12	-1.98967e-12	-3.21736e-12	1.34652e-11	-1.07822e-11
0.257	-1.64589e-11	-1.74133e-11	5.80907e-12	5.14155e-12	7.6157e-12	-9.69043e-12	-9.13381e-12	3.48586e-12	-2.61467e-12	-2.27986e-12	1.37777e-11	-8.9072e-12
0.258	-1.77089e-11	-1.55383e-11	7.05907e-12	4.20405e-12	7.3032e-12	-9.69043e-12	-1.00713e-11	5.36086e-12	-7.39668e-13	-3.21736e-12	1.22152e-11	-8.9072e-12
0.259	-1.83339e-11	-1.30383e-11	7.05907e-12	3.57905e-12	6.99069e-12	-1.18779e-11	-1.06963e-11	5.04836e-12	3.63533e-12	-4.77986e-12	1.15902e-11	-6.7197e-12
0.26	-1.86464e-11	-1.42883e-11	4.55907e-12	2.32905e-12	5.42819e-12	-1.25029e-11	-1.13213e-11	2.54836e-12	2.07283e-12	-6.96736e-12	7.84022e-12	-5.4697e-12
0.261	-1.95839e-11	-1.55383e-11	2.05907e-12	1.70405e-12	5.42819e-12	-1.28154e-11	-8.19631e-12	4.11086e-12	1.97832e-13	-9.15486e-12	6.90272e-12	-4.8447e-12
0.262	-1.70839e-11	-1.77258e-11	2.37157e-12	1.41545e-13	2.92819e-12	-1.43779e-11	-6.63381e-12	3.17336e-12	1.76033e-12	-1.35299e-11	6.90272e-12	-6.4072e-12
0.263	-1.70839e-11	-1.83508e-11	-4.40927e-13	-1.73345e-12	2.92819e-12	-1.46904e-11	-8.19631e-12	1.92336e-12	3.94783e-12	-1.19674e-11	3.77772e-12	-6.0947e-12
0.264	-1.61464e-11	-1.99133e-11	-1.37843e-12	-4.83455e-13	3.24069e-12	-1.53154e-11	-5.69631e-12	6.73358e-13	4.26033e-12	-1.44674e-11	2.84022e-12	-6.0947e-12
0.265	-1.48964e-11	-2.39758e-11	-2.00343e-12	1.41545e-13	-1.96806e-13	-1.68779e-11	-6.00881e-12	1.29836e-12	4.88533e-12	-1.50924e-11	6.52718e-13	-6.7197e-12
0.266	-1.48964e-11	-2.52258e-11	-2.00343e-12	-1.70955e-13	-3.00931e-12	-1.53154e-11	-4.75881e-12	9.85858e-13	8.94783e-12	-1.44674e-11	-2.84782e-13	-8.9072e-12
0.267	-1.36464e-11	-2.52258e-11	-4.19093e-12	7.66545e-13	-7.07181e-12	-1.75029e-11	-2.88381e-12	1.61086e-12	6.76033e-12	-1.60299e-11	-9.09782e-13	-1.07822e-11
0.268	-1.52089e-11	-2.99133e-11	-6.37843e-12	2.64155e-12	-6.75931e-12	-1.65654e-11	-2.57131e-12	1.92336e-12	7.38533e-12	-1.66549e-11	-1.84728e-12	-1.07822e-11
0.269	-1.23964e-11	-3.02258e-11	-5.12843e-12	1.39155e-12	-1.05093e-11	-1.62529e-11	-4.13381e-12	6.73358e-13	9.88533e-12	-1.66549e-11	-2.15978e-12	-1.29697e-11
0.27	-1.20839e-11	-3.11633e-11	-6.06593e-12	1.39155e-12	-1.08218e-11	-1.37529e-11	-3.50881e-12	6.73358e-13	9.88533e-12	-1.60299e-11	-2.15978e-12	-1.29697e-11
0.271	-1.17714e-11	-3.27258e-11	-6.69093e-12	3.26655e-12	-1.08218e-11	-1.15654e-11	-4.13381e-12	-5.76642e-13	1.30103e-11	-1.63424e-11	-3.40978e-12	-1.04697e-11
0.272	-9.8964e-12	-3.36633e-11	-5.75343e-12	2.01655e-12	-1.11343e-11	-7.19043e-12	-6.32131e-12	9.85858e-13	1.30103e-11	-1.72799e-11	-1.53478e-12	-1.29697e-11
0.273	-6.7714e-12	-3.30383e-11	-8.87843e-12	1.07905e-12	-8.94681e-12	-8.12793e-12	-6.63381e-12	6.73358e-13	1.20728e-11	-1.44674e-11	-1.22228e-12	-1.67197e-11
0.274	-7.3964e-12	-3.49133e-11	-8.25343e-12	1.41545e-13	-1.08218e-11	-5.00293e-12	-9.75881e-12	6.73358e-13	1.48853e-11	-1.29049e-11	3.15272e-12	-1.45322e-11
0.275	-5.5214e-12	-3.14758e-11	-7.00343e-12	-4.83455e-13	-8.00931e-12	-5.00293e-12	-9.75881e-12	1.29836e-12	1.70728e-11	-1.50924e-11	6.52718e-13	-1.57822e-11
0.276	-3.6464e-12	-2.96008e-11	-9.19093e-12	-1.70955e-13	-6.13431e-12	-4.37793e-12	-1.06963e-11	-2.64142e-13	1.80103e-11	-1.25924e-11	3.46522e-12	-1.76572e-11
0.277	-5.2089e-12	-2.99133e-11	-9.50343e-12	-1.10845e-12	-5.50931e-12	-3.44043e-12	-1.13213e-11	3.79836e-12	1.92603e-11	-1.35299e-11	5.34022e-12	-1.98447e-11
0.278	-3.9589e-12	-2.83508e-11	-1.01284e-11	-4.83455e-13	-7.07181e-12	-3.44043e-12	-1.25713e-11	1.92336e-12	1.86353e-11	-1.32174e-11	8.15272e-12	-2.07822e-11
0.279	-2.08897e-13	-2.92883e-11	-9.81593e-12	-1.42095e-12	-6.44681e-12	-3.12793e-12	-1.22588e-11	9.85858e-13	1.83228e-11	-1.22799e-11	9.71522e-12	-2.42197e-11
0.28	1.03603e-13	-2.64758e-11	-1.26284e-11	1.41545e-13	-8.00931e-12	-2.81543e-12	-1.28838e-11	-1.82664e-12	1.83228e-11	-1.04049e-11	1.00277e-11	-2.17197e-11
0.281	4.16103e-13	-3.08508e-11	-1.41909e-11	1.70405e-12	-8.32181e-12	-5.62793e-12	-1.41338e-11	-4.32664e-12	1.70728e-11	-8.21736e-12	1.19027e-11	-2.57822e-11
0.282	4.16103e-13	-2.83508e-11	-1.48159e-11	-7.95955e-13	-7.69681e-12	-5.00293e-12	-1.22588e-11	-7.76414e-12	1.39478e-11	-6.96736e-12	1.19027e-11	-2.70322e-11
0.283	1.3536e-12	-2.99133e-11	-1.60659e-11	-7.95955e-13	-7.38431e-12	-6.25293e-12	-1.28838e-11	-9.63914e-12	1.17603e-11	-5.09236e-12	1.37777e-11	-2.51572e-11
0.284	4.7911e-12	-2.83508e-11	-1.73159e-11	-3.60846e-12	-7.38431e-12	-6.56543e-12	-1.16338e-11	-1.27641e-11	1.01978e-11	-3.52986e-12	1.44027e-11	-2.60947e-11
0.285	7.6036e-12	-2.64758e-11	-1.88784e-11	-1.73345e-12	-6.75931e-12	-1.15654e-11	-1.10088e-11	-1.74516e-11	8.01033e-12	-2.27986e-12	1.25277e-11	-2.76572e-11
0.286	8.5411e-12	-2.49133e-11	-1.85659e-11	-4.85846e-12	-6.44681e-12	-1.34404e-11	-1.13213e-11	-2.12016e-11	6.13533e-12	-1.65486e-12	1.22152e-11	-2.60947e-11
0.287	7.6036e-12	-2.08508e-11	-2.10659e-11	-6.42096e-12	-6.75931e-12	-1.59404e-11	-1.28838e-11	-2.27641e-11	3.32283e-12	2.40764e-12	1.09652e-11	-2.79697e-11
0.288	1.01036e-11	-1.52258e-11	-2.48159e-11	-8.29596e-12	-5.50931e-12	-1.68779e-11	-1.38213e-11	-2.30766e-11	5.19783e-12	2.40764e-12	9.40272e-12	-2.70322e-11
0.289	9.7911e-12	-1.49133e-11	-2.29409e-11	-7.98346e-12	-3.94681e-12	-1.71904e-11	-1.50713e-11	-2.40141e-11	3.32283e-12	2.40764e-12	7.52772e-12	-2.67197e-11
0.29	8.8536e-12	-1.17883e-11	-2.13784e-11	-9.54596e-12	-5.50931e-12	-1.81279e-11	-1.38213e-11	-2.37016e-11	4.88533e-12	-9.23614e-14	7.52772e-12	-2.48447e-11
0.291	9.1661e-12	-1.11633e-11	-2.01284e-11	-9.54596e-12	-6.44681e-12	-1.56279e-11	-1.66338e-11	-2.02641e-11	6.13533e-12	2.20139e-13	5.96522e-12	-2.23447e-11
0.292	7.2911e-12	-7.10078e-12	-1.91909e-11	-9.23346e-12	-3.00931e-12	-1.71904e-11	-1.60088e-11	-2.27641e-11	5.51033e-12	-4.04861e-13	5.96522e-12	-1.95322e-11
0.293	7.2911e-12	-7.10078e-12	-1.73159e-11	-9.85846e-12	-4.88431e-12	-1.50029e-11	-1.72588e-11	-1.99516e-11	5.51033e-12	-7.17361e-13	2.21522e-12	-1.57822e-11
0.294	6.0411e-12	-4.60078e-12	-1.79409e-11	-9.85846e-12	-5.50931e-12	-1.40654e-11	-1.75713e-11	-1.80766e-11	5.19783e-12	-1.02986e-12	5.65272e-12	-1.26572e-11
0.295	6.0411e-12	-7.72578e-12	-1.51284e-11	-9.54596e-12	-6.44681e-12	-1.12529e-11	-1.50713e-11	-1.27641e-11	5.82283e-12	8.45139e-13	3.77772e-12	-1.10947e-11
0.296	6.3536e-12	-6.47578e-12	-1.23159e-11	-8.29596e-12	-9.25931e-12	-7.81543e-12	-1.56963e-11	-1.27641e-11	5.82283e-12	-3.84236e-12	5.34022e-12	-9.5322e-12
0.297	6.9786e-12	-1.05383e-11	-1.29409e-11	-7.67096e-12	-9.57181e-12	-5.00293e-12	-1.60088e-11	-1.18266e-11	3.01033e-12	-4.15486e-12	2.52772e-12	-9.5322e-12
0.298	6.3536e-12	-1.05383e-11	-1.16909e-11	-6.10846e-12	-1.33218e-11	-4.37793e-12	-1.60088e-11	-1.24516e-11	4.88533e-12	-4.46736e-12	1.27772e-12	-4.2197e-12
0.299	4.1661e-12	-1.33508e-11	-1.38784e-11	-7.35846e-12	-1.20718e-11	2.18457e-12	-1.44463e-11	-9.32664e-12	5.19783e-12	-8.52986e-12	3.40218e-13	-5.1572e-12
0.3	2.9161e-12	-1.52258e-11	-1.91909e-11	-5.17096e-12	-1.20718e-11	5.30957e-12	-1.47588e-11	-9.01414e-12	4.26033e-12	-8.84236e-12	-9.09782e-13	-4.5322e-12
0.301	1.9786e-12	-1.71008e-11	-1.79409e-11	-5.79596e-12	-1.11343e-11	7.80957e-12	-1.16338e-11	-9.95164e-12	4.57283e-12	-1.00924e-11	-5.97282e-13	-4.5322e-12
0.302	1.0411e-12	-1.83508e-11	-2.26284e-11	-4.23346e-12	-1.30093e-11	7.18457e-12	-1.22588e-11	-9.95164e-12	3.94783e-12	-1.19674e-11	1.59022e-12	-3.9072e-12
0.303	-8.33897e-13	-1.89758e-11	-2.16909e-11	-4.85846e-12	-9.25931e-12	7.80957e-12	-1.10088e-11	-1.24516e-11	1.44783e-12	-1.41549e-11	9.65219e-13	-5.1572e-12
0.304	1.3536e-12	-1.99133e-11	-2.26284e-11	-1.73345e-12	-9.88431e-12	9.68457e-12	-8.19631e-12	-1.21391e-11	1.44783e-12	-1.57174e-11	2.52772e-12	-6.4072e-12
0.305	1.03603e-13	-1.92883e-11	-2.38784e-11	-1.10845e-12	-8.94681e-12	1.06221e-11	-7.25881e-12	-1.05766e-11	-4.27168e-13	-1.97799e-11	4.09022e-12	-7.9697e-12
0.306	-1.4589e-12	-1.92883e-11	-2.41909e-11	-7.95955e-13	-9.57181e-12	1.18721e-11	-7.57131e-12	-1.30766e-11	-1.98967e-12	-2.00924e-11	2.84022e-12	-1.20322e-11
0.307	1.03603e-13	-1.96008e-11	-2.29409e-11	4.54045e-13	-1.33218e-11	1.18721e-11	-4.13381e-12	-1.43266e-11	4.57283e-12	-1.97799e-11	9.65219e-13	-1.17197e-11
0.308	-1.7714e-12	-1.96008e-11	-1.91909e-11	1.41545e-13	-1.33218e-11	1.34346e-11	-6.96305e-13	-1.74516e-11	4.57283e-12	-2.13424e-11	6.52718e-13	-1.26572e-11
0.309	1.0411e-12	-1.99133e-11	-2.07534e-11	-1.70955e-13	-1.51968e-11	1.09346e-11	-3.19631e-12	-1.62016e-11	6.13533e-12	-2.13424e-11	1.90272e-12	-1.10947e-11
0.31	7.28603e-13	-1.67883e-11	-1.88784e-11	-1.73345e-12	-1.67593e-11	8.43457e-12	-4.44631e-12	-1.65141e-11	5.51033e-12	-2.22799e-11	2.84022e-12	-1.10947e-11
0.311	1.0411e-12	-1.61633e-11	-1.60659e-11	-1.42095e-12	-1.86343e-11	7.80957e-12	-5.07131e-12	-1.77641e-11	9.26033e-12	-2.41549e-11	2.52772e-12	-8.2822e-12
0.312	2.6036e-12	-1.58508e-11	-1.35659e-11	-1.73345e-12	-1.67593e-11	6.24707e-12	-5.07131e-12	-1.77641e-11	8.32283e-12	-2.38424e-11	2.52772e-12	-7.6572e-12
0.313	1.3536e-12	-1.39758e-11	-1.41909e-11	-1.70955e-13	-1.76968e-11	9.05957e-12	-6.00881e-12	-1.58891e-11	6.76033e-12	-2.91549e-11	4.09022e-12	-5.4697e-12
0.314	1.03603e-13	-1.67883e-11	-1.32534e-11	-7.95955e-13	-1.76968e-11	6.55957e-12	-8.50881e-12	-1.74516e-11	7.38533e-12	-2.88424e-11	3.77772e-12	-3.9072e-12
0.315	1.03603e-13	-1.55383e-11	-1.10659e-11	-1.73345e-12	-2.05093e-11	1.24707e-12	-5.07131e-12	-1.90141e-11	6.13533e-12	-2.97799e-11	3.77772e-12	-2.0322e-12
0.316	1.03603e-13	-1.46008e-11	-9.19093e-12	-2.04595e-12	-2.48843e-11	2.18457e-12	-8.50881e-12	-1.87016e-11	5.51033e-12	-2.72799e-11	2.21522e-12	-2.6572e-12
0.317	-5.21397e-13	-1.52258e-11	-7.31593e-12	1.07905e-12	-2.39468e-11	1.55957e-12	-8.82131e-12	-2.05766e-11	7.69783e-12	-2.79049e-11	2.52772e-12	4.67804e-13
0.318	7.28603e-13	-1.49133e-11	-6.69093e-12	-2.04595e-12	-2.14468e-11	-6.27927e-13	-7.88381e-12	-1.96391e-11	6.44783e-12	-2.72799e-11	1.27772e-12	-1.57197e-13
0.319	-3.6464e-12	-1.21008e-11	-8.87843e-12	-1.10845e-12	-2.20718e-11	-3.75293e-12	-9.13381e-12	-2.12016e-11	8.01033e-12	-2.75924e-11	2.84022e-12	1.0928e-12
0.32	-3.6464e-12	-1.27258e-11	-5.75343e-12	-2.35845e-12	-2.11343e-11	-4.69043e-12	-8.82131e-12	-2.30766e-11	5.51033e-12	-2.57174e-11	1.59022e-12	-1.4072e-12
0.321	-3.6464e-12	-1.05383e-11	-4.50343e-12	7.66545e-13	-1.80093e-11	-4.69043e-12	-1.06963e-11	-2.02641e-11	7.69783e-12	-2.50924e-11	4.09022e-12	-2.9697e-12
0.322	-4.2714e-12	-9.28828e-12	-4.81593e-12	-7.95955e-13	-1.39468e-11	-2.81543e-12	-1.06963e-11	-2.21391e-11	8.63533e-12	-2.38424e-11	5.96522e-12	-3.9072e-12
0.323	-6.4589e-12	-8.97578e-12	-4.50343e-12	-2.98346e-12	-1.17593e-11	-4.06543e-12	-1.22588e-11	-2.24516e-11	7.07283e-12	-2.04049e-11	4.40272e-12	-6.7197e-12
0.324	-3.6464e-12	-7.41328e-12	-3.56593e-12	-4.23346e-12	-1.14468e-11	-2.50293e-12	-1.25713e-11	-2.02641e-11	8.32283e-12	-2.22799e-11	5.34022e-12	-6.7197e-12
0.325	-4.5839e-12	-5.85078e-12	-2.62843e-12	-5.17096e-12	-9.88431e-12	-2.81543e-12	-1.31963e-11	-1.96391e-11	5.82283e-12	-2.19674e-11	7.21522e-12	-7.3447e-12
0.326	-5.2089e-12	-5.22578e-12	-4.19093e-12	-4.85846e-12	-6.44681e-12	-2.81543e-12	-1.35088e-11	-1.77641e-11	9.57283e-12	-2.10299e-11	8.77772e-12	-9.5322e-12
0.327	-4.5839e-12	-1.16328e-12	-2.31593e-12	-5.17096e-12	-6.13431e-12	-2.81543e-12	-1.35088e-11	-1.58891e-11	6.44783e-12	-2.32174e-11	1.06527e-11	-9.8447e-12
0.328	-6.1464e-12	-8.50783e-13	-1.28427e-13	-8.60846e-12	-4.57181e-12	-2.19043e-12	-1.56963e-11	-1.33891e-11	8.32283e-12	-2.35299e-11	1.40902e-11	-5.1572e-12
0.329	-5.5214e-12	-5.38283e-13	-2.94093e-12	-6.73346e-12	-3.94681e-12	-4.06543e-12	-1.16338e-11	-1.08891e-11	8.63533e-12	-2.35299e-11	1.44027e-11	-2.9697e-12
0.33	-3.0214e-12	1.02422e-12	-4.40927e-13	-5.48346e-12	-4.25931e-12	-4.06543e-12	-1.06963e-11	-9.63914e-12	7.07283e-12	-2.63424e-11	1.75277e-11	4.67804e-13
0.331	-3.9589e-12	4.46172e-12	-2.00343e-12	-6.42096e-12	-4.25931e-12	-7.19043e-12	-1.19463e-11	-6.51414e-12	7.07283e-12	-2.63424e-11	2.09652e-11	2.6553e-12
0.332	-2.7089e-12	1.96172e-12	-4.40927e-13	-7.35846e-12	-5.50931e-12	-5.94043e-12	-8.50881e-12	-5.26414e-12	8.94783e-12	-2.85299e-11	2.00277e-11	6.0928e-12
0.333	-2.0839e-12	3.83672e-12	1.43407e-12	-8.29596e-12	-5.82181e-12	-7.81543e-12	-7.88381e-12	-3.38914e-12	7.38533e-12	-2.82174e-11	2.44027e-11	6.0928e-12
0.334	-2.0839e-12	2.89922e-12	2.37157e-12	-5.79596e-12	-8.00931e-12	-8.44043e-12	-7.57131e-12	-2.76414e-12	7.38533e-12	-3.07174e-11	2.62777e-11	1.10928e-11
0.335	4.16103e-13	-2.25783e-13	4.96573e-13	-6.42096e-12	-8.94681e-12	-7.50293e-12	-4.44631e-12	-8.89142e-13	9.57283e-12	-2.91549e-11	2.65902e-11	1.10928e-11
0.336	4.4786e-12	-3.35078e-12	1.12157e-12	-7.35846e-12	-9.57181e-12	-7.19043e-12	-2.57131e-12	1.29836e-12	6.44783e-12	-3.19674e-11	2.62777e-11	1.45303e-11
0.337	1.3536e-12	-2.72578e-12	-1.06593e-12	-7.67096e-12	-1.17593e-11	-7.19043e-12	-3.50881e-12	3.17336e-12	5.51033e-12	-3.07174e-11	2.62777e-11	1.51553e-11
0.338	3.2286e-12	-3.97578e-12	-1.69093e-12	-6.42096e-12	-1.08218e-11	-7.19043e-12	-4.13381e-12	3.79836e-12	5.82283e-12	-3.07174e-11	2.59652e-11	1.76553e-11
0.339	7.28603e-13	-5.53828e-12	-7.53427e-13	-3.92096e-12	-1.23843e-11	-4.06543e-12	-5.69631e-12	4.11086e-12	3.94783e-12	-3.00924e-11	2.40902e-11	1.82803e-11
0.34	7.28603e-13	-8.35078e-12	-2.00343e-12	-1.70955e-13	-1.23843e-11	-6.25293e-12	-3.82131e-12	5.98586e-12	2.38533e-12	-3.00924e-11	2.47152e-11	1.92178e-11
0.341	-2.08897e-13	-1.05383e-11	-4.40927e-13	-2.35845e-12	-1.36343e-11	-4.37793e-12	-8.19631e-12	4.11086e-12	5.10332e-13	-2.97799e-11	2.15902e-11	2.17178e-11
0.342	7.28603e-13	-7.41328e-12	-1.37843e-12	4.54045e-13	-1.20718e-11	-2.50293e-12	-8.82131e-12	3.17336e-12	-1.98967e-12	-2.82174e-11	2.44027e-11	2.17178e-11
0.343	-3.6464e-12	-1.11633e-11	-1.28427e-13	1.39155e-12	-1.17593e-11	-6.27927e-13	-1.03838e-11	2.54836e-12	-1.98967e-12	-2.82174e-11	2.25277e-11	2.01553e-11
0.344	-4.2714e-12	-1.17883e-11	-1.37843e-12	1.39155e-12	-9.57181e-12	2.18457e-12	-1.31963e-11	-8.89142e-13	5.10332e-13	-2.75924e-11	2.12777e-11	1.85928e-11
0.345	-8.6464e-12	-1.05383e-11	-2.94093e-12	-4.83455e-13	-9.57181e-12	2.80957e-12	-1.38213e-11	-5.57664e-12	-1.67717e-12	-2.72799e-11	2.19027e-11	1.98428e-11
0.346	-1.02089e-11	-1.05383e-11	4.96573e-13	3.89155e-12	-9.25931e-12	4.05957e-12	-1.47588e-11	-6.51414e-12	-2.30217e-12	-2.88424e-11	2.15902e-11	1.79678e-11
0.347	-1.02089e-11	-9.60078e-12	-4.19093e-12	2.95405e-12	-8.00931e-12	4.05957e-12	-1.44463e-11	-1.08891e-11	-1.05217e-12	-2.75924e-11	2.09652e-11	1.70303e-11
0.348	-1.27089e-11	-9.28828e-12	-3.87843e-12	5.14155e-12	-6.13431e-12	2.18457e-12	-1.19463e-11	-1.33891e-11	-1.67717e-12	-3.10299e-11	2.12777e-11	1.42178e-11
0.349	-1.30214e-11	-9.60078e-12	-3.87843e-12	5.45405e-12	-4.88431e-12	4.68457e-12	-1.16338e-11	-1.52641e-11	-1.67717e-12	-3.04049e-11	2.12777e-11	1.29678e-11
0.35	-1.30214e-11	-8.35078e-12	-6.37843e-12	6.07905e-12	-3.32181e-12	4.37207e-12	-8.82131e-12	-1.90141e-11	-2.61467e-12	-3.16548e-11	1.90902e-11	1.23428e-11
0.351	-1.23964e-11	-7.41328e-12	-6.37843e-12	8.26655e-12	1.15694e-13	4.05957e-12	-3.50881e-12	-1.80766e-11	-2.30217e-12	-3.10299e-11	2.00277e-11	1.32803e-11
0.352	-1.27089e-11	-7.41328e-12	-4.19093e-12	9.82905e-12	-5.09306e-13	4.05957e-12	-4.44631e-12	-1.96391e-11	-2.61467e-12	-2.94674e-11	1.84652e-11	1.01553e-11
0.353	-9.2714e-12	-6.16328e-12	-5.12843e-12	7.64155e-12	1.99069e-12	3.12207e-12	-2.88381e-12	-1.83891e-11	-4.27168e-13	-3.13424e-11	1.81527e-11	1.23428e-11
0.354	-8.0214e-12	-6.78828e-12	-2.94093e-12	7.32905e-12	3.86569e-12	6.24707e-12	-6.96305e-13	-1.74516e-11	5.10332e-13	-3.16548e-11	1.84652e-11	1.42178e-11
0.355	-8.9589e-12	-4.91328e-12	-4.40927e-13	6.39155e-12	1.36569e-12	4.68457e-12	-3.50881e-12	-1.58891e-11	2.07283e-12	-3.00924e-11	1.87777e-11	1.35928e-11
0.356	-7.0839e-12	-4.91328e-12	-4.40927e-13	7.64155e-12	5.74069e-12	5.30957e-12	-1.00881e-12	-1.15141e-11	2.38533e-12	-2.91549e-11	2.12777e-11	1.64053e-11
0.357	-4.8964e-12	-2.72578e-12	1.84073e-13	5.76655e-12	5.74069e-12	8.43457e-12	-2.25881e-12	-1.08891e-11	3.63533e-12	-2.60299e-11	2.25277e-11	1.48428e-11
0.358	-4.5839e-12	-2.72578e-12	-1.37843e-12	5.14155e-12	7.6157e-12	1.03096e-11	-2.57131e-12	-9.63914e-12	4.88533e-12	-2.66549e-11	2.22152e-11	1.89053e-11
0.359	-5.2089e-12	-3.97578e-12	2.37157e-12	5.14155e-12	6.99069e-12	9.05957e-12	-6.32131e-12	-7.13914e-12	3.01033e-12	-2.75924e-11	2.00277e-11	1.64053e-11
0.36	-6.1464e-12	-6.16328e-12	-1.28427e-13	6.07905e-12	7.6157e-12	1.21846e-11	-1.00713e-11	-5.26414e-12	3.94783e-12	-2.66549e-11	2.12777e-11	1.98428e-11
0.361	-4.2714e-12	-7.10078e-12	-1.69093e-12	3.89155e-12	6.67819e-12	1.21846e-11	-1.16338e-11	-2.13914e-12	3.01033e-12	-2.82174e-11	2.06527e-11	1.92178e-11
0.362	-7.0839e-12	-9.60078e-12	1.12157e-12	4.82905e-12	6.99069e-12	1.12471e-11	-1.50713e-11	1.61086e-12	8.22832e-13	-2.54049e-11	1.75277e-11	1.79678e-11
0.363	-7.0839e-12	-1.21008e-11	-7.53427e-13	6.39155e-12	7.3032e-12	1.28096e-11	-1.88213e-11	2.23586e-12	-7.39668e-13	-2.75924e-11	1.50277e-11	1.51553e-11
0.364	-7.3964e-12	-1.36633e-11	1.12157e-12	7.01655e-12	6.99069e-12	1.49971e-11	-2.28838e-11	3.17336e-12	-2.61467e-12	-2.57174e-11	1.28402e-11	1.48428e-11
0.365	-9.8964e-12	-1.49133e-11	2.05907e-12	7.01655e-12	5.42819e-12	1.28096e-11	-2.19463e-11	5.04836e-12	-5.73967e-12	-2.97799e-11	1.19027e-11	1.45303e-11
0.366	-1.08339e-11	-1.61633e-11	-7.53427e-13	8.57905e-12	3.55319e-12	1.18721e-11	-2.47588e-11	6.92336e-12	-5.11467e-12	-3.04049e-11	8.77772e-12	1.42178e-11
0.367	-1.11464e-11	-1.86633e-11	1.84073e-13	7.95405e-12	-5.09306e-13	9.37207e-12	-2.38213e-11	9.73586e-12	-6.98967e-12	-3.19674e-11	1.03402e-11	1.17178e-11
0.368	-8.9589e-12	-2.08508e-11	2.37157e-12	1.0454e-11	1.15694e-13	1.24971e-11	-2.53838e-11	9.42336e-12	-1.10522e-11	-3.00924e-11	6.27772e-12	6.7178e-12
0.369	-8.3339e-12	-1.99133e-11	3.93407e-12	1.1704e-11	-3.94681e-12	1.03096e-11	-2.56963e-11	1.09859e-11	-1.16772e-11	-3.19674e-11	6.59022e-12	8.2803e-12
0.37	-9.8964e-12	-1.71008e-11	3.93407e-12	1.2329e-11	-5.19681e-12	1.34346e-11	-2.72588e-11	1.22359e-11	-1.35522e-11	-2.97799e-11	4.09022e-12	5.1553e-12
0.371	-1.11464e-11	-1.58508e-11	4.87157e-12	1.2329e-11	-7.69681e-12	1.49971e-11	-2.63213e-11	1.25484e-11	-1.26147e-11	-2.94674e-11	4.09022e-12	4.2178e-12
0.372	-8.0214e-12	-1.39758e-11	4.87157e-12	1.2954e-11	-8.00931e-12	1.65596e-11	-2.63213e-11	1.37984e-11	-1.29272e-11	-3.16548e-11	3.77772e-12	2.3428e-12
0.373	-1.11464e-11	-1.05383e-11	3.62157e-12	1.20165e-11	-6.13431e-12	1.59346e-11	-2.50713e-11	1.31734e-11	-1.19897e-11	-3.19674e-11	2.84022e-12	2.6553e-12
0.374	-1.08339e-11	-6.78828e-12	2.37157e-12	1.4829e-11	-8.00931e-12	1.53096e-11	-2.63213e-11	1.28609e-11	-1.07397e-11	-3.13424e-11	4.40272e-12	2.0303e-12
0.375	-1.05214e-11	-5.53828e-12	2.05907e-12	1.51415e-11	-1.08218e-11	1.78096e-11	-2.35088e-11	1.31734e-11	-1.04272e-11	-3.00924e-11	1.90272e-12	2.0303e-12
0.376	-1.27089e-11	-2.41328e-12	-1.06593e-12	1.7329e-11	-1.17593e-11	1.46846e-11	-2.28838e-11	1.59859e-11	-8.55217e-12	-2.79049e-11	2.77185e-14	4.2178e-12
0.377	-1.08339e-11	7.11717e-13	-1.69093e-12	1.82665e-11	-1.26968e-11	1.43721e-11	-2.35088e-11	1.69234e-11	-7.61467e-12	-2.41549e-11	4.40272e-12	5.1553e-12
0.378	-1.08339e-11	1.96172e-12	1.12157e-12	1.7329e-11	-1.36343e-11	1.24971e-11	-2.16338e-11	1.75484e-11	-6.98967e-12	-2.29049e-11	2.21522e-12	8.5928e-12
0.379	-1.05214e-11	3.21172e-12	1.43407e-12	1.63915e-11	-1.55093e-11	1.31221e-11	-1.97588e-11	1.78609e-11	-4.48967e-12	-2.44674e-11	-1.84728e-12	8.2803e-12
0.38	-9.5839e-12	4.77422e-12	4.96573e-13	1.57665e-11	-1.48843e-11	8.43457e-12	-1.94463e-11	2.00484e-11	-3.86467e-12	-2.25924e-11	-1.84728e-12	1.26553e-11
0.381	-8.9589e-12	5.39922e-12	3.30907e-12	1.51415e-11	-1.92593e-11	8.12207e-12	-1.85088e-11	2.00484e-11	-2.92717e-12	-2.19674e-11	-1.84728e-12	1.48428e-11
0.382	-9.5839e-12	6.02422e-12	2.05907e-12	1.4204e-11	-1.58218e-11	6.24707e-12	-1.91338e-11	2.12984e-11	-3.55217e-12	-2.22799e-11	2.77185e-14	1.60928e-11
0.383	-9.5839e-12	6.64922e-12	4.55907e-12	1.4204e-11	-1.95718e-11	8.43457e-12	-1.94463e-11	2.00484e-11	-3.55217e-12	-1.94674e-11	-3.09728e-12	1.76553e-11
0.384	-8.3339e-12	9.77422e-12	8.62157e-12	1.57665e-11	-1.45718e-11	6.24707e-12	-1.69463e-11	2.22359e-11	-3.86467e-12	-1.97799e-11	-2.15978e-12	1.85928e-11
0.385	-1.05214e-11	1.03992e-11	7.68407e-12	1.51415e-11	-1.14468e-11	5.93457e-12	-1.69463e-11	2.06734e-11	-6.05217e-12	-1.75924e-11	-4.97228e-12	1.85928e-11
0.386	-1.08339e-11	9.14922e-12	1.04966e-11	1.45165e-11	-9.25931e-12	5.93457e-12	-1.78838e-11	2.16109e-11	-5.73967e-12	-1.41549e-11	-4.97228e-12	2.14053e-11
0.387	-1.27089e-11	8.83672e-12	9.87157e-12	1.1704e-11	-5.82181e-12	4.68457e-12	-1.47588e-11	2.09859e-11	-8.55217e-12	-8.52986e-12	-2.47228e-12	1.64053e-11
0.388	-1.39589e-11	8.83672e-12	1.29966e-11	1.07665e-11	-3.94681e-12	5.30957e-12	-1.31963e-11	2.00484e-11	-8.23967e-12	-1.00924e-11	-3.72228e-12	1.60928e-11
0.389	-1.23964e-11	9.14922e-12	1.33091e-11	1.2329e-11	2.61569e-12	9.37207e-12	-1.25713e-11	2.06734e-11	-1.01147e-11	-8.21736e-12	-1.84728e-12	1.17178e-11
0.39	-1.30214e-11	7.27422e-12	1.23716e-11	8.57905e-12	5.74069e-12	8.43457e-12	-1.03838e-11	2.09859e-11	-1.07397e-11	-3.84236e-12	-2.84782e-13	1.01553e-11
0.391	-1.39589e-11	7.58672e-12	1.20591e-11	8.89155e-12	5.74069e-12	1.34346e-11	-1.00713e-11	1.53609e-11	-1.16772e-11	-1.02986e-12	-2.84782e-13	7.9678e-12
0.392	-1.39589e-11	7.27422e-12	1.29966e-11	8.26655e-12	9.1782e-12	1.15596e-11	-1.06963e-11	1.81734e-11	-1.01147e-11	2.40764e-12	1.90272e-12	6.0928e-12
0.393	-1.27089e-11	6.02422e-12	1.26841e-11	1.07665e-11	9.8032e-12	1.06221e-11	-9.13381e-12	1.56734e-11	-1.32397e-11	5.32639e-13	4.09022e-12	5.1553e-12
0.394	-1.20839e-11	4.46172e-12	1.08091e-11	1.01415e-11	9.8032e-12	1.28096e-11	-8.82131e-12	1.75484e-11	-1.44897e-11	3.65764e-12	3.77772e-12	4.8428e-12
0.395	-1.08339e-11	8.21172e-12	7.37157e-12	1.1079e-11	1.07407e-11	1.40596e-11	-9.75881e-12	1.59859e-11	-1.44897e-11	5.53264e-12	4.40272e-12	6.7178e-12
0.396	-8.6464e-12	8.52422e-12	5.18407e-12	1.32665e-11	1.01157e-11	1.09346e-11	-1.25713e-11	1.53609e-11	-1.29272e-11	4.59514e-12	5.34022e-12	6.4053e-12
0.397	-7.3964e-12	9.46172e-12	5.18407e-12	1.13915e-11	1.07407e-11	9.05957e-12	-1.31963e-11	1.56734e-11	-1.19897e-11	3.34514e-12	3.46522e-12	7.3428e-12
0.398	-8.3339e-12	1.03992e-11	3.93407e-12	1.13915e-11	9.1782e-12	6.24707e-12	-1.31963e-11	1.31734e-11	-1.26147e-11	2.40764e-12	2.52772e-12	8.5928e-12
0.399	-6.7714e-12	1.07117e-11	2.05907e-12	1.13915e-11	1.16782e-11	3.43457e-12	-1.19463e-11	1.47359e-11	-1.51147e-11	2.09514e-12	4.40272e-12	9.2178e-12
0.4	-4.8964e-12	1.16492e-11	-1.69093e-12	1.01415e-11	1.07407e-11	1.87207e-12	-1.38213e-11	1.47359e-11	-1.19897e-11	1.78264e-12	4.09022e-12	1.29678e-11
0.401	-6.7714e-12	1.25867e-11	-7.53427e-13	1.1704e-11	1.32407e-11	-3.15427e-13	-1.31963e-11	1.56734e-11	-1.19897e-11	-1.65486e-12	6.90272e-12	1.35928e-11
0.402	-4.5839e-12	1.66492e-11	-3.87843e-12	9.51655e-12	1.38657e-11	-1.25293e-12	-1.44463e-11	1.44234e-11	-1.16772e-11	-3.21736e-12	9.09022e-12	1.42178e-11
0.403	-9.5839e-12	1.66492e-11	-3.25343e-12	1.07665e-11	1.48032e-11	-3.12793e-12	-1.41338e-11	1.34859e-11	-1.01147e-11	-5.09236e-12	7.52772e-12	1.70303e-11
0.404	-7.7089e-12	2.03992e-11	-3.56593e-12	8.57905e-12	1.73032e-11	-3.75293e-12	-1.53838e-11	1.12984e-11	-9.48967e-12	-7.59236e-12	7.21522e-12	1.67178e-11
0.405	-1.02089e-11	2.28992e-11	-3.25343e-12	5.14155e-12	1.54282e-11	-5.31543e-12	-1.53838e-11	1.00484e-11	-7.92717e-12	-1.00924e-11	8.46522e-12	1.79678e-11
0.406	-1.05214e-11	2.07117e-11	-5.44093e-12	5.45405e-12	1.54282e-11	-6.25293e-12	-1.47588e-11	9.11086e-12	-6.36467e-12	-1.54049e-11	6.90272e-12	1.57803e-11
0.407	-1.11464e-11	2.07117e-11	-5.12843e-12	4.82905e-12	1.66782e-11	-5.62793e-12	-1.38213e-11	5.67336e-12	-9.17717e-12	-1.47799e-11	4.71522e-12	1.85928e-11
0.408	-1.36464e-11	2.32117e-11	-6.06593e-12	3.57905e-12	1.38657e-11	-9.06543e-12	-1.41338e-11	6.29836e-12	-5.11467e-12	-1.60299e-11	5.02772e-12	1.54678e-11
0.409	-1.36464e-11	2.41492e-11	-6.06593e-12	2.01655e-12	1.29282e-11	-8.44043e-12	-1.50713e-11	6.61086e-12	-6.36467e-12	-1.94674e-11	5.34022e-12	1.45303e-11
0.41	-1.42714e-11	2.28992e-11	-8.87843e-12	4.54045e-13	1.26157e-11	-5.62793e-12	-1.44463e-11	2.86086e-12	-9.80217e-12	-1.88424e-11	2.21522e-12	1.26553e-11
0.411	-1.55214e-11	2.22742e-11	-8.25343e-12	-3.92096e-12	8.8657e-12	-3.75293e-12	-1.50713e-11	3.48586e-12	-1.04272e-11	-2.38424e-11	3.15272e-12	1.32803e-11
0.412	-1.52089e-11	2.47742e-11	-5.44093e-12	-1.42095e-12	8.2407e-12	-1.87793e-12	-1.56963e-11	5.04836e-12	-1.04272e-11	-2.35299e-11	3.15272e-12	1.35928e-11
0.413	-1.55214e-11	2.41492e-11	-7.00343e-12	-4.23346e-12	7.9282e-12	-3.15427e-13	-1.44463e-11	3.48586e-12	-1.29272e-11	-2.66549e-11	2.84022e-12	1.39053e-11
0.414	-1.48964e-11	2.44617e-11	-7.94093e-12	-2.98346e-12	8.8657e-12	1.55957e-12	-1.28838e-11	5.04836e-12	-1.29272e-11	-2.63424e-11	5.34022e-12	1.35928e-11
0.415	-1.48964e-11	2.22742e-11	-6.06593e-12	-4.85846e-12	4.17819e-12	1.55957e-12	-1.44463e-11	6.29836e-12	-1.19897e-11	-2.79049e-11	4.71522e-12	1.32803e-11
0.416	-1.52089e-11	2.22742e-11	-4.50343e-12	-2.67096e-12	4.80319e-12	3.74707e-12	-1.60088e-11	6.92336e-12	-1.04272e-11	-2.94674e-11	4.71522e-12	1.42178e-11
0.417	-1.55214e-11	1.88367e-11	-2.94093e-12	-3.92096e-12	2.92819e-12	5.93457e-12	-1.88213e-11	8.17336e-12	-9.17717e-12	-2.79049e-11	4.40272e-12	1.17178e-11
0.418	-1.48964e-11	1.85242e-11	-4.50343e-12	-1.10845e-12	3.55319e-12	4.99707e-12	-1.81963e-11	7.23586e-12	-9.80217e-12	-2.82174e-11	5.96522e-12	1.51553e-11
0.419	-1.67714e-11	1.75867e-11	-3.25343e-12	-4.85846e-12	1.67819e-12	5.30957e-12	-1.81963e-11	8.79836e-12	-8.86467e-12	-2.69674e-11	7.52772e-12	1.42178e-11
0.42	-1.58339e-11	1.41492e-11	-1.69093e-12	-7.04596e-12	3.24069e-12	5.93457e-12	-1.85088e-11	8.17336e-12	-1.16772e-11	-2.60299e-11	7.21522e-12	1.45303e-11
0.421	-1.36464e-11	1.25867e-11	-4.19093e-12	-7.98346e-12	7.40694e-13	7.49707e-12	-1.88213e-11	7.23586e-12	-9.17717e-12	-2.25924e-11	8.15272e-12	1.45303e-11
0.422	-1.45839e-11	9.14922e-12	-3.56593e-12	-8.60846e-12	1.05319e-12	7.80957e-12	-2.06963e-11	6.29836e-12	-9.17717e-12	-2.29049e-11	7.84022e-12	1.42178e-11
0.423	-1.39589e-11	8.21172e-12	-6.69093e-12	-1.29835e-11	-5.09306e-13	1.03096e-11	-1.88213e-11	4.73586e-12	-1.13647e-11	-2.13424e-11	9.40272e-12	1.39053e-11
0.424	-1.36464e-11	6.02422e-12	-6.37843e-12	-1.23585e-11	-2.38431e-12	8.74707e-12	-2.31963e-11	3.17336e-12	-1.10522e-11	-2.13424e-11	8.46522e-12	1.48428e-11
0.425	-1.14589e-11	6.33672e-12	-6.37843e-12	-1.3921e-11	-3.32181e-12	8.43457e-12	-2.41338e-11	-8.89142e-13	-1.23022e-11	-1.88424e-11	7.21522e-12	1.29678e-11
0.426	-1.20839e-11	4.77422e-12	-5.12843e-12	-1.36085e-11	-5.82181e-12	9.99707e-12	-2.35088e-11	3.60858e-13	-1.07397e-11	-1.88424e-11	6.27772e-12	1.35928e-11
0.427	-1.14589e-11	4.14922e-12	-6.06593e-12	-1.3296e-11	-6.13431e-12	8.74707e-12	-2.63213e-11	4.83578e-14	-1.26147e-11	-1.66549e-11	5.96522e-12	1.17178e-11
0.428	-1.20839e-11	2.58672e-12	-7.31593e-12	-1.29835e-11	-7.38431e-12	1.06221e-11	-2.66338e-11	-2.13914e-12	-1.26147e-11	-1.60299e-11	4.09022e-12	1.32803e-11
0.429	-1.64589e-11	2.58672e-12	-7.94093e-12	-1.54835e-11	-7.69681e-12	1.18721e-11	-2.97588e-11	-2.13914e-12	-1.32397e-11	-1.29049e-11	1.59022e-12	1.32803e-11
0.43	-1.67714e-11	3.83672e-12	-9.81593e-12	-1.3921e-11	-7.69681e-12	1.12471e-11	-2.78838e-11	-1.20164e-12	-1.19897e-11	-1.38424e-11	-1.22228e-12	1.70303e-11
0.431	-1.77089e-11	2.89922e-12	-7.62843e-12	-1.5171e-11	-8.00931e-12	1.28096e-11	-2.44463e-11	-8.89142e-13	-1.16772e-11	-1.50924e-11	-3.09728e-12	1.67178e-11
0.432	-1.92714e-11	3.21172e-12	-7.94093e-12	-1.67335e-11	-7.69681e-12	1.34346e-11	-2.56963e-11	-2.76414e-12	-9.48967e-12	-1.38424e-11	-3.72228e-12	1.95303e-11
0.433	-1.77089e-11	4.46172e-12	-7.94093e-12	-1.67335e-11	-8.00931e-12	1.28096e-11	-2.41338e-11	4.83578e-14	-9.17717e-12	-1.38424e-11	-9.34728e-12	2.07803e-11
0.434	-1.86464e-11	4.77422e-12	-6.06593e-12	-1.8921e-11	-6.13431e-12	1.21846e-11	-2.38213e-11	-2.76414e-12	-1.13647e-11	-1.47799e-11	-9.03478e-12	2.14053e-11
0.435	-2.08339e-11	4.77422e-12	-7.94093e-12	-1.9546e-11	-9.57181e-12	1.34346e-11	-2.25713e-11	-4.32664e-12	-8.86467e-12	-1.35299e-11	-9.03478e-12	1.98428e-11
0.436	-1.95839e-11	7.89922e-12	-6.06593e-12	-1.8296e-11	-8.32181e-12	1.43721e-11	-2.10088e-11	-2.45164e-12	-8.55217e-12	-1.29049e-11	-1.30973e-11	2.07803e-11
0.437	-1.83339e-11	7.89922e-12	-2.00343e-12	-1.92335e-11	-1.17593e-11	1.24971e-11	-2.13213e-11	-4.95164e-12	-8.55217e-12	-1.69674e-11	-1.40348e-11	1.60928e-11
0.438	-1.86464e-11	7.89922e-12	-1.06593e-12	-1.54835e-11	-9.57181e-12	9.68457e-12	-1.91338e-11	-3.38914e-12	-1.35522e-11	-1.47799e-11	-1.15348e-11	1.82803e-11
0.439	-1.64589e-11	8.21172e-12	8.09074e-13	-1.3296e-11	-1.26968e-11	1.18721e-11	-2.19463e-11	-5.57664e-12	-1.16772e-11	-1.60299e-11	-1.05973e-11	1.79678e-11
0.44	-1.58339e-11	9.14922e-12	2.37157e-12	-1.17335e-11	-8.94681e-12	1.06221e-11	-2.19463e-11	-4.95164e-12	-1.48022e-11	-1.63424e-11	-9.03478e-12	1.42178e-11
0.441	-1.48964e-11	1.03992e-11	5.49657e-12	-1.0171e-11	-9.25931e-12	1.15596e-11	-2.35088e-11	-5.57664e-12	-1.57397e-11	-1.72799e-11	-7.47228e-12	1.70303e-11
0.442	-1.17714e-11	7.58672e-12	8.30907e-12	-1.29835e-11	-1.11343e-11	1.18721e-11	-2.19463e-11	-7.76414e-12	-1.66772e-11	-1.85299e-11	-5.59728e-12	1.79678e-11
0.443	-1.39589e-11	8.52422e-12	1.23716e-11	-9.54596e-12	-1.30093e-11	1.31221e-11	-2.28838e-11	-7.45164e-12	-1.85522e-11	-2.04049e-11	-4.97228e-12	1.76553e-11
0.444	-1.23964e-11	7.89922e-12	1.29966e-11	-1.2046e-11	-1.20718e-11	1.24971e-11	-2.28838e-11	-6.82664e-12	-1.98022e-11	-2.10299e-11	-1.53478e-12	1.54678e-11
0.445	-1.23964e-11	1.00867e-11	1.39341e-11	-8.92096e-12	-1.17593e-11	1.37471e-11	-2.25713e-11	-8.70164e-12	-2.13647e-11	-2.07174e-11	-1.22228e-12	1.35928e-11
0.446	-1.42714e-11	1.10242e-11	1.42466e-11	-1.11085e-11	-9.57181e-12	1.53096e-11	-2.38213e-11	-8.38914e-12	-2.38647e-11	-1.88424e-11	2.77185e-14	1.23428e-11
0.447	-1.64589e-11	1.07117e-11	1.42466e-11	-1.2046e-11	-9.25931e-12	1.65596e-11	-2.38213e-11	-7.45164e-12	-2.29272e-11	-1.72799e-11	1.59022e-12	1.17178e-11
0.448	-2.02089e-11	1.19617e-11	1.58091e-11	-1.0796e-11	-5.82181e-12	1.87471e-11	-2.25713e-11	-6.51414e-12	-2.35522e-11	-1.50924e-11	1.27772e-12	7.6553e-12
0.449	-2.14589e-11	1.16492e-11	1.70591e-11	-8.60846e-12	-3.00931e-12	1.78096e-11	-2.31963e-11	-3.38914e-12	-2.57397e-11	-1.13424e-11	9.65219e-13	9.2178e-12
0.45	-2.23964e-11	1.44617e-11	1.70591e-11	-7.04596e-12	-1.75931e-12	1.74971e-11	-2.31963e-11	-3.38914e-12	-2.88647e-11	-7.59236e-12	-9.09782e-13	8.2803e-12
0.451	-2.27089e-11	1.44617e-11	1.51841e-11	-6.73346e-12	4.28194e-13	1.90596e-11	-2.38213e-11	-4.32664e-12	-2.85522e-11	-6.65486e-12	3.40218e-13	8.2803e-12
0.452	-2.17714e-11	1.60242e-11	1.51841e-11	-6.73346e-12	-1.96806e-13	1.99971e-11	-2.35088e-11	-1.82664e-12	-2.94897e-11	-5.71736e-12	-1.22228e-12	7.3428e-12
0.453	-2.14589e-11	1.57117e-11	1.29966e-11	-6.73346e-12	1.05319e-12	1.65596e-11	-2.41338e-11	-2.45164e-12	-2.94897e-11	-4.15486e-12	-9.09782e-13	7.0303e-12
0.454	-1.92714e-11	1.69617e-11	1.20591e-11	-7.98346e-12	2.30319e-12	1.71846e-11	-2.35088e-11	-1.82664e-12	-2.69897e-11	-2.59236e-12	3.40218e-13	7.3428e-12
0.455	-1.64589e-11	1.75867e-11	1.17466e-11	-9.23346e-12	2.61569e-12	1.65596e-11	-2.03838e-11	-1.51414e-12	-2.79272e-11	-3.21736e-12	-1.53478e-12	7.9678e-12
0.456	-1.58339e-11	1.66492e-11	1.17466e-11	-1.04835e-11	2.61569e-12	1.53096e-11	-2.00713e-11	-3.07664e-12	-2.63647e-11	-2.90486e-12	-9.09782e-13	9.8428e-12
0.457	-1.23964e-11	2.03992e-11	9.87157e-12	-1.3296e-11	1.99069e-12	1.65596e-11	-1.69463e-11	-3.38914e-12	-2.79272e-11	-4.15486e-12	-2.84782e-13	8.2803e-12
0.458	-1.14589e-11	2.13367e-11	1.26841e-11	-1.61085e-11	7.40694e-13	1.74971e-11	-1.53838e-11	-2.76414e-12	-2.60522e-11	-4.77986e-12	4.09022e-12	7.0303e-12
0.459	-9.8964e-12	2.78992e-11	9.24657e-12	-1.6421e-11	1.67819e-12	1.53096e-11	-1.66338e-11	-2.76414e-12	-2.66772e-11	-7.27986e-12	7.21522e-12	5.4678e-12
0.46	-7.0839e-12	2.69617e-11	8.30907e-12	-1.61085e-11	1.99069e-12	1.31221e-11	-1.53838e-11	-3.07664e-12	-2.60522e-11	-6.96736e-12	8.15272e-12	2.6553e-12
0.461	-4.5839e-12	3.19617e-11	7.68407e-12	-1.61085e-11	2.61569e-12	1.40596e-11	-1.53838e-11	-5.88914e-12	-2.38647e-11	-8.21736e-12	6.27772e-12	1.4053e-12
0.462	-5.8339e-12	3.50867e-11	4.87157e-12	-1.5796e-11	3.86569e-12	1.40596e-11	-1.53838e-11	-5.57664e-12	-2.48022e-11	-8.84236e-12	6.90272e-12	-1.0947e-12
0.463	-5.8339e-12	3.63367e-11	2.99657e-12	-1.3921e-11	4.80319e-12	1.46846e-11	-1.75713e-11	-5.26414e-12	-2.51147e-11	-1.00924e-11	5.34022e-12	-2.6572e-12
0.464	-4.2714e-12	3.60242e-11	-2.62843e-12	-1.11085e-11	2.61569e-12	1.96846e-11	-1.72588e-11	-4.32664e-12	-2.19897e-11	-9.77986e-12	4.09022e-12	-1.0947e-12
0.465	-3.9589e-12	3.94617e-11	-5.12843e-12	-1.17335e-11	4.17819e-12	1.65596e-11	-1.41338e-11	-3.07664e-12	-2.41772e-11	-1.10299e-11	2.84022e-12	-3.5947e-12
0.466	-4.2714e-12	4.00867e-11	-6.69093e-12	-1.3921e-11	5.42819e-12	1.87471e-11	-1.50713e-11	-2.76414e-12	-2.13647e-11	-1.16549e-11	1.90272e-12	-2.6572e-12
0.467	-5.21397e-13	3.94617e-11	-1.01284e-11	-1.42335e-11	4.49069e-12	1.74971e-11	-1.47588e-11	-2.76414e-12	-1.91772e-11	-1.04049e-11	1.27772e-12	-2.6572e-12
0.468	-2.0839e-12	3.75867e-11	-1.16909e-11	-1.29835e-11	3.86569e-12	1.93721e-11	-1.78838e-11	-3.70164e-12	-2.10522e-11	-1.10299e-11	-1.84728e-12	7.80304e-13
0.469	-8.33897e-13	3.88367e-11	-1.45034e-11	-1.4546e-11	3.86569e-12	1.81221e-11	-1.69463e-11	-4.63914e-12	-2.04272e-11	-1.10299e-11	-3.40978e-12	2.3428e-12
0.47	4.16103e-13	3.88367e-11	-1.48159e-11	-1.5171e-11	4.49069e-12	2.03096e-11	-1.63213e-11	-4.32664e-12	-2.35522e-11	-1.00924e-11	-3.09728e-12	3.5928e-12
0.471	1.3536e-12	3.57117e-11	-1.48159e-11	-1.6421e-11	4.49069e-12	1.93721e-11	-1.69463e-11	-1.82664e-12	-2.41772e-11	-9.77986e-12	-4.34728e-12	2.0303e-12
0.472	-2.0839e-12	3.22742e-11	-1.73159e-11	-1.7046e-11	4.17819e-12	1.96846e-11	-1.50713e-11	9.85858e-13	-2.63647e-11	-8.21736e-12	-2.78478e-12	1.4053e-12
0.473	7.28603e-13	3.19617e-11	-1.60659e-11	-1.7046e-11	5.11569e-12	2.37471e-11	-1.38213e-11	-5.76642e-13	-2.44897e-11	-8.52986e-12	-4.34728e-12	2.6553e-12
0.474	-2.0839e-12	3.28992e-11	-1.57534e-11	-1.61085e-11	7.3032e-12	2.18721e-11	-1.13213e-11	9.85858e-13	-2.63647e-11	-7.27986e-12	-3.72228e-12	1.4053e-12
0.475	-1.1464e-12	3.00867e-11	-1.63784e-11	-1.42335e-11	7.6157e-12	2.49971e-11	-9.13381e-12	4.83578e-14	-2.63647e-11	-6.34236e-12	-3.09728e-12	1.7178e-12
0.476	-3.0214e-12	2.82117e-11	-1.76284e-11	-1.42335e-11	9.1782e-12	2.49971e-11	-1.06963e-11	6.73358e-13	-2.29272e-11	-7.90486e-12	-1.22228e-12	-1.57197e-13
0.477	-8.33897e-13	2.60242e-11	-1.63784e-11	-1.3296e-11	8.2407e-12	2.43721e-11	-9.75881e-12	3.60858e-13	-2.16772e-11	-3.84236e-12	-1.22228e-12	4.67804e-13
0.478	-2.3964e-12	2.50867e-11	-1.57534e-11	-1.4546e-11	9.8032e-12	2.43721e-11	-1.16338e-11	-1.82664e-12	-2.16772e-11	-5.71736e-12	-2.15978e-12	2.9678e-12
0.479	1.03603e-13	2.44617e-11	-1.60659e-11	-1.29835e-11	7.6157e-12	2.49971e-11	-1.19463e-11	-4.01414e-12	-1.88647e-11	-5.40486e-12	1.90272e-12	2.6553e-12
0.48	1.6661e-12	2.19617e-11	-1.35659e-11	-1.0171e-11	9.8032e-12	2.40596e-11	-1.60088e-11	-4.63914e-12	-1.85522e-11	-3.52986e-12	5.96522e-12	1.0928e-12
0.481	4.7911e-12	2.25867e-11	-1.32534e-11	-6.73346e-12	7.3032e-12	2.56221e-11	-1.28838e-11	-6.20164e-12	-2.10522e-11	-2.90486e-12	9.40272e-12	1.0928e-12
0.482	4.4786e-12	2.07117e-11	-9.50343e-12	-4.85846e-12	6.36569e-12	2.62471e-11	-1.44463e-11	-8.07664e-12	-1.85522e-11	-2.59236e-12	1.00277e-11	3.5928e-12
0.483	6.0411e-12	1.57117e-11	-1.01284e-11	-4.23346e-12	4.49069e-12	2.65596e-11	-1.44463e-11	-8.38914e-12	-1.66772e-11	-2.27986e-12	1.40902e-11	5.1553e-12
0.484	8.8536e-12	1.53992e-11	-8.25343e-12	-7.95955e-13	4.28194e-13	2.59346e-11	-1.16338e-11	-9.95164e-12	-1.63647e-11	-2.27986e-12	1.56527e-11	6.0928e-12
0.485	9.7911e-12	1.35242e-11	-9.50343e-12	3.26655e-12	1.15694e-13	2.40596e-11	-1.25713e-11	-1.05766e-11	-1.73022e-11	-1.65486e-12	1.44027e-11	5.7803e-12
0.486	1.07286e-11	1.16492e-11	-1.04409e-11	4.82905e-12	-2.69681e-12	2.43721e-11	-7.88381e-12	-1.05766e-11	-1.63647e-11	-3.52986e-12	1.72152e-11	5.7803e-12
0.487	1.41661e-11	1.19617e-11	-1.04409e-11	1.1704e-11	-5.09306e-13	2.37471e-11	-4.75881e-12	-9.95164e-12	-1.66772e-11	-2.90486e-12	1.84652e-11	4.8428e-12
0.488	1.47911e-11	8.83672e-12	-9.81593e-12	1.2954e-11	-3.94681e-12	2.28096e-11	-5.07131e-12	-1.02641e-11	-1.32397e-11	-3.52986e-12	2.22152e-11	2.9678e-12
0.489	1.16661e-11	9.46172e-12	-7.62843e-12	1.26415e-11	-3.32181e-12	2.21846e-11	-4.75881e-12	-7.45164e-12	-1.51147e-11	-2.90486e-12	2.34652e-11	6.0928e-12
0.49	1.38536e-11	6.64922e-12	-9.81593e-12	1.38915e-11	-2.38431e-12	1.99971e-11	-2.57131e-12	-8.07664e-12	-1.41772e-11	-5.40486e-12	2.53402e-11	4.2178e-12
0.491	1.22911e-11	6.02422e-12	-1.10659e-11	1.0454e-11	1.05319e-12	1.90596e-11	-3.19631e-12	-4.95164e-12	-1.38647e-11	-2.90486e-12	2.65902e-11	5.7803e-12
0.492	1.13536e-11	4.14922e-12	-1.20034e-11	7.01655e-12	1.67819e-12	1.81221e-11	-2.88381e-12	-4.32664e-12	-1.51147e-11	-3.52986e-12	2.65902e-11	4.2178e-12
0.493	1.10411e-11	5.71172e-12	-1.23159e-11	3.26655e-12	2.30319e-12	1.53096e-11	-4.75881e-12	-3.38914e-12	-1.38647e-11	-2.59236e-12	2.56527e-11	5.7803e-12
0.494	1.04161e-11	6.02422e-12	-1.04409e-11	-4.83455e-13	4.49069e-12	1.56221e-11	-4.75881e-12	-3.07664e-12	-1.60522e-11	-4.04861e-13	2.59652e-11	5.1553e-12
0.495	1.07286e-11	6.33672e-12	-1.10659e-11	-5.17096e-12	8.8657e-12	1.40596e-11	-5.69631e-12	-4.32664e-12	-1.69897e-11	2.09514e-12	2.53402e-11	4.5303e-12
0.496	9.7911e-12	7.58672e-12	-8.25343e-12	-6.42096e-12	1.19907e-11	1.53096e-11	-1.16338e-11	-3.07664e-12	-1.63647e-11	1.47014e-12	2.12777e-11	4.8428e-12
0.497	9.7911e-12	8.21172e-12	-8.87843e-12	-9.23346e-12	9.1782e-12	1.12471e-11	-1.13213e-11	-5.76642e-13	-1.85522e-11	-9.23614e-14	1.78402e-11	3.5928e-12
0.498	6.3536e-12	1.10242e-11	-9.19093e-12	-1.3921e-11	8.5532e-12	1.12471e-11	-1.06963e-11	3.60858e-13	-2.01147e-11	-1.34236e-12	1.87777e-11	6.4053e-12
0.499	5.7286e-12	8.83672e-12	-1.13784e-11	-1.2671e-11	5.11569e-12	1.15596e-11	-1.63213e-11	3.79836e-12	-1.85522e-11	-1.96736e-12	1.50277e-11	4.2178e-12
0.5	4.7911e-12	6.33672e-12	-8.25343e-12	-1.3921e-11	6.67819e-12	1.24971e-11	-1.78838e-11	3.17336e-12	-1.94897e-11	-3.52986e-12	1.50277e-11	4.8428e-12
0.501	7.28603e-13	9.14922e-12	-1.04409e-11	-1.5171e-11	3.86569e-12	1.43721e-11	-1.91338e-11	5.36086e-12	-1.66772e-11	-7.90486e-12	1.53402e-11	5.1553e-12
0.502	-1.7714e-12	9.14922e-12	-1.41909e-11	-1.48585e-11	2.92819e-12	1.49971e-11	-2.06963e-11	3.79836e-12	-1.66772e-11	-1.07174e-11	1.31527e-11	5.1553e-12
0.503	-3.9589e-12	1.10242e-11	-1.45034e-11	-1.3921e-11	-1.13431e-12	1.71846e-11	-2.00713e-11	4.11086e-12	-1.41772e-11	-1.41549e-11	1.53402e-11	4.8428e-12
0.504	-4.5839e-12	1.10242e-11	-1.57534e-11	-1.42335e-11	-3.32181e-12	1.65596e-11	-1.88213e-11	4.11086e-12	-1.19897e-11	-1.66549e-11	1.62777e-11	5.7803e-12
0.505	-3.3339e-12	1.25867e-11	-1.48159e-11	-1.29835e-11	-6.44681e-12	1.59346e-11	-2.03838e-11	3.17336e-12	-1.16772e-11	-1.94674e-11	1.56527e-11	3.5928e-12
0.506	-2.7089e-12	1.16492e-11	-1.48159e-11	-1.11085e-11	-6.75931e-12	1.78096e-11	-2.22588e-11	-5.76642e-13	-7.92717e-12	-2.47799e-11	1.62777e-11	3.2803e-12
0.507	-2.08897e-13	1.10242e-11	-1.16909e-11	-8.60846e-12	-7.69681e-12	1.87471e-11	-2.22588e-11	4.83578e-14	-8.23967e-12	-2.72799e-11	1.75277e-11	1.4053e-12
0.508	-8.33897e-13	1.19617e-11	-1.29409e-11	-7.35846e-12	-7.38431e-12	1.90596e-11	-2.41338e-11	-4.01414e-12	-9.80217e-12	-2.85299e-11	1.97152e-11	1.0928e-12
0.509	1.3536e-12	9.14922e-12	-1.13784e-11	-7.35846e-12	-8.94681e-12	1.96846e-11	-2.28838e-11	-5.57664e-12	-1.04272e-11	-2.94674e-11	2.19027e-11	-3.9072e-12
0.51	3.2286e-12	1.00867e-11	-1.10659e-11	-7.04596e-12	-8.63431e-12	1.68721e-11	-2.35088e-11	-6.82664e-12	-1.23022e-11	-2.94674e-11	2.25277e-11	-2.6572e-12
0.511	1.9786e-12	1.00867e-11	-8.56593e-12	-6.10846e-12	-7.07181e-12	1.78096e-11	-2.38213e-11	-7.13914e-12	-1.38647e-11	-3.04049e-11	2.37777e-11	-4.5322e-12
0.512	1.3536e-12	1.28992e-11	-8.25343e-12	-6.10846e-12	-7.07181e-12	1.62471e-11	-2.31963e-11	-1.15141e-11	-1.38647e-11	-3.07174e-11	2.44027e-11	-4.5322e-12
0.513	7.28603e-13	1.03992e-11	-6.37843e-12	-4.54596e-12	-8.00931e-12	1.53096e-11	-2.41338e-11	-1.40141e-11	-1.51147e-11	-3.00924e-11	2.53402e-11	-1.57197e-13
0.514	3.5411e-12	1.38367e-11	-7.00343e-12	-3.29596e-12	-8.00931e-12	1.65596e-11	-2.60088e-11	-1.49516e-11	-1.60522e-11	-2.88424e-11	2.78402e-11	2.0303e-12
0.515	2.9161e-12	1.19617e-11	-5.44093e-12	-3.29596e-12	-8.63431e-12	1.40596e-11	-2.56963e-11	-1.24516e-11	-1.91772e-11	-2.47799e-11	2.47152e-11	5.1553e-12
0.516	2.9161e-12	1.28992e-11	-3.87843e-12	-3.60846e-12	-9.25931e-12	1.18721e-11	-2.41338e-11	-1.52641e-11	-1.60522e-11	-2.57174e-11	2.62777e-11	7.0303e-12
0.517	2.9161e-12	1.16492e-11	-4.50343e-12	-1.42095e-12	-1.08218e-11	1.06221e-11	-2.22588e-11	-1.68266e-11	-1.82397e-11	-1.97799e-11	2.59652e-11	1.23428e-11
0.518	7.28603e-13	1.03992e-11	-5.12843e-12	-2.04595e-12	-9.57181e-12	8.12207e-12	-2.35088e-11	-1.65141e-11	-1.66772e-11	-1.72799e-11	2.28402e-11	1.45303e-11
0.519	1.03603e-13	1.28992e-11	-9.81593e-12	-1.73345e-12	-1.23843e-11	7.49707e-12	-2.06963e-11	-1.83891e-11	-1.57397e-11	-1.63424e-11	2.50277e-11	1.64053e-11
0.52	-1.1464e-12	1.47742e-11	-9.81593e-12	-5.79596e-12	-1.33218e-11	5.62207e-12	-1.85088e-11	-1.90141e-11	-1.19897e-11	-1.10299e-11	2.69027e-11	1.85928e-11
0.521	-4.5839e-12	1.35242e-11	-1.35659e-11	-6.42096e-12	-1.39468e-11	2.49707e-12	-1.75713e-11	-1.87016e-11	-1.19897e-11	-1.19674e-11	2.75277e-11	1.76553e-11
0.522	-5.5214e-12	1.47742e-11	-1.29409e-11	-7.67096e-12	-1.48843e-11	9.34573e-13	-1.66338e-11	-1.83891e-11	-7.30217e-12	-4.15486e-12	2.69027e-11	1.92178e-11
0.523	-8.3339e-12	1.75867e-11	-1.63784e-11	-8.29596e-12	-1.30093e-11	-6.27927e-13	-1.19463e-11	-1.77641e-11	-5.11467e-12	-2.27986e-12	3.09652e-11	2.17178e-11
0.524	-7.7089e-12	1.85242e-11	-1.70034e-11	-1.04835e-11	-1.20718e-11	-1.87793e-12	-1.28838e-11	-1.58891e-11	-2.30217e-12	-1.34236e-12	3.03402e-11	2.42178e-11
0.525	-9.2714e-12	1.85242e-11	-1.88784e-11	-1.2046e-11	-1.26968e-11	-3.75293e-12	-9.44631e-12	-1.62016e-11	-1.05217e-12	8.45139e-13	3.06527e-11	2.32803e-11
0.526	-1.27089e-11	1.82117e-11	-1.73159e-11	-1.1421e-11	-1.05093e-11	-1.25293e-12	-8.19631e-12	-1.43266e-11	5.10332e-13	1.15764e-12	3.40902e-11	2.64053e-11
0.527	-1.33339e-11	1.91492e-11	-1.91909e-11	-1.3296e-11	-9.57181e-12	9.34573e-13	-7.25881e-12	-9.95164e-12	2.69783e-12	5.84514e-12	3.50277e-11	2.85928e-11
0.528	-1.42714e-11	2.16492e-11	-2.13784e-11	-1.5171e-11	-7.69681e-12	1.55957e-12	-5.38381e-12	-4.63914e-12	4.26033e-12	6.15764e-12	4.06527e-11	3.51553e-11
0.529	-1.23964e-11	2.07117e-11	-2.23159e-11	-1.73585e-11	-6.75931e-12	4.68457e-12	-6.63381e-12	-5.76642e-13	8.32283e-12	5.84514e-12	4.34652e-11	3.39053e-11
0.53	-1.45839e-11	2.03992e-11	-2.23159e-11	-1.61085e-11	-4.57181e-12	9.05957e-12	-1.63381e-12	3.17336e-12	1.11353e-11	6.78264e-12	4.56527e-11	4.04678e-11
0.531	-1.33339e-11	1.97742e-11	-1.98159e-11	-1.79835e-11	-2.38431e-12	9.99707e-12	-4.13381e-12	3.79836e-12	1.42603e-11	8.97014e-12	4.81527e-11	4.48428e-11
0.532	-1.33339e-11	2.03992e-11	-1.76284e-11	-1.98585e-11	1.15694e-13	1.53096e-11	-6.96305e-13	9.42336e-12	1.55103e-11	8.65764e-12	5.09652e-11	4.85928e-11
0.533	-1.36464e-11	2.07117e-11	-1.66909e-11	-1.98585e-11	2.61569e-12	1.87471e-11	-3.50881e-12	9.73586e-12	1.95728e-11	8.65764e-12	5.31527e-11	5.42178e-11
0.534	-1.39589e-11	1.88367e-11	-1.41909e-11	-2.29835e-11	4.17819e-12	1.99971e-11	-4.75881e-12	1.09859e-11	2.55103e-11	9.90764e-12	5.40902e-11	6.20303e-11
0.535	-1.02089e-11	1.82117e-11	-1.26284e-11	-2.2046e-11	6.99069e-12	2.12471e-11	-3.19631e-12	1.22359e-11	2.76978e-11	1.02201e-11	5.40902e-11	6.76553e-11
0.536	-1.14589e-11	1.53992e-11	-1.16909e-11	-2.2046e-11	1.13657e-11	2.49971e-11	-3.83805e-13	1.56734e-11	3.05103e-11	1.05326e-11	5.75277e-11	7.23428e-11
0.537	-8.6464e-12	1.35242e-11	-1.04409e-11	-2.23585e-11	1.23032e-11	2.84346e-11	-1.94631e-12	1.91109e-11	3.36353e-11	1.24076e-11	6.22152e-11	7.64053e-11
0.538	-5.5214e-12	1.22742e-11	-1.07534e-11	-1.92335e-11	1.76157e-11	2.87471e-11	-2.57131e-12	2.00484e-11	3.67603e-11	1.36576e-11	6.47152e-11	8.20303e-11
0.539	-7.7089e-12	1.07117e-11	-8.56593e-12	-1.67335e-11	1.73032e-11	2.81221e-11	-3.19631e-12	2.25484e-11	3.98853e-11	1.70951e-11	6.81527e-11	8.64053e-11
0.54	-5.8339e-12	8.83672e-12	-8.87843e-12	-1.7046e-11	1.73032e-11	2.78096e-11	-6.96305e-13	2.59859e-11	4.26978e-11	1.45951e-11	7.50277e-11	8.95303e-11
0.541	-6.7714e-12	4.46172e-12	-6.37843e-12	-1.67335e-11	1.57407e-11	2.90596e-11	1.80369e-12	2.87984e-11	4.51978e-11	1.80326e-11	7.69027e-11	9.23428e-11
0.542	-6.7714e-12	3.21172e-12	-8.87843e-12	-1.7671e-11	1.98032e-11	2.93721e-11	4.3037e-12	3.12984e-11	4.80103e-11	1.92826e-11	8.44027e-11	9.23428e-11
0.543	-8.0214e-12	1.33672e-12	-5.12843e-12	-1.36085e-11	1.60532e-11	2.78096e-11	4.3037e-12	3.12984e-11	5.20728e-11	2.20951e-11	8.65902e-11	9.45303e-11
0.544	-9.8964e-12	-2.25783e-13	-6.69093e-12	-1.4546e-11	1.69907e-11	2.68721e-11	8.3662e-12	3.56734e-11	5.67603e-11	2.61576e-11	8.90902e-11	9.54678e-11
0.545	-1.61464e-11	-2.41328e-12	-8.25343e-12	-1.4546e-11	1.54282e-11	2.71846e-11	6.8037e-12	3.94234e-11	6.08228e-11	2.99076e-11	9.34652e-11	9.57803e-11
0.546	-1.64589e-11	-2.10078e-12	-9.81593e-12	-1.48585e-11	1.44907e-11	2.49971e-11	1.05537e-11	3.81734e-11	6.33228e-11	3.39701e-11	9.69027e-11	9.45303e-11
0.547	-1.73964e-11	-3.66328e-12	-8.87843e-12	-1.54835e-11	1.07407e-11	2.24971e-11	9.3037e-12	4.28609e-11	6.73853e-11	3.92826e-11	9.84652e-11	9.51553e-11
0.548	-1.80214e-11	-6.16328e-12	-1.07534e-11	-1.3921e-11	9.8032e-12	2.31221e-11	1.18037e-11	4.09859e-11	7.11353e-11	4.42826e-11	9.94027e-11	9.60928e-11
0.549	-1.92714e-11	-7.72578e-12	-1.10659e-11	-1.4546e-11	1.07407e-11	2.31221e-11	1.55537e-11	3.94234e-11	7.45728e-11	4.55326e-11	1.02215e-10	9.45303e-11
0.55	-1.95839e-11	-8.97578e-12	-1.16909e-11	-1.42335e-11	9.4907e-12	2.40596e-11	1.52412e-11	3.53609e-11	7.58228e-11	5.08451e-11	1.00965e-10	9.48428e-11
0.551	-1.73964e-11	-1.05383e-11	-1.10659e-11	-1.42335e-11	9.8032e-12	2.59346e-11	1.55537e-11	3.47359e-11	7.80103e-11	5.45951e-11	1.02528e-10	9.04678e-11
0.552	-1.86464e-11	-1.05383e-11	-1.13784e-11	-1.42335e-11	9.1782e-12	2.53096e-11	1.55537e-11	3.62984e-11	7.73853e-11	5.36576e-11	1.00028e-10	8.67178e-11
0.553	-1.67714e-11	-1.36633e-11	-1.45034e-11	-1.2046e-11	8.8657e-12	2.87471e-11	1.55537e-11	3.47359e-11	7.76978e-11	5.36576e-11	9.87777e-11	7.89053e-11
0.554	-1.55214e-11	-1.30383e-11	-1.13784e-11	-1.36085e-11	1.10532e-11	3.09346e-11	1.58662e-11	3.53609e-11	7.64478e-11	5.42826e-11	1.02528e-10	7.32803e-11
0.555	-1.33339e-11	-1.67883e-11	-1.41909e-11	-1.29835e-11	9.8032e-12	3.15596e-11	2.05537e-11	3.78609e-11	7.58228e-11	5.77201e-11	1.00653e-10	6.51553e-11
0.556	-1.36464e-11	-1.74133e-11	-1.41909e-11	-1.2671e-11	1.23032e-11	3.28096e-11	1.99287e-11	3.78609e-11	7.51978e-11	5.36576e-11	9.69027e-11	5.39053e-11
0.557	-1.30214e-11	-1.89758e-11	-1.54409e-11	-1.2046e-11	1.26157e-11	3.15596e-11	1.96162e-11	3.81734e-11	7.36353e-11	5.30326e-11	8.97152e-11	4.48428e-11
0.558	-1.30214e-11	-1.80383e-11	-1.45034e-11	-8.60846e-12	1.23032e-11	3.46846e-11	2.02412e-11	3.78609e-11	7.30103e-11	5.52201e-11	8.59652e-11	3.07803e-11
0.559	-9.8964e-12	-2.02258e-11	-1.76284e-11	-7.98346e-12	1.26157e-11	3.65596e-11	2.21162e-11	3.87984e-11	7.17603e-11	5.49076e-11	8.00277e-11	1.60928e-11
0.56	-1.05214e-11	-1.86633e-11	-1.88784e-11	-6.10846e-12	1.35532e-11	3.65596e-11	2.27412e-11	3.94234e-11	6.98853e-11	5.27201e-11	7.28402e-11	-4.2197e-12
0.561	-8.3339e-12	-2.24133e-11	-1.82534e-11	-6.73346e-12	1.57407e-11	3.65596e-11	2.11787e-11	3.91109e-11	7.11353e-11	4.83451e-11	6.37777e-11	-2.14072e-11
0.562	-8.9589e-12	-1.77258e-11	-1.91909e-11	-5.48346e-12	1.51157e-11	3.68721e-11	1.93037e-11	4.12984e-11	6.67603e-11	4.55326e-11	5.50277e-11	-4.48447e-11
0.563	-6.7714e-12	-1.80383e-11	-1.91909e-11	-3.92096e-12	1.60532e-11	3.71846e-11	1.80537e-11	4.28609e-11	6.67603e-11	4.08451e-11	4.47152e-11	-7.10947e-11
0.564	-6.4589e-12	-1.46008e-11	-1.73159e-11	-4.85846e-12	1.76157e-11	3.62471e-11	2.05537e-11	4.12984e-11	6.17603e-11	3.61576e-11	3.12777e-11	-1.02345e-10
0.565	-6.1464e-12	-1.55383e-11	-1.88784e-11	-4.85846e-12	1.73032e-11	3.68721e-11	2.02412e-11	4.22359e-11	6.17603e-11	3.33451e-11	2.15902e-11	-1.34845e-10
0.566	-6.1464e-12	-1.46008e-11	-1.76284e-11	-4.23346e-12	1.60532e-11	3.84346e-11	1.99287e-11	4.31734e-11	5.92603e-11	2.58451e-11	5.34022e-12	-1.7172e-10
0.567	-4.2714e-12	-1.08508e-11	-1.66909e-11	-4.85846e-12	1.44907e-11	3.62471e-11	2.18037e-11	4.00484e-11	5.39478e-11	2.14701e-11	-1.09098e-11	-2.0797e-10
0.568	-2.7089e-12	-1.14758e-11	-1.32534e-11	-2.98346e-12	1.35532e-11	3.87471e-11	2.08662e-11	4.19234e-11	5.20728e-11	1.36576e-11	-2.99723e-11	-2.52657e-10
0.569	-4.8964e-12	-1.05383e-11	-1.10659e-11	-4.54596e-12	1.41782e-11	3.74971e-11	2.14912e-11	4.12984e-11	4.89478e-11	6.78264e-12	-5.34098e-11	-2.95782e-10
0.57	-7.3964e-12	-9.60078e-12	-1.38784e-11	-3.60846e-12	1.19907e-11	3.81221e-11	2.36787e-11	4.47359e-11	4.39478e-11	-6.34236e-12	-8.02848e-11	-3.43282e-10
0.571	-7.3964e-12	-1.14758e-11	-1.07534e-11	-3.60846e-12	8.5532e-12	3.90596e-11	2.49287e-11	4.53609e-11	3.89478e-11	-1.47799e-11	-1.0841e-10	-3.93282e-10
0.572	-1.05214e-11	-1.08508e-11	-6.37843e-12	-2.98346e-12	7.6157e-12	4.28096e-11	2.58662e-11	4.72359e-11	3.42603e-11	-2.91549e-11	-1.3966e-10	-4.38907e-10
0.573	-1.02089e-11	-1.05383e-11	-5.12843e-12	7.66545e-13	7.3032e-12	4.21846e-11	2.39912e-11	4.87984e-11	3.05103e-11	-4.38424e-11	-1.74035e-10	-4.88282e-10
0.574	-1.45839e-11	-1.02258e-11	-6.37843e-12	-4.83455e-13	7.3032e-12	4.43721e-11	2.43037e-11	4.66109e-11	2.67603e-11	-5.94674e-11	-2.0841e-10	-5.38907e-10
0.575	-1.73964e-11	-9.28828e-12	-3.25343e-12	2.64155e-12	5.74069e-12	4.56221e-11	2.14912e-11	5.16109e-11	2.05103e-11	-7.50924e-11	-2.44347e-10	-5.8797e-10
0.576	-1.80214e-11	-7.72578e-12	-4.19093e-12	7.32905e-12	7.9282e-12	4.62471e-11	2.30537e-11	4.75484e-11	1.76978e-11	-9.29048e-11	-2.8216e-10	-6.42032e-10
0.577	-1.42714e-11	-7.10078e-12	-2.31593e-12	7.64155e-12	8.8657e-12	4.53096e-11	2.30537e-11	4.81734e-11	1.33228e-11	-1.10405e-10	-3.21535e-10	-6.90157e-10
0.578	-1.39589e-11	-6.16328e-12	-1.37843e-12	9.51655e-12	7.6157e-12	4.71846e-11	2.24287e-11	4.59859e-11	7.69783e-12	-1.29467e-10	-3.64035e-10	-7.39532e-10
0.579	-1.27089e-11	-3.66328e-12	-1.06593e-12	1.0454e-11	6.99069e-12	4.65596e-11	1.71162e-11	4.59859e-11	1.44783e-12	-1.50717e-10	-4.05285e-10	-7.87657e-10
0.58	-1.05214e-11	-2.72578e-12	-2.94093e-12	9.82905e-12	9.4907e-12	4.62471e-11	1.68037e-11	4.25484e-11	-5.42717e-12	-1.72905e-10	-4.48722e-10	-8.35157e-10
0.581	-1.05214e-11	-2.25783e-13	-5.44093e-12	1.20165e-11	1.07407e-11	4.40596e-11	1.55537e-11	4.06734e-11	-1.38647e-11	-1.9603e-10	-4.8966e-10	-8.83282e-10
0.582	-9.2714e-12	-1.78828e-12	-7.31593e-12	8.57905e-12	1.35532e-11	4.21846e-11	1.55537e-11	3.47359e-11	-2.04272e-11	-2.1978e-10	-5.33722e-10	-9.28907e-10
0.583	-9.5839e-12	-2.25783e-13	-6.06593e-12	8.89155e-12	1.38657e-11	4.31221e-11	1.61787e-11	3.19234e-11	-2.94897e-11	-2.46655e-10	-5.73722e-10	-9.72657e-10
0.584	-9.2714e-12	2.27422e-12	-9.50343e-12	9.20405e-12	1.48032e-11	3.84346e-11	1.52412e-11	2.87984e-11	-3.91771e-11	-2.72905e-10	-6.14972e-10	-1.01141e-09
0.585	-1.14589e-11	1.64922e-12	-8.87843e-12	9.82905e-12	1.54282e-11	3.68721e-11	1.58662e-11	2.28609e-11	-4.82397e-11	-2.9728e-10	-6.5966e-10	-1.05172e-09
0.586	-8.9589e-12	4.46172e-12	-1.04409e-11	1.1079e-11	1.69907e-11	3.46846e-11	1.61787e-11	1.62984e-11	-5.94897e-11	-3.23842e-10	-7.04972e-10	-1.08953e-09
0.587	-1.02089e-11	3.21172e-12	-1.29409e-11	1.1079e-11	1.41782e-11	3.37471e-11	1.86787e-11	9.73586e-12	-7.26147e-11	-3.52905e-10	-7.42472e-10	-1.12359e-09
0.588	-1.11464e-11	3.52422e-12	-1.29409e-11	1.4204e-11	1.48032e-11	3.21846e-11	1.68037e-11	5.04836e-12	-8.38647e-11	-3.8353e-10	-7.81847e-10	-1.15578e-09
0.589	-1.42714e-11	3.21172e-12	-1.29409e-11	1.32665e-11	1.54282e-11	3.34346e-11	1.74287e-11	-2.76414e-12	-9.94897e-11	-4.14467e-10	-8.21847e-10	-1.18953e-09
0.59	-1.89589e-11	1.02422e-12	-1.41909e-11	1.3579e-11	1.63657e-11	3.37471e-11	1.74287e-11	-8.70164e-12	-1.10115e-10	-4.47592e-10	-8.5966e-10	-1.21109e-09
0.591	-1.77089e-11	1.02422e-12	-1.57534e-11	1.26415e-11	1.66782e-11	3.68721e-11	1.86787e-11	-1.49516e-11	-1.25115e-10	-4.79467e-10	-8.96847e-10	-1.23297e-09
0.592	-2.11464e-11	-1.16328e-12	-1.76284e-11	1.1704e-11	1.76157e-11	3.99971e-11	1.93037e-11	-1.93266e-11	-1.41677e-10	-5.12592e-10	-9.3091e-10	-1.25234e-09
0.593	-2.20839e-11	-6.16328e-12	-1.66909e-11	1.4829e-11	1.94907e-11	4.06221e-11	1.74287e-11	-2.49516e-11	-1.58552e-10	-5.4728e-10	-9.6591e-10	-1.26828e-09
0.594	-2.17714e-11	-6.78828e-12	-1.76284e-11	1.4204e-11	1.82407e-11	4.24971e-11	1.83662e-11	-3.24516e-11	-1.77615e-10	-5.82905e-10	-9.97785e-10	-1.28172e-09
0.595	-2.08339e-11	-8.35078e-12	-2.04409e-11	1.26415e-11	1.88657e-11	4.37471e-11	1.61787e-11	-3.83891e-11	-1.94802e-10	-6.17592e-10	-1.0281e-09	-1.29016e-09
0.596	-2.17714e-11	-8.97578e-12	-1.95034e-11	1.3579e-11	1.66782e-11	4.49971e-11	1.39912e-11	-4.33891e-11	-2.13552e-10	-6.51342e-10	-1.05653e-09	-1.29828e-09
0.597	-2.39589e-11	-1.05383e-11	-2.01284e-11	1.32665e-11	1.48032e-11	4.46846e-11	1.02412e-11	-4.99516e-11	-2.34177e-10	-6.86967e-10	-1.08153e-09	-1.30359e-09
0.598	-2.30214e-11	-1.46008e-11	-2.01284e-11	1.13915e-11	1.41782e-11	4.49971e-11	8.6787e-12	-5.80766e-11	-2.54802e-10	-7.1978e-10	-1.10935e-09	-1.30922e-09
0.599	-2.27089e-11	-1.36633e-11	-2.10659e-11	8.89155e-12	1.19907e-11	4.43721e-11	4.6162e-12	-6.15141e-11	-2.75115e-10	-7.5228e-10	-1.12872e-09	-1.31484e-09
0.6	-2.36464e-11	-1.46008e-11	-2.23159e-11	7.95405e-12	1.23032e-11	4.43721e-11	2.41195e-13	-6.77641e-11	-2.95427e-10	-7.83217e-10	-1.14903e-09	-1.31641e-09
0.601	-2.23964e-11	-1.58508e-11	-2.23159e-11	6.39155e-12	1.35532e-11	4.37471e-11	-6.96305e-13	-7.21391e-11	-3.14802e-10	-8.13842e-10	-1.16778e-09	-1.31984e-09
0.602	-2.02089e-11	-1.21008e-11	-2.07534e-11	1.07905e-12	1.41782e-11	4.31221e-11	-2.57131e-12	-7.83891e-11	-3.36052e-10	-8.41967e-10	-1.1806e-09	-1.32016e-09
0.603	-1.83339e-11	-1.24133e-11	-2.23159e-11	-1.70955e-13	1.51157e-11	4.40596e-11	-3.50881e-12	-8.52641e-11	-3.5949e-10	-8.71967e-10	-1.19528e-09	-1.31703e-09
0.604	-1.45839e-11	-1.33508e-11	-2.23159e-11	-1.42095e-12	1.51157e-11	4.65596e-11	-3.82131e-12	-9.27641e-11	-3.77302e-10	-8.98217e-10	-1.20466e-09	-1.31078e-09
0.605	-1.05214e-11	-1.11633e-11	-2.10659e-11	-3.29596e-12	1.63657e-11	4.78096e-11	-4.13381e-12	-1.01514e-10	-4.01677e-10	-9.22592e-10	-1.2131e-09	-1.30828e-09
0.606	-8.6464e-12	-7.41328e-12	-2.10659e-11	-5.79596e-12	1.73032e-11	4.74971e-11	-6.00881e-12	-1.13077e-10	-4.22615e-10	-9.4728e-10	-1.21935e-09	-1.30234e-09
0.607	-7.0839e-12	-6.16328e-12	-2.07534e-11	-4.54596e-12	2.10532e-11	4.84346e-11	-7.25881e-12	-1.22452e-10	-4.44802e-10	-9.70092e-10	-1.22403e-09	-1.29703e-09
0.608	-4.5839e-12	-3.03828e-12	-2.48159e-11	-5.79596e-12	2.19907e-11	4.90596e-11	-1.19463e-11	-1.32139e-10	-4.6824e-10	-9.90405e-10	-1.22747e-09	-1.28672e-09
0.609	-4.2714e-12	7.11717e-13	-2.29409e-11	-4.85846e-12	2.26157e-11	4.81221e-11	-1.38213e-11	-1.42139e-10	-4.89177e-10	-1.01103e-09	-1.22997e-09	-1.28141e-09
0.61	-4.8964e-12	5.39922e-12	-2.26284e-11	-2.67096e-12	2.60532e-11	5.12471e-11	-1.85088e-11	-1.54014e-10	-5.1074e-10	-1.03072e-09	-1.23435e-09	-1.27391e-09
0.611	-2.0839e-12	6.33672e-12	-2.20034e-11	-2.98346e-12	2.76157e-11	4.81221e-11	-2.03838e-11	-1.64014e-10	-5.2949e-10	-1.04822e-09	-1.23497e-09	-1.26734e-09
0.612	-2.0839e-12	8.21172e-12	-2.10659e-11	-1.42095e-12	2.48032e-11	4.93721e-11	-2.66338e-11	-1.72764e-10	-5.5074e-10	-1.06228e-09	-1.23247e-09	-1.26078e-09
0.613	-2.3964e-12	9.14922e-12	-1.88784e-11	-1.10845e-12	2.79282e-11	4.99971e-11	-2.85088e-11	-1.83389e-10	-5.72615e-10	-1.0754e-09	-1.23091e-09	-1.25266e-09
0.614	1.03603e-13	9.77422e-12	-2.16909e-11	1.41545e-13	2.88657e-11	4.96846e-11	-3.47588e-11	-1.93702e-10	-5.9449e-10	-1.08759e-09	-1.22716e-09	-1.24516e-09
0.615	7.28603e-13	1.19617e-11	-1.95034e-11	3.89155e-12	2.82407e-11	4.84346e-11	-3.72588e-11	-2.04327e-10	-6.11365e-10	-1.09697e-09	-1.2231e-09	-1.23672e-09
0.616	-8.33897e-13	1.13367e-11	-2.04409e-11	5.45405e-12	2.57407e-11	5.37471e-11	-3.91338e-11	-2.15889e-10	-6.30115e-10	-1.10478e-09	-1.21778e-09	-1.22703e-09
0.617	1.3536e-12	1.03992e-11	-2.32534e-11	5.76655e-12	2.32407e-11	4.78096e-11	-4.38213e-11	-2.26202e-10	-6.48865e-10	-1.11228e-09	-1.21372e-09	-1.22109e-09
0.618	1.3536e-12	6.64922e-12	-2.54409e-11	9.20405e-12	2.51157e-11	4.68721e-11	-4.97588e-11	-2.35264e-10	-6.65427e-10	-1.12009e-09	-1.20716e-09	-1.20984e-09
0.619	-1.7714e-12	6.96172e-12	-2.32534e-11	8.89155e-12	2.44907e-11	4.65596e-11	-5.35088e-11	-2.44014e-10	-6.84802e-10	-1.12353e-09	-1.20028e-09	-1.19953e-09
0.62	-2.3964e-12	4.46172e-12	-2.70034e-11	9.82905e-12	2.57407e-11	4.24971e-11	-5.97588e-11	-2.54639e-10	-7.00427e-10	-1.12822e-09	-1.19466e-09	-1.18859e-09
0.621	-4.2714e-12	2.27422e-12	-2.70034e-11	6.70405e-12	2.38657e-11	3.99971e-11	-6.38213e-11	-2.64639e-10	-7.16677e-10	-1.13165e-09	-1.18466e-09	-1.17484e-09
0.622	-9.2714e-12	4.46172e-12	-2.41909e-11	8.26655e-12	2.13657e-11	3.74971e-11	-7.00713e-11	-2.76514e-10	-7.3199e-10	-1.13603e-09	-1.17747e-09	-1.16203e-09
0.623	-1.02089e-11	3.21172e-12	-2.66909e-11	8.57905e-12	1.94907e-11	3.37471e-11	-7.50713e-11	-2.85264e-10	-7.4699e-10	-1.13759e-09	-1.16997e-09	-1.14828e-09
0.624	-1.05214e-11	4.14922e-12	-2.63784e-11	8.26655e-12	1.44907e-11	3.18721e-11	-7.94463e-11	-2.94952e-10	-7.59177e-10	-1.13978e-09	-1.16278e-09	-1.13672e-09
0.625	-1.33339e-11	5.39922e-12	-2.63784e-11	7.64155e-12	1.32407e-11	3.06221e-11	-8.60088e-11	-3.05889e-10	-7.73552e-10	-1.13884e-09	-1.15341e-09	-1.12141e-09
0.626	-1.39589e-11	2.89922e-12	-2.79409e-11	7.32905e-12	1.07407e-11	2.71846e-11	-9.10088e-11	-3.15264e-10	-7.8574e-10	-1.13478e-09	-1.14435e-09	-1.11297e-09
0.627	-1.67714e-11	4.77422e-12	-3.01284e-11	8.57905e-12	7.6157e-12	2.87471e-11	-9.53838e-11	-3.26202e-10	-7.9699e-10	-1.13009e-09	-1.13341e-09	-1.10109e-09
0.628	-1.61464e-11	4.14922e-12	-2.85659e-11	1.07665e-11	4.80319e-12	2.28096e-11	-1.00384e-10	-3.40264e-10	-8.0574e-10	-1.12415e-09	-1.12341e-09	-1.08953e-09
0.629	-1.61464e-11	4.46172e-12	-3.23159e-11	7.95405e-12	4.80319e-12	2.12471e-11	-1.06321e-10	-3.49327e-10	-8.17302e-10	-1.12009e-09	-1.11185e-09	-1.07484e-09
0.63	-1.80214e-11	6.33672e-12	-3.20034e-11	8.26655e-12	4.49069e-12	1.93721e-11	-1.09446e-10	-3.62764e-10	-8.2699e-10	-1.11072e-09	-1.09935e-09	-1.06484e-09
0.631	-1.61464e-11	6.64922e-12	-3.51284e-11	8.89155e-12	3.86569e-12	1.68721e-11	-1.16946e-10	-3.75889e-10	-8.3449e-10	-1.10447e-09	-1.08778e-09	-1.05016e-09
0.632	-1.70839e-11	6.33672e-12	-3.54409e-11	1.26415e-11	4.49069e-12	1.43721e-11	-1.22259e-10	-3.91202e-10	-8.46677e-10	-1.09634e-09	-1.07716e-09	-1.03703e-09
0.633	-1.64589e-11	7.58672e-12	-3.48159e-11	1.45165e-11	6.05319e-12	1.09346e-11	-1.25696e-10	-4.00264e-10	-8.53552e-10	-1.09072e-09	-1.06497e-09	-1.02672e-09
0.634	-1.30214e-11	7.58672e-12	-3.60659e-11	1.63915e-11	6.05319e-12	9.37207e-12	-1.31946e-10	-4.06202e-10	-8.63552e-10	-1.0829e-09	-1.05091e-09	-1.01578e-09
0.635	-1.39589e-11	8.52422e-12	-3.76284e-11	1.76415e-11	5.11569e-12	7.80957e-12	-1.35071e-10	-4.18077e-10	-8.6949e-10	-1.07415e-09	-1.03778e-09	-1.00297e-09
0.636	-1.36464e-11	7.27422e-12	-3.79409e-11	1.76415e-11	8.8657e-12	6.55957e-12	-1.39759e-10	-4.27139e-10	-8.74802e-10	-1.06884e-09	-1.02528e-09	-9.92345e-10
0.637	-1.30214e-11	6.64922e-12	-3.73159e-11	1.70165e-11	1.10532e-11	3.43457e-12	-1.43196e-10	-4.35264e-10	-8.79177e-10	-1.06103e-09	-1.0156e-09	-9.7922e-10
0.638	-1.02089e-11	1.00867e-11	-3.51284e-11	1.76415e-11	1.10532e-11	2.49707e-12	-1.47571e-10	-4.44952e-10	-8.83552e-10	-1.05509e-09	-1.00372e-09	-9.66407e-10
0.639	-1.20839e-11	9.14922e-12	-3.38784e-11	1.7954e-11	1.41782e-11	1.24707e-12	-1.49446e-10	-4.54327e-10	-8.8574e-10	-1.04978e-09	-9.93097e-10	-9.55157e-10
0.64	-7.7089e-12	8.52422e-12	-3.48159e-11	1.82665e-11	1.54282e-11	-2.9266e-15	-1.51946e-10	-4.64639e-10	-8.85427e-10	-1.04197e-09	-9.82472e-10	-9.3922e-10
0.641	-1.02089e-11	1.13367e-11	-3.13784e-11	1.76415e-11	1.57407e-11	3.09573e-13	-1.55696e-10	-4.73077e-10	-8.8949e-10	-1.03478e-09	-9.74035e-10	-9.28907e-10
0.642	-9.5839e-12	1.19617e-11	-3.26284e-11	1.63915e-11	1.85532e-11	-2.19043e-12	-1.59446e-10	-4.84952e-10	-8.89177e-10	-1.02665e-09	-9.66535e-10	-9.15157e-10
0.643	-9.5839e-12	1.50867e-11	-3.10659e-11	1.26415e-11	1.76157e-11	-6.27927e-13	-1.64134e-10	-4.96514e-10	-8.88552e-10	-1.01728e-09	-9.56535e-10	-9.01095e-10
0.644	-9.2714e-12	1.60242e-11	-2.88784e-11	1.4204e-11	1.76157e-11	1.55957e-12	-1.67259e-10	-5.03077e-10	-8.87302e-10	-1.01072e-09	-9.46222e-10	-8.88282e-10
0.645	-5.8339e-12	1.60242e-11	-3.29409e-11	1.6704e-11	1.63657e-11	1.87207e-12	-1.73196e-10	-5.13077e-10	-8.86052e-10	-9.99467e-10	-9.35597e-10	-8.78595e-10
0.646	-7.7089e-12	1.44617e-11	-3.20034e-11	1.2954e-11	1.73032e-11	-1.87793e-12	-1.76634e-10	-5.24014e-10	-8.79177e-10	-9.88217e-10	-9.2591e-10	-8.66095e-10
0.647	-6.7714e-12	1.47742e-11	-3.63784e-11	1.6079e-11	1.51157e-11	-9.40427e-13	-1.80384e-10	-5.33389e-10	-8.78552e-10	-9.77905e-10	-9.14035e-10	-8.57657e-10
0.648	-9.8964e-12	1.25867e-11	-3.82534e-11	1.45165e-11	1.35532e-11	-4.06543e-12	-1.84134e-10	-5.41827e-10	-8.72927e-10	-9.67905e-10	-9.0466e-10	-8.46407e-10
0.649	-6.4589e-12	1.44617e-11	-4.23159e-11	1.38915e-11	1.13657e-11	-1.56543e-12	-1.91009e-10	-5.49014e-10	-8.67615e-10	-9.56655e-10	-8.9591e-10	-8.35782e-10
0.65	-7.7089e-12	1.53992e-11	-4.51284e-11	1.51415e-11	8.8657e-12	-3.75293e-12	-1.94759e-10	-5.55889e-10	-8.62927e-10	-9.46655e-10	-8.8591e-10	-8.2797e-10
0.651	-9.2714e-12	1.19617e-11	-4.82534e-11	1.6079e-11	9.4907e-12	-3.75293e-12	-1.98821e-10	-5.60577e-10	-8.5699e-10	-9.36967e-10	-8.76535e-10	-8.1922e-10
0.652	-7.7089e-12	1.41492e-11	-4.85659e-11	1.8579e-11	6.99069e-12	-6.56543e-12	-2.04134e-10	-5.68077e-10	-8.53865e-10	-9.23217e-10	-8.66535e-10	-8.1422e-10
0.653	-8.0214e-12	1.35242e-11	-4.85659e-11	1.5454e-11	7.6157e-12	-8.12793e-12	-2.10696e-10	-5.68702e-10	-8.44802e-10	-9.13217e-10	-8.56535e-10	-8.04845e-10
0.654	-9.5839e-12	1.22742e-11	-4.91909e-11	1.9204e-11	5.42819e-12	-7.19043e-12	-2.17571e-10	-5.73389e-10	-8.3824e-10	-9.01342e-10	-8.48722e-10	-7.97657e-10
0.655	-1.05214e-11	1.32117e-11	-4.88784e-11	1.70165e-11	3.24069e-12	-5.94043e-12	-2.21321e-10	-5.78077e-10	-8.3074e-10	-8.89155e-10	-8.37472e-10	-7.86095e-10
0.656	-1.20839e-11	1.41492e-11	-4.85659e-11	1.51415e-11	2.61569e-12	-8.75293e-12	-2.29134e-10	-5.83702e-10	-8.23865e-10	-8.81967e-10	-8.2966e-10	-7.78282e-10
0.657	-1.45839e-11	1.41492e-11	-4.73159e-11	1.38915e-11	7.40694e-13	-8.44043e-12	-2.36009e-10	-5.85264e-10	-8.1699e-10	-8.72592e-10	-8.19972e-10	-7.67345e-10
0.658	-1.48964e-11	1.85242e-11	-4.57534e-11	1.2954e-11	-8.21806e-13	-1.15654e-11	-2.44446e-10	-5.84327e-10	-8.11677e-10	-8.61967e-10	-8.09347e-10	-7.5922e-10
0.659	-1.61464e-11	1.78992e-11	-4.29409e-11	9.20405e-12	-5.82181e-12	-1.09404e-11	-2.49446e-10	-5.89327e-10	-8.05115e-10	-8.54467e-10	-7.96847e-10	-7.5047e-10
0.66	-1.98964e-11	1.69617e-11	-4.07534e-11	7.01655e-12	-3.94681e-12	-1.40654e-11	-2.52884e-10	-5.90577e-10	-8.00427e-10	-8.45405e-10	-7.8716e-10	-7.43595e-10
0.661	-1.80214e-11	1.57117e-11	-3.95034e-11	6.07905e-12	-6.13431e-12	-1.37529e-11	-2.57571e-10	-5.93077e-10	-7.94177e-10	-8.38842e-10	-7.79035e-10	-7.34532e-10
0.662	-2.20839e-11	1.22742e-11	-4.01284e-11	6.39155e-12	-4.88431e-12	-1.46904e-11	-2.61634e-10	-5.89639e-10	-7.89177e-10	-8.28217e-10	-7.68097e-10	-7.27032e-10
0.663	-2.02089e-11	1.16492e-11	-3.57534e-11	8.89155e-12	-6.44681e-12	-1.75029e-11	-2.63196e-10	-5.88702e-10	-7.85115e-10	-8.20717e-10	-7.60285e-10	-7.1797e-10
0.664	-2.17714e-11	1.00867e-11	-3.23159e-11	6.70405e-12	-7.69681e-12	-1.84404e-11	-2.65384e-10	-5.87452e-10	-7.7949e-10	-8.10405e-10	-7.4716e-10	-7.12345e-10
0.665	-1.73964e-11	9.46172e-12	-3.16909e-11	6.70405e-12	-9.25931e-12	-1.90654e-11	-2.67884e-10	-5.86514e-10	-7.73865e-10	-8.01967e-10	-7.3966e-10	-7.0672e-10
0.666	-1.73964e-11	7.58672e-12	-3.20034e-11	6.70405e-12	-1.17593e-11	-2.31279e-11	-2.70696e-10	-5.86202e-10	-7.6824e-10	-7.91342e-10	-7.31222e-10	-6.9922e-10
0.667	-1.55214e-11	6.33672e-12	-3.23159e-11	6.70405e-12	-8.94681e-12	-2.25029e-11	-2.74134e-10	-5.86827e-10	-7.64802e-10	-7.79467e-10	-7.2091e-10	-6.92657e-10
0.668	-1.58339e-11	5.39922e-12	-3.07534e-11	7.32905e-12	-8.00931e-12	-2.62529e-11	-2.77259e-10	-5.83077e-10	-7.58552e-10	-7.6603e-10	-7.1341e-10	-6.83907e-10
0.669	-1.42714e-11	3.52422e-12	-3.01284e-11	5.45405e-12	-6.44681e-12	-2.78154e-11	-2.80696e-10	-5.84639e-10	-7.5074e-10	-7.56655e-10	-7.05597e-10	-6.77032e-10
0.67	-1.27089e-11	3.21172e-12	-2.63784e-11	3.89155e-12	-5.19681e-12	-3.12529e-11	-2.82884e-10	-5.81514e-10	-7.41677e-10	-7.46967e-10	-6.9716e-10	-6.70157e-10
0.671	-1.30214e-11	3.83672e-12	-2.48159e-11	5.14155e-12	-3.63431e-12	-3.25029e-11	-2.86321e-10	-5.78077e-10	-7.36052e-10	-7.35405e-10	-6.88722e-10	-6.6297e-10
0.672	-1.17714e-11	3.83672e-12	-2.51284e-11	6.07905e-12	-3.32181e-12	-3.71904e-11	-2.92571e-10	-5.77139e-10	-7.29177e-10	-7.27592e-10	-6.80285e-10	-6.53907e-10
0.673	-1.08339e-11	5.39922e-12	-2.23159e-11	5.45405e-12	-4.25931e-12	-4.03154e-11	-2.97571e-10	-5.72764e-10	-7.20115e-10	-7.18842e-10	-6.75597e-10	-6.4797e-10
0.674	-1.17714e-11	5.39922e-12	-2.51284e-11	5.45405e-12	-3.63431e-12	-4.53154e-11	-2.98196e-10	-5.72452e-10	-7.1449e-10	-7.10717e-10	-6.6466e-10	-6.37032e-10
0.675	-1.14589e-11	3.21172e-12	-2.45034e-11	5.14155e-12	-8.21806e-13	-4.90654e-11	-3.02884e-10	-5.68389e-10	-7.05427e-10	-7.05092e-10	-6.61222e-10	-6.28907e-10
0.676	-1.11464e-11	6.02422e-12	-2.32534e-11	5.14155e-12	-2.38431e-12	-5.12529e-11	-3.05384e-10	-5.65264e-10	-6.9699e-10	-6.9728e-10	-6.55285e-10	-6.24532e-10
0.677	-1.20839e-11	6.64922e-12	-2.35659e-11	4.20405e-12	-2.69681e-12	-5.46904e-11	-3.07259e-10	-5.60264e-10	-6.91677e-10	-6.9103e-10	-6.49035e-10	-6.1672e-10
0.678	-1.08339e-11	6.33672e-12	-2.38784e-11	3.26655e-12	-1.75931e-12	-5.78154e-11	-3.07884e-10	-5.56827e-10	-6.84177e-10	-6.86655e-10	-6.45285e-10	-6.09532e-10
0.679	-1.30214e-11	6.64922e-12	-2.20034e-11	1.70405e-12	-3.63431e-12	-5.90654e-11	-3.11009e-10	-5.53702e-10	-6.75115e-10	-6.8103e-10	-6.39347e-10	-6.02657e-10
0.68	-1.36464e-11	5.71172e-12	-2.13784e-11	2.64155e-12	-2.38431e-12	-6.06279e-11	-3.11009e-10	-5.50889e-10	-6.67927e-10	-6.74467e-10	-6.3341e-10	-5.9422e-10
0.681	-1.36464e-11	5.39922e-12	-2.10659e-11	2.32905e-12	-5.50931e-12	-6.00029e-11	-3.11634e-10	-5.47764e-10	-6.6074e-10	-6.66655e-10	-6.26847e-10	-5.87345e-10
0.682	-1.55214e-11	5.71172e-12	-2.26284e-11	2.32905e-12	-2.69681e-12	-6.06279e-11	-3.10071e-10	-5.43702e-10	-6.54802e-10	-6.57592e-10	-6.22472e-10	-5.7922e-10
0.683	-1.52089e-11	3.52422e-12	-2.20034e-11	3.89155e-12	-4.25931e-12	-6.00029e-11	-3.09446e-10	-5.42452e-10	-6.47927e-10	-6.50717e-10	-6.16847e-10	-5.73595e-10
0.684	-1.67714e-11	3.83672e-12	-2.35659e-11	6.07905e-12	-6.44681e-12	-5.93779e-11	-3.11946e-10	-5.40889e-10	-6.39802e-10	-6.4353e-10	-6.08722e-10	-5.6422e-10
0.685	-1.48964e-11	3.83672e-12	-2.41909e-11	3.89155e-12	-9.25931e-12	-6.00029e-11	-3.10696e-10	-5.40264e-10	-6.31677e-10	-6.3353e-10	-6.02785e-10	-5.56095e-10
0.686	-1.36464e-11	5.08672e-12	-2.48159e-11	2.95405e-12	-8.00931e-12	-6.12529e-11	-3.13821e-10	-5.37452e-10	-6.25427e-10	-6.28842e-10	-5.9466e-10	-5.49845e-10
0.687	-1.58339e-11	5.71172e-12	-2.91909e-11	3.26655e-12	-9.88431e-12	-5.93779e-11	-3.16321e-10	-5.34952e-10	-6.21365e-10	-6.2228e-10	-5.89972e-10	-5.4422e-10
0.688	-1.27089e-11	8.21172e-12	-2.88784e-11	3.26655e-12	-1.23843e-11	-5.81279e-11	-3.14134e-10	-5.31514e-10	-6.10427e-10	-6.15092e-10	-5.85597e-10	-5.37657e-10
0.689	-1.11464e-11	1.00867e-11	-3.32534e-11	4.20405e-12	-1.86343e-11	-5.93779e-11	-3.15071e-10	-5.29327e-10	-6.06052e-10	-6.06342e-10	-5.79035e-10	-5.3172e-10
0.69	-9.8964e-12	9.46172e-12	-3.70034e-11	5.76655e-12	-2.08218e-11	-6.25029e-11	-3.16946e-10	-5.24952e-10	-5.94802e-10	-6.03842e-10	-5.71222e-10	-5.26407e-10
0.691	-9.2714e-12	1.07117e-11	-3.88784e-11	3.89155e-12	-2.11343e-11	-6.31279e-11	-3.17884e-10	-5.21202e-10	-5.86365e-10	-5.97905e-10	-5.6716e-10	-5.22032e-10
0.692	-9.5839e-12	1.19617e-11	-3.98159e-11	2.95405e-12	-2.39468e-11	-6.37529e-11	-3.19134e-10	-5.17452e-10	-5.8074e-10	-5.9228e-10	-5.60597e-10	-5.1422e-10
0.693	-9.8964e-12	1.25867e-11	-4.10659e-11	3.26655e-12	-2.30093e-11	-6.68779e-11	-3.19134e-10	-5.12764e-10	-5.7824e-10	-5.82905e-10	-5.56535e-10	-5.11407e-10
0.694	-1.02089e-11	1.16492e-11	-4.23159e-11	2.95405e-12	-2.48843e-11	-6.65654e-11	-3.19759e-10	-5.09014e-10	-5.69802e-10	-5.7603e-10	-5.50285e-10	-5.03595e-10
0.695	-1.23964e-11	1.13367e-11	-4.29409e-11	4.54045e-13	-2.61343e-11	-7.09404e-11	-3.19759e-10	-5.04952e-10	-5.65427e-10	-5.70405e-10	-5.41535e-10	-4.96095e-10
0.696	-1.08339e-11	8.83672e-12	-4.20034e-11	-1.70955e-13	-2.61343e-11	-7.09404e-11	-3.18821e-10	-5.02139e-10	-5.61052e-10	-5.61655e-10	-5.37472e-10	-4.91407e-10
0.697	-1.36464e-11	1.07117e-11	-4.04409e-11	7.66545e-13	-2.76968e-11	-7.21904e-11	-3.17259e-10	-4.94952e-10	-5.55427e-10	-5.5478e-10	-5.29972e-10	-4.85157e-10
0.698	-1.36464e-11	9.77422e-12	-3.88784e-11	-3.60846e-12	-2.70718e-11	-7.59404e-11	-3.16634e-10	-4.93389e-10	-5.51365e-10	-5.47592e-10	-5.2591e-10	-4.80782e-10
0.699	-1.55214e-11	1.03992e-11	-3.45034e-11	-4.85846e-12	-3.01968e-11	-7.68779e-11	-3.16634e-10	-4.89327e-10	-5.47302e-10	-5.39155e-10	-5.18722e-10	-4.77345e-10
0.7	-1.73964e-11	9.14922e-12	-3.20034e-11	-5.79596e-12	-3.30093e-11	-8.03154e-11	-3.15384e-10	-4.82764e-10	-5.42927e-10	-5.35405e-10	-5.1216e-10	-4.71095e-10
0.701	-1.58339e-11	8.21172e-12	-2.98159e-11	-5.17096e-12	-3.36343e-11	-8.15654e-11	-3.13509e-10	-4.78077e-10	-5.41677e-10	-5.27592e-10	-5.05597e-10	-4.67032e-10
0.702	-1.39589e-11	6.33672e-12	-2.66909e-11	-6.42096e-12	-3.14468e-11	-8.40654e-11	-3.15071e-10	-4.71827e-10	-5.36677e-10	-5.21967e-10	-4.9966e-10	-4.64532e-10
0.703	-1.33339e-11	2.89922e-12	-2.38784e-11	-8.92096e-12	-3.33218e-11	-8.62529e-11	-3.16321e-10	-4.67139e-10	-5.32615e-10	-5.18217e-10	-4.92785e-10	-4.58282e-10
0.704	-1.17714e-11	2.27422e-12	-1.98159e-11	-9.85846e-12	-3.30093e-11	-8.81279e-11	-3.13821e-10	-4.62452e-10	-5.27302e-10	-5.1353e-10	-4.86847e-10	-4.53907e-10
0.705	-1.11464e-11	1.02422e-12	-1.98159e-11	-8.29596e-12	-3.08218e-11	-8.96904e-11	-3.15071e-10	-4.58389e-10	-5.20427e-10	-5.07905e-10	-4.8091e-10	-4.47657e-10
0.706	-9.5839e-12	1.64922e-12	-1.70034e-11	-8.60846e-12	-2.83218e-11	-8.96904e-11	-3.13196e-10	-4.56827e-10	-5.16365e-10	-5.01342e-10	-4.75597e-10	-4.46095e-10
0.707	-8.0214e-12	1.96172e-12	-1.48159e-11	-8.92096e-12	-2.76968e-11	-9.06279e-11	-3.11946e-10	-4.52139e-10	-5.08552e-10	-4.98217e-10	-4.73097e-10	-4.4047e-10
0.708	-7.3964e-12	7.11717e-13	-1.32534e-11	-9.54596e-12	-2.48843e-11	-9.06279e-11	-3.11009e-10	-4.46202e-10	-5.04177e-10	-4.94467e-10	-4.6341e-10	-4.36407e-10
0.709	-6.4589e-12	4.14922e-12	-9.50343e-12	-7.35846e-12	-2.14468e-11	-9.43779e-11	-3.14134e-10	-4.44639e-10	-4.94802e-10	-4.91342e-10	-4.5966e-10	-4.36095e-10
0.71	-3.9589e-12	4.14922e-12	-1.23159e-11	-4.85846e-12	-2.14468e-11	-9.34404e-11	-3.13196e-10	-4.38077e-10	-4.88865e-10	-4.87905e-10	-4.52785e-10	-4.30782e-10
0.711	-6.1464e-12	4.14922e-12	-1.29409e-11	-4.85846e-12	-2.01968e-11	-9.40654e-11	-3.14134e-10	-4.35577e-10	-4.79177e-10	-4.83842e-10	-4.4966e-10	-4.26407e-10
0.712	-6.1464e-12	3.52422e-12	-1.35659e-11	-3.29596e-12	-2.08218e-11	-9.56279e-11	-3.15071e-10	-4.29952e-10	-4.7574e-10	-4.78217e-10	-4.44347e-10	-4.24845e-10
0.713	-1.7714e-12	8.52422e-12	-1.16909e-11	-1.73345e-12	-2.14468e-11	-9.15654e-11	-3.15384e-10	-4.25889e-10	-4.70115e-10	-4.73217e-10	-4.37472e-10	-4.19845e-10
0.714	-2.08897e-13	1.00867e-11	-1.45034e-11	-1.42095e-12	-2.01968e-11	-9.25029e-11	-3.17571e-10	-4.17764e-10	-4.63552e-10	-4.68217e-10	-4.31535e-10	-4.15157e-10
0.715	-1.1464e-12	8.52422e-12	-1.48159e-11	2.01655e-12	-2.17593e-11	-9.40654e-11	-3.18196e-10	-4.13077e-10	-4.60427e-10	-4.6478e-10	-4.25597e-10	-4.12032e-10
0.716	7.28603e-13	1.00867e-11	-1.60659e-11	1.39155e-12	-2.20718e-11	-9.12529e-11	-3.17571e-10	-4.09952e-10	-4.52927e-10	-4.58842e-10	-4.21222e-10	-4.0797e-10
0.717	-3.3339e-12	1.00867e-11	-1.73159e-11	2.32905e-12	-2.33218e-11	-9.09404e-11	-3.14759e-10	-4.06827e-10	-4.50427e-10	-4.55092e-10	-4.1841e-10	-4.0422e-10
0.718	-3.0214e-12	1.07117e-11	-1.70034e-11	4.82905e-12	-2.45718e-11	-9.18779e-11	-3.13196e-10	-4.04014e-10	-4.50427e-10	-4.49155e-10	-4.16847e-10	-4.02032e-10
0.719	-2.0839e-12	1.19617e-11	-1.85659e-11	2.95405e-12	-2.58218e-11	-9.09404e-11	-3.12259e-10	-4.01827e-10	-4.4699e-10	-4.42592e-10	-4.09035e-10	-3.97032e-10
0.72	-2.3964e-12	9.46172e-12	-1.98159e-11	2.01655e-12	-2.55093e-11	-9.15654e-11	-3.11321e-10	-3.99952e-10	-4.42615e-10	-4.36655e-10	-4.04972e-10	-3.96407e-10
0.721	-5.2089e-12	8.52422e-12	-2.29409e-11	2.01655e-12	-2.76968e-11	-9.21904e-11	-3.08821e-10	-3.93389e-10	-4.37302e-10	-4.33842e-10	-4.03097e-10	-3.9172e-10
0.722	-5.2089e-12	3.83672e-12	-2.23159e-11	1.70405e-12	-2.61343e-11	-9.15654e-11	-3.08196e-10	-3.92452e-10	-4.3699e-10	-4.2853e-10	-3.9591e-10	-3.91095e-10
0.723	-7.7089e-12	4.46172e-12	-2.29409e-11	1.41545e-13	-2.58218e-11	-9.18779e-11	-3.07571e-10	-3.86514e-10	-4.31677e-10	-4.26967e-10	-3.91535e-10	-3.87032e-10
0.724	-7.0839e-12	3.52422e-12	-2.54409e-11	1.39155e-12	-2.70718e-11	-9.40654e-11	-3.03196e-10	-3.86202e-10	-4.27927e-10	-4.21342e-10	-3.8841e-10	-3.83595e-10
0.725	-7.7089e-12	3.99217e-13	-2.51284e-11	-1.42095e-12	-2.83218e-11	-9.65654e-11	-3.02259e-10	-3.82452e-10	-4.23552e-10	-4.14467e-10	-3.83097e-10	-3.79845e-10
0.726	-8.6464e-12	-1.78828e-12	-2.60659e-11	-2.04595e-12	-2.76968e-11	-9.65654e-11	-3.00071e-10	-3.76514e-10	-4.2449e-10	-4.0853e-10	-3.79347e-10	-3.79532e-10
0.727	-1.11464e-11	-1.47578e-12	-2.51284e-11	-5.17096e-12	-2.83218e-11	-9.65654e-11	-2.98509e-10	-3.74327e-10	-4.20115e-10	-4.01342e-10	-3.74347e-10	-3.73595e-10
0.728	-1.17714e-11	-3.66328e-12	-2.29409e-11	-6.42096e-12	-2.76968e-11	-9.93779e-11	-2.97259e-10	-3.71514e-10	-4.17302e-10	-3.9603e-10	-3.6966e-10	-3.67657e-10
0.729	-1.33339e-11	-4.28828e-12	-2.29409e-11	-8.92096e-12	-2.98843e-11	-9.90654e-11	-2.95071e-10	-3.65264e-10	-4.14177e-10	-3.91967e-10	-3.63722e-10	-3.64532e-10
0.73	-1.27089e-11	-3.03828e-12	-2.10659e-11	-9.54596e-12	-3.20718e-11	-9.75029e-11	-2.93821e-10	-3.59952e-10	-4.07615e-10	-3.85405e-10	-3.60597e-10	-3.62345e-10
0.731	-1.33339e-11	-3.66328e-12	-1.85659e-11	-9.54596e-12	-3.30093e-11	-9.84404e-11	-2.92571e-10	-3.54639e-10	-4.03552e-10	-3.82592e-10	-3.5591e-10	-3.5797e-10
0.732	-1.33339e-11	-6.16328e-12	-1.63784e-11	-1.1421e-11	-3.20718e-11	-9.87529e-11	-2.90071e-10	-3.50264e-10	-3.99177e-10	-3.79155e-10	-3.52472e-10	-3.56407e-10
0.733	-1.05214e-11	-3.97578e-12	-1.45034e-11	-1.2046e-11	-3.20718e-11	-9.68779e-11	-2.85696e-10	-3.45264e-10	-3.91677e-10	-3.75092e-10	-3.48722e-10	-3.5297e-10
0.734	-9.5839e-12	-3.66328e-12	-1.20034e-11	-9.23346e-12	-3.08218e-11	-9.56279e-11	-2.83196e-10	-3.40577e-10	-3.81052e-10	-3.68842e-10	-3.44035e-10	-3.52345e-10
0.735	-9.8964e-12	-3.66328e-12	-1.01284e-11	-1.23585e-11	-3.01968e-11	-9.46904e-11	-2.76946e-10	-3.37139e-10	-3.76677e-10	-3.67592e-10	-3.40597e-10	-3.5172e-10
0.736	-5.5214e-12	-4.28828e-12	-8.25343e-12	-7.67096e-12	-3.01968e-11	-9.46904e-11	-2.74759e-10	-3.33702e-10	-3.71365e-10	-3.6353e-10	-3.37785e-10	-3.4922e-10
0.737	-7.3964e-12	-3.35078e-12	-8.56593e-12	-9.23346e-12	-3.11343e-11	-9.59404e-11	-2.71321e-10	-3.29327e-10	-3.65427e-10	-3.60717e-10	-3.34035e-10	-3.48595e-10
0.738	-6.4589e-12	-4.91328e-12	-7.00343e-12	-8.92096e-12	-3.33218e-11	-9.56279e-11	-2.70071e-10	-3.28077e-10	-3.60115e-10	-3.58217e-10	-3.28722e-10	-3.48595e-10
0.739	-8.0214e-12	-3.66328e-12	-6.37843e-12	-1.17335e-11	-3.05093e-11	-9.78154e-11	-2.66946e-10	-3.24639e-10	-3.5699e-10	-3.5603e-10	-3.29972e-10	-3.45782e-10
0.74	-9.2714e-12	-5.22578e-12	-5.44093e-12	-9.54596e-12	-3.39468e-11	-9.53154e-11	-2.67571e-10	-3.22764e-10	-3.5449e-10	-3.54155e-10	-3.24347e-10	-3.43282e-10
0.741	-8.6464e-12	-4.91328e-12	-5.12843e-12	-1.3921e-11	-2.92593e-11	-9.90654e-11	-2.62571e-10	-3.18389e-10	-3.51052e-10	-3.51342e-10	-3.22785e-10	-3.44532e-10
0.742	-1.11464e-11	-3.97578e-12	-4.19093e-12	-1.2671e-11	-3.23843e-11	-9.81279e-11	-2.59759e-10	-3.16514e-10	-3.48552e-10	-3.4978e-10	-3.19347e-10	-3.42345e-10
0.743	-1.14589e-11	-1.78828e-12	-1.06593e-12	-1.3921e-11	-3.23843e-11	-9.93779e-11	-2.58821e-10	-3.14952e-10	-3.46365e-10	-3.47905e-10	-3.1716e-10	-3.40782e-10
0.744	-1.70839e-11	-1.47578e-12	-4.81593e-12	-1.36085e-11	-3.17593e-11	-1.01878e-10	-2.58509e-10	-3.12764e-10	-3.4199e-10	-3.44467e-10	-3.1716e-10	-3.3547e-10
0.745	-2.08339e-11	-1.78828e-12	-5.12843e-12	-1.5171e-11	-3.33218e-11	-1.02815e-10	-2.58509e-10	-3.09014e-10	-3.42615e-10	-3.37905e-10	-3.14347e-10	-3.34532e-10
0.746	-2.11464e-11	-2.72578e-12	-8.25343e-12	-1.61085e-11	-3.70718e-11	-1.04378e-10	-2.56009e-10	-3.06202e-10	-3.39177e-10	-3.34467e-10	-3.10597e-10	-3.33282e-10
0.747	-2.23964e-11	-5.38283e-13	-1.04409e-11	-1.5796e-11	-3.83218e-11	-1.01878e-10	-2.52571e-10	-3.04639e-10	-3.36052e-10	-3.28842e-10	-3.0841e-10	-3.3047e-10
0.748	-2.61464e-11	1.02422e-12	-9.81593e-12	-1.73585e-11	-4.11343e-11	-1.04378e-10	-2.50696e-10	-3.02139e-10	-3.3324e-10	-3.25405e-10	-3.03722e-10	-3.28907e-10
0.749	-2.64589e-11	2.27422e-12	-1.32534e-11	-1.9546e-11	-4.61343e-11	-1.02503e-10	-2.50071e-10	-3.03389e-10	-3.32615e-10	-3.17592e-10	-3.01847e-10	-3.26407e-10
0.75	-2.55214e-11	2.27422e-12	-1.29409e-11	-1.79835e-11	-5.05093e-11	-1.0219e-10	-2.49759e-10	-3.00577e-10	-3.30115e-10	-3.14155e-10	-2.99347e-10	-3.22657e-10
0.751	-2.55214e-11	2.27422e-12	-1.29409e-11	-1.79835e-11	-5.05093e-11	-1.04378e-10	-2.45071e-10	-2.99952e-10	-3.27615e-10	-3.11342e-10	-2.96222e-10	-3.1797e-10
0.752	-2.64589e-11	3.21172e-12	-1.04409e-11	-1.86085e-11	-5.01968e-11	-1.02503e-10	-2.43196e-10	-2.94952e-10	-3.2449e-10	-3.06342e-10	-2.91847e-10	-3.13595e-10
0.753	-2.52089e-11	3.83672e-12	-6.06593e-12	-1.7671e-11	-4.80093e-11	-1.04065e-10	-2.39134e-10	-2.94327e-10	-3.20427e-10	-3.0228e-10	-2.90597e-10	-3.11095e-10
0.754	-2.70839e-11	3.21172e-12	-3.25343e-12	-1.73585e-11	-4.67593e-11	-1.03753e-10	-2.33821e-10	-2.90264e-10	-3.17927e-10	-3.01342e-10	-2.89035e-10	-3.0547e-10
0.755	-2.89589e-11	6.96172e-12	-7.53427e-13	-1.86085e-11	-4.70718e-11	-1.03753e-10	-2.31321e-10	-2.85889e-10	-3.15427e-10	-2.9478e-10	-2.84972e-10	-3.0172e-10
0.756	-2.89589e-11	8.21172e-12	1.74657e-12	-1.29835e-11	-4.70718e-11	-1.06565e-10	-2.29134e-10	-2.84639e-10	-3.13552e-10	-2.89155e-10	-2.82785e-10	-2.96095e-10
0.757	-2.98964e-11	1.25867e-11	2.68407e-12	-1.2046e-11	-4.42593e-11	-1.0719e-10	-2.24446e-10	-2.82452e-10	-3.0949e-10	-2.8978e-10	-2.80285e-10	-2.92345e-10
0.758	-3.08339e-11	1.53992e-11	4.87157e-12	-1.04835e-11	-4.70718e-11	-1.1094e-10	-2.22571e-10	-2.79327e-10	-3.07615e-10	-2.85092e-10	-2.79035e-10	-2.91095e-10
0.759	-3.14589e-11	1.85242e-11	7.99657e-12	-1.17335e-11	-4.55093e-11	-1.11878e-10	-2.19134e-10	-2.78389e-10	-3.06365e-10	-2.81967e-10	-2.7716e-10	-2.87032e-10
0.76	-3.20839e-11	2.07117e-11	8.30907e-12	-6.42096e-12	-4.39468e-11	-1.1719e-10	-2.17571e-10	-2.75577e-10	-3.0324e-10	-2.77905e-10	-2.76847e-10	-2.84532e-10
0.761	-2.92714e-11	1.88367e-11	9.55907e-12	-3.60846e-12	-4.45718e-11	-1.21253e-10	-2.16634e-10	-2.71514e-10	-3.01365e-10	-2.7353e-10	-2.7466e-10	-2.8172e-10
0.762	-2.83339e-11	2.25867e-11	1.17466e-11	-1.73345e-12	-4.48843e-11	-1.24378e-10	-2.15384e-10	-2.68702e-10	-3.02615e-10	-2.70405e-10	-2.71535e-10	-2.82345e-10
0.763	-2.61464e-11	2.10242e-11	9.24657e-12	-1.70955e-13	-4.48843e-11	-1.28753e-10	-2.18509e-10	-2.67764e-10	-3.01365e-10	-2.67905e-10	-2.71222e-10	-2.8297e-10
0.764	-2.52089e-11	1.82117e-11	7.68407e-12	4.54045e-13	-4.51968e-11	-1.32503e-10	-2.16321e-10	-2.62452e-10	-3.0199e-10	-2.66655e-10	-2.66847e-10	-2.8172e-10
0.765	-2.23964e-11	1.88367e-11	8.30907e-12	2.01655e-12	-4.89468e-11	-1.33753e-10	-2.16009e-10	-2.57764e-10	-3.01677e-10	-2.62592e-10	-2.6591e-10	-2.77032e-10
0.766	-1.98964e-11	1.66492e-11	7.99657e-12	2.95405e-12	-4.92593e-11	-1.33753e-10	-2.16946e-10	-2.52139e-10	-3.0074e-10	-2.61967e-10	-2.64035e-10	-2.74845e-10
0.767	-1.70839e-11	1.69617e-11	7.37157e-12	2.01655e-12	-5.05093e-11	-1.30628e-10	-2.17259e-10	-2.50889e-10	-2.97927e-10	-2.58842e-10	-2.63722e-10	-2.70782e-10
0.768	-1.55214e-11	1.63367e-11	9.87157e-12	2.64155e-12	-5.01968e-11	-1.31565e-10	-2.14134e-10	-2.51827e-10	-2.97927e-10	-2.56342e-10	-2.61847e-10	-2.67657e-10
0.769	-1.17714e-11	1.53992e-11	8.93407e-12	1.70405e-12	-5.05093e-11	-1.29065e-10	-2.13509e-10	-2.49014e-10	-2.9574e-10	-2.52905e-10	-2.57472e-10	-2.63282e-10
0.77	-1.08339e-11	1.35242e-11	1.01841e-11	1.41545e-13	-5.11343e-11	-1.2719e-10	-2.11321e-10	-2.45264e-10	-2.92927e-10	-2.4978e-10	-2.5591e-10	-2.58907e-10
0.771	-8.0214e-12	1.44617e-11	9.87157e-12	-4.83455e-13	-5.14468e-11	-1.2469e-10	-2.11634e-10	-2.44327e-10	-2.91365e-10	-2.51655e-10	-2.53097e-10	-2.55157e-10
0.772	-7.0839e-12	1.16492e-11	1.14341e-11	-2.35845e-12	-4.80093e-11	-1.22815e-10	-2.09446e-10	-2.42764e-10	-2.87615e-10	-2.49467e-10	-2.50597e-10	-2.52657e-10
0.773	-5.5214e-12	1.22742e-11	1.29966e-11	-4.54596e-12	-4.95718e-11	-1.19065e-10	-2.05071e-10	-2.40577e-10	-2.84802e-10	-2.48217e-10	-2.49972e-10	-2.46407e-10
0.774	-3.0214e-12	1.35242e-11	1.39341e-11	-6.42096e-12	-5.01968e-11	-1.15003e-10	-2.06009e-10	-2.39639e-10	-2.81052e-10	-2.44155e-10	-2.47785e-10	-2.45157e-10
0.775	4.16103e-13	1.16492e-11	1.70591e-11	-4.85846e-12	-5.05093e-11	-1.1344e-10	-2.05071e-10	-2.40264e-10	-2.76365e-10	-2.4478e-10	-2.43097e-10	-2.42032e-10
0.776	4.16103e-13	1.10242e-11	1.89341e-11	-5.79596e-12	-4.86343e-11	-1.1094e-10	-2.01946e-10	-2.35577e-10	-2.72615e-10	-2.44467e-10	-2.42472e-10	-2.41095e-10
0.777	7.28603e-13	1.13367e-11	1.79966e-11	-7.98346e-12	-4.76968e-11	-1.10315e-10	-2.00384e-10	-2.33077e-10	-2.68552e-10	-2.41342e-10	-2.37472e-10	-2.37345e-10
0.778	4.16103e-13	1.10242e-11	1.83091e-11	-7.67096e-12	-4.83218e-11	-1.10628e-10	-1.98509e-10	-2.32139e-10	-2.67302e-10	-2.3978e-10	-2.34347e-10	-2.35782e-10
0.779	5.7286e-12	1.03992e-11	1.89341e-11	-7.04596e-12	-4.70718e-11	-1.10003e-10	-1.96634e-10	-2.28389e-10	-2.65427e-10	-2.3978e-10	-2.2966e-10	-2.33282e-10
0.78	5.4161e-12	8.52422e-12	2.04966e-11	-1.0171e-11	-4.73843e-11	-1.0844e-10	-1.95696e-10	-2.24327e-10	-2.6324e-10	-2.35092e-10	-2.27472e-10	-2.3422e-10
0.781	5.7286e-12	1.10242e-11	2.17466e-11	-1.0796e-11	-4.64468e-11	-1.08128e-10	-1.92884e-10	-2.21514e-10	-2.63552e-10	-2.31967e-10	-2.2466e-10	-2.32657e-10
0.782	4.4786e-12	9.46172e-12	2.11216e-11	-1.2671e-11	-4.61343e-11	-1.09378e-10	-1.89759e-10	-2.19952e-10	-2.63552e-10	-2.30717e-10	-2.2216e-10	-2.34532e-10
0.783	6.0411e-12	7.27422e-12	1.95591e-11	-1.23585e-11	-4.36343e-11	-1.08128e-10	-1.88821e-10	-2.19014e-10	-2.64802e-10	-2.28217e-10	-2.1966e-10	-2.32032e-10
0.784	4.7911e-12	6.33672e-12	2.11216e-11	-1.2046e-11	-3.98843e-11	-1.05628e-10	-1.84134e-10	-2.16514e-10	-2.66052e-10	-2.21967e-10	-2.16847e-10	-2.3297e-10
0.785	2.9161e-12	4.77422e-12	1.83091e-11	-1.17335e-11	-3.98843e-11	-1.06565e-10	-1.84759e-10	-2.15577e-10	-2.66365e-10	-2.20092e-10	-2.14972e-10	-2.33282e-10
0.786	2.6036e-12	4.14922e-12	1.79966e-11	-1.2046e-11	-4.01968e-11	-1.07503e-10	-1.81321e-10	-2.14327e-10	-2.66052e-10	-2.14467e-10	-2.16222e-10	-2.31407e-10
0.787	-1.4589e-12	4.14922e-12	1.61216e-11	-1.2671e-11	-3.98843e-11	-1.0969e-10	-1.76634e-10	-2.15577e-10	-2.64177e-10	-2.11967e-10	-2.14347e-10	-2.3172e-10
0.788	-5.21397e-13	4.46172e-12	1.51841e-11	-1.1421e-11	-3.73843e-11	-1.0969e-10	-1.78196e-10	-2.13702e-10	-2.60427e-10	-2.09155e-10	-2.11535e-10	-2.28282e-10
0.789	-1.4589e-12	5.39922e-12	1.33091e-11	-1.1421e-11	-3.51968e-11	-1.08753e-10	-1.72259e-10	-2.14952e-10	-2.56677e-10	-2.06342e-10	-2.09035e-10	-2.25782e-10
0.79	-3.9589e-12	6.64922e-12	1.08091e-11	-1.04835e-11	-3.61343e-11	-1.08753e-10	-1.72884e-10	-2.13077e-10	-2.51052e-10	-2.01967e-10	-2.1216e-10	-2.26407e-10
0.791	-5.5214e-12	5.71172e-12	1.20591e-11	-1.23585e-11	-3.45718e-11	-1.06565e-10	-1.70384e-10	-2.12139e-10	-2.46677e-10	-2.00717e-10	-2.09972e-10	-2.2422e-10
0.792	-6.1464e-12	4.77422e-12	1.14341e-11	-1.1421e-11	-3.36343e-11	-1.08128e-10	-1.69134e-10	-2.10577e-10	-2.40115e-10	-1.97592e-10	-2.06847e-10	-2.22345e-10
0.793	-6.4589e-12	5.08672e-12	1.14341e-11	-1.2046e-11	-3.39468e-11	-1.0594e-10	-1.66634e-10	-2.07139e-10	-2.37302e-10	-1.9603e-10	-2.0466e-10	-2.18282e-10
0.794	-6.1464e-12	6.02422e-12	1.36216e-11	-1.04835e-11	-3.30093e-11	-1.03753e-10	-1.66009e-10	-2.07139e-10	-2.31052e-10	-1.91967e-10	-2.00285e-10	-2.18907e-10
0.795	-8.3339e-12	7.89922e-12	1.39341e-11	-1.0796e-11	-3.36343e-11	-1.03753e-10	-1.63821e-10	-2.00889e-10	-2.30427e-10	-1.88842e-10	-1.99035e-10	-2.15157e-10
0.796	-9.8964e-12	6.96172e-12	1.26841e-11	-1.11085e-11	-3.67593e-11	-1.00003e-10	-1.65384e-10	-2.03077e-10	-2.27927e-10	-1.87905e-10	-1.93722e-10	-2.12657e-10
0.797	-9.2714e-12	5.08672e-12	1.51841e-11	-1.0171e-11	-3.55093e-11	-1.00628e-10	-1.64134e-10	-1.97764e-10	-2.25427e-10	-1.84155e-10	-1.9466e-10	-2.11407e-10
0.798	-6.7714e-12	4.14922e-12	1.54966e-11	-7.98346e-12	-3.86343e-11	-1.01565e-10	-1.64759e-10	-1.95889e-10	-2.2199e-10	-1.79467e-10	-1.92785e-10	-2.0922e-10
0.799	-6.7714e-12	4.77422e-12	1.58091e-11	-6.42096e-12	-3.98843e-11	-1.00628e-10	-1.64759e-10	-1.92452e-10	-2.22615e-10	-1.7853e-10	-1.89972e-10	-2.0922e-10
0.8	-6.1464e-12	1.64922e-12	1.54966e-11	-3.29596e-12	-4.17593e-11	-1.0094e-10	-1.61321e-10	-1.89014e-10	-2.20427e-10	-1.75717e-10	-1.87472e-10	-2.04532e-10
0.801	-4.2714e-12	1.96172e-12	1.64341e-11	-3.92096e-12	-4.30093e-11	-1.01253e-10	-1.61321e-10	-1.87139e-10	-2.21365e-10	-1.7353e-10	-1.8716e-10	-2.05157e-10
0.802	-3.9589e-12	4.14922e-12	1.70591e-11	-2.67096e-12	-4.55093e-11	-1.02815e-10	-1.62259e-10	-1.83702e-10	-2.17302e-10	-1.7103e-10	-1.86847e-10	-2.03907e-10
0.803	-4.8964e-12	7.27422e-12	1.33091e-11	-2.04595e-12	-4.64468e-11	-1.00628e-10	-1.59759e-10	-1.86202e-10	-2.15115e-10	-1.69155e-10	-1.8466e-10	-2.0172e-10
0.804	-5.2089e-12	5.71172e-12	1.42466e-11	-2.67096e-12	-4.64468e-11	-1.01253e-10	-1.58821e-10	-1.80577e-10	-2.13552e-10	-1.68217e-10	-1.84035e-10	-1.9797e-10
0.805	-5.5214e-12	6.02422e-12	1.54966e-11	-3.29596e-12	-4.83218e-11	-1.0094e-10	-1.58196e-10	-1.80264e-10	-2.10427e-10	-1.68217e-10	-1.82472e-10	-1.98907e-10
0.806	-4.8964e-12	8.52422e-12	1.70591e-11	-2.35845e-12	-4.14468e-11	-1.00628e-10	-1.56321e-10	-1.78389e-10	-2.09802e-10	-1.68217e-10	-1.81222e-10	-1.9547e-10
0.807	-4.2714e-12	1.00867e-11	1.79966e-11	-3.92096e-12	-4.33218e-11	-1.0219e-10	-1.52259e-10	-1.76202e-10	-2.07927e-10	-1.67905e-10	-1.78722e-10	-1.95157e-10
0.808	-8.0214e-12	8.21172e-12	1.83091e-11	-1.73345e-12	-4.01968e-11	-1.02503e-10	-1.50696e-10	-1.74327e-10	-2.0574e-10	-1.65717e-10	-1.7591e-10	-1.96407e-10
0.809	-4.2714e-12	7.27422e-12	1.73716e-11	-2.35845e-12	-3.95718e-11	-1.02503e-10	-1.49759e-10	-1.74639e-10	-2.0449e-10	-1.68842e-10	-1.72472e-10	-1.94845e-10
0.81	-8.3339e-12	7.89922e-12	1.98716e-11	-7.95955e-13	-3.76968e-11	-1.01878e-10	-1.48196e-10	-1.72139e-10	-1.9949e-10	-1.6603e-10	-1.70285e-10	-2.01407e-10
0.811	-8.0214e-12	5.39922e-12	1.89341e-11	-2.98346e-12	-3.45718e-11	-1.00003e-10	-1.46634e-10	-1.69327e-10	-1.97615e-10	-1.6478e-10	-1.69972e-10	-1.97657e-10
0.812	-1.11464e-11	8.83672e-12	1.79966e-11	-1.10845e-12	-3.39468e-11	-9.68779e-11	-1.45696e-10	-1.71827e-10	-1.97302e-10	-1.63842e-10	-1.68722e-10	-1.99532e-10
0.813	-1.36464e-11	7.89922e-12	1.58091e-11	-2.35845e-12	-3.26968e-11	-9.50029e-11	-1.43196e-10	-1.71827e-10	-1.93552e-10	-1.64155e-10	-1.6841e-10	-1.97657e-10
0.814	-1.64589e-11	4.77422e-12	1.86216e-11	-2.67096e-12	-3.42593e-11	-9.12529e-11	-1.42884e-10	-1.70889e-10	-1.91052e-10	-1.61967e-10	-1.68722e-10	-2.00157e-10
0.815	-1.83339e-11	4.77422e-12	1.98716e-11	-4.54596e-12	-3.64468e-11	-9.03154e-11	-1.41946e-10	-1.70889e-10	-1.90427e-10	-1.61655e-10	-1.70597e-10	-1.99845e-10
0.816	-1.86464e-11	6.33672e-12	1.76841e-11	-4.83455e-13	-3.86343e-11	-8.78154e-11	-1.39446e-10	-1.71202e-10	-1.90427e-10	-1.60092e-10	-1.68722e-10	-1.97345e-10
0.817	-1.86464e-11	5.08672e-12	1.73716e-11	-1.42095e-12	-4.08218e-11	-8.62529e-11	-1.39446e-10	-1.70889e-10	-1.90115e-10	-1.56342e-10	-1.69972e-10	-1.96407e-10
0.818	-1.98964e-11	5.39922e-12	1.83091e-11	-1.73345e-12	-4.26968e-11	-8.40654e-11	-1.36946e-10	-1.68389e-10	-1.9199e-10	-1.56342e-10	-1.71222e-10	-1.9547e-10
0.819	-1.86464e-11	2.58672e-12	1.76841e-11	1.07905e-12	-4.30093e-11	-8.25029e-11	-1.33821e-10	-1.68077e-10	-1.90115e-10	-1.53217e-10	-1.6841e-10	-1.94532e-10
0.82	-1.89589e-11	1.33672e-12	1.64341e-11	2.32905e-12	-4.17593e-11	-7.93779e-11	-1.32259e-10	-1.68702e-10	-1.88865e-10	-1.55092e-10	-1.68097e-10	-1.9172e-10
0.821	-1.42714e-11	-1.16328e-12	1.58091e-11	3.26655e-12	-4.36343e-11	-7.81279e-11	-1.33196e-10	-1.69014e-10	-1.8824e-10	-1.53842e-10	-1.67472e-10	-1.91407e-10
0.822	-1.52089e-11	-1.78828e-12	1.73716e-11	2.32905e-12	-4.36343e-11	-7.59404e-11	-1.30696e-10	-1.69327e-10	-1.86365e-10	-1.50405e-10	-1.67785e-10	-1.8922e-10
0.823	-1.30214e-11	-3.66328e-12	1.45591e-11	2.32905e-12	-4.23843e-11	-7.50029e-11	-1.30071e-10	-1.69952e-10	-1.84177e-10	-1.4853e-10	-1.65597e-10	-1.8422e-10
0.824	-1.42714e-11	-4.28828e-12	1.73716e-11	1.70405e-12	-4.17593e-11	-7.34404e-11	-1.31009e-10	-1.70889e-10	-1.8199e-10	-1.4853e-10	-1.64347e-10	-1.81095e-10
0.825	-1.14589e-11	-2.72578e-12	1.48716e-11	4.54045e-13	-4.17593e-11	-7.37529e-11	-1.29759e-10	-1.69952e-10	-1.79802e-10	-1.47592e-10	-1.63722e-10	-1.78595e-10
0.826	-1.27089e-11	-2.41328e-12	1.61216e-11	-1.42095e-12	-4.20718e-11	-7.25029e-11	-1.29446e-10	-1.73077e-10	-1.76365e-10	-1.43217e-10	-1.62472e-10	-1.75157e-10
0.827	-1.58339e-11	-3.66328e-12	1.42466e-11	-1.10845e-12	-3.86343e-11	-6.96904e-11	-1.29446e-10	-1.71202e-10	-1.75115e-10	-1.43842e-10	-1.61535e-10	-1.71407e-10
0.828	-1.83339e-11	-2.41328e-12	1.54966e-11	-2.35845e-12	-3.86343e-11	-6.93779e-11	-1.29446e-10	-1.68702e-10	-1.6949e-10	-1.44155e-10	-1.61847e-10	-1.69532e-10
0.829	-1.67714e-11	8.67171e-14	1.54966e-11	-1.10845e-12	-3.73843e-11	-6.71904e-11	-1.29134e-10	-1.69639e-10	-1.6824e-10	-1.43217e-10	-1.5841e-10	-1.66407e-10
0.83	-2.02089e-11	-2.10078e-12	1.83091e-11	-1.70955e-13	-3.58218e-11	-6.78154e-11	-1.27884e-10	-1.68389e-10	-1.64802e-10	-1.4103e-10	-1.59347e-10	-1.66407e-10
0.831	-2.20839e-11	-8.50783e-13	1.83091e-11	1.70405e-12	-3.61343e-11	-6.81279e-11	-1.26946e-10	-1.66514e-10	-1.6199e-10	-1.4103e-10	-1.56847e-10	-1.64532e-10
0.832	-1.95839e-11	7.11717e-13	1.54966e-11	4.82905e-12	-3.20718e-11	-6.53154e-11	-1.27884e-10	-1.63077e-10	-1.59802e-10	-1.37905e-10	-1.57785e-10	-1.62345e-10
0.833	-1.86464e-11	-3.35078e-12	1.29966e-11	6.39155e-12	-3.39468e-11	-6.53154e-11	-1.28821e-10	-1.62452e-10	-1.56677e-10	-1.36342e-10	-1.56222e-10	-1.59532e-10
0.834	-1.52089e-11	7.11717e-13	1.51841e-11	7.32905e-12	-3.33218e-11	-6.75029e-11	-1.26634e-10	-1.61202e-10	-1.53552e-10	-1.35092e-10	-1.56222e-10	-1.58282e-10
0.835	-1.52089e-11	7.11717e-13	1.48716e-11	9.20405e-12	-3.36343e-11	-6.78154e-11	-1.31009e-10	-1.56827e-10	-1.48552e-10	-1.3228e-10	-1.54972e-10	-1.55782e-10
0.836	-1.30214e-11	1.33672e-12	1.48716e-11	9.82905e-12	-3.14468e-11	-6.75029e-11	-1.30696e-10	-1.57139e-10	-1.4699e-10	-1.28217e-10	-1.56847e-10	-1.54845e-10
0.837	-1.17714e-11	8.67171e-14	1.42466e-11	1.1704e-11	-3.36343e-11	-7.00029e-11	-1.31321e-10	-1.55264e-10	-1.42615e-10	-1.28842e-10	-1.54972e-10	-1.51095e-10
0.838	-1.23964e-11	1.33672e-12	1.36216e-11	1.07665e-11	-3.36343e-11	-6.96904e-11	-1.30071e-10	-1.54952e-10	-1.3949e-10	-1.26342e-10	-1.55597e-10	-1.52345e-10
0.839	-1.08339e-11	2.58672e-12	1.29966e-11	1.0454e-11	-3.42593e-11	-6.87529e-11	-1.33196e-10	-1.55889e-10	-1.36677e-10	-1.26967e-10	-1.52785e-10	-1.4922e-10
0.84	-1.20839e-11	-1.78828e-12	1.17466e-11	9.51655e-12	-3.33218e-11	-6.90654e-11	-1.32884e-10	-1.55889e-10	-1.35115e-10	-1.25405e-10	-1.50285e-10	-1.49845e-10
0.841	-1.27089e-11	-1.47578e-12	1.54966e-11	8.57905e-12	-3.55093e-11	-6.87529e-11	-1.32884e-10	-1.54014e-10	-1.3324e-10	-1.25092e-10	-1.5091e-10	-1.50157e-10
0.842	-1.55214e-11	1.02422e-12	1.36216e-11	7.64155e-12	-3.51968e-11	-6.71904e-11	-1.31009e-10	-1.55264e-10	-1.2949e-10	-1.2353e-10	-1.47472e-10	-1.48282e-10
0.843	-1.61464e-11	1.33672e-12	1.58091e-11	5.45405e-12	-3.36343e-11	-6.56279e-11	-1.34446e-10	-1.53702e-10	-1.2949e-10	-1.23842e-10	-1.46222e-10	-1.50782e-10
0.844	-1.64589e-11	1.64922e-12	1.51841e-11	2.32905e-12	-3.36343e-11	-6.31279e-11	-1.32571e-10	-1.55577e-10	-1.29177e-10	-1.26342e-10	-1.43722e-10	-1.53907e-10
0.845	-1.64589e-11	1.64922e-12	1.48716e-11	1.70405e-12	-3.05093e-11	-5.96904e-11	-1.32884e-10	-1.53702e-10	-1.27302e-10	-1.26655e-10	-1.43097e-10	-1.54532e-10
0.846	-1.80214e-11	2.58672e-12	1.61216e-11	-2.35845e-12	-3.08218e-11	-5.84404e-11	-1.29759e-10	-1.50264e-10	-1.3074e-10	-1.28842e-10	-1.41847e-10	-1.56407e-10
0.847	-2.08339e-11	1.64922e-12	1.04966e-11	-1.42095e-12	-3.08218e-11	-5.75029e-11	-1.30696e-10	-1.48389e-10	-1.28552e-10	-1.3103e-10	-1.41847e-10	-1.58595e-10
0.848	-2.08339e-11	3.52422e-12	9.87157e-12	-2.67096e-12	-2.51968e-11	-5.40654e-11	-1.26946e-10	-1.46514e-10	-1.3074e-10	-1.29467e-10	-1.39972e-10	-1.59845e-10
0.849	-2.17714e-11	4.46172e-12	6.43407e-12	-6.42096e-12	-2.23843e-11	-5.31279e-11	-1.26946e-10	-1.43077e-10	-1.31052e-10	-1.32592e-10	-1.38097e-10	-1.62657e-10
0.85	-2.30214e-11	6.64922e-12	5.80907e-12	-4.85846e-12	-2.08218e-11	-5.15654e-11	-1.26321e-10	-1.43389e-10	-1.34177e-10	-1.3478e-10	-1.38097e-10	-1.64845e-10
0.851	-2.39589e-11	6.02422e-12	6.74657e-12	-4.23346e-12	-1.86343e-11	-4.96904e-11	-1.24759e-10	-1.41827e-10	-1.3449e-10	-1.35405e-10	-1.36847e-10	-1.66095e-10
0.852	-2.64589e-11	4.77422e-12	3.62157e-12	-7.67096e-12	-1.92593e-11	-5.03154e-11	-1.23821e-10	-1.39327e-10	-1.32302e-10	-1.3353e-10	-1.36535e-10	-1.6922e-10
0.853	-2.95839e-11	6.02422e-12	3.93407e-12	-7.98346e-12	-1.76968e-11	-4.84404e-11	-1.18821e-10	-1.36827e-10	-1.29177e-10	-1.33217e-10	-1.35597e-10	-1.71407e-10
0.854	-2.95839e-11	6.96172e-12	5.80907e-12	-6.10846e-12	-1.67593e-11	-4.84404e-11	-1.19759e-10	-1.37764e-10	-1.26677e-10	-1.35092e-10	-1.36535e-10	-1.71407e-10
0.855	-2.83339e-11	5.71172e-12	8.30907e-12	-5.79596e-12	-1.98843e-11	-5.06279e-11	-1.15696e-10	-1.34952e-10	-1.22927e-10	-1.32592e-10	-1.35285e-10	-1.71095e-10
0.856	-2.86464e-11	6.64922e-12	1.01841e-11	-7.67096e-12	-2.05093e-11	-4.87529e-11	-1.14759e-10	-1.35889e-10	-1.21052e-10	-1.3353e-10	-1.32472e-10	-1.71095e-10
0.857	-2.73964e-11	5.39922e-12	1.20591e-11	-9.23346e-12	-2.20718e-11	-5.09404e-11	-1.14759e-10	-1.36202e-10	-1.19802e-10	-1.31655e-10	-1.31535e-10	-1.67345e-10
0.858	-2.70839e-11	4.77422e-12	1.11216e-11	-7.35846e-12	-2.30093e-11	-5.25029e-11	-1.15071e-10	-1.34639e-10	-1.19177e-10	-1.32905e-10	-1.29972e-10	-1.67345e-10
0.859	-2.36464e-11	4.46172e-12	1.73716e-11	-5.79596e-12	-2.30093e-11	-5.21904e-11	-1.15071e-10	-1.35889e-10	-1.16677e-10	-1.31655e-10	-1.29035e-10	-1.66095e-10
0.86	-2.27089e-11	4.14922e-12	1.83091e-11	-2.67096e-12	-2.05093e-11	-5.46904e-11	-1.16946e-10	-1.35577e-10	-1.13552e-10	-1.3228e-10	-1.2841e-10	-1.62657e-10
0.861	-2.08339e-11	4.77422e-12	1.73716e-11	-1.70955e-13	-2.42593e-11	-5.56279e-11	-1.18821e-10	-1.36514e-10	-1.10427e-10	-1.31655e-10	-1.29035e-10	-1.61095e-10
0.862	-1.86464e-11	3.52422e-12	1.73716e-11	1.41545e-13	-2.20718e-11	-5.43779e-11	-1.20384e-10	-1.36514e-10	-1.0949e-10	-1.31342e-10	-1.2591e-10	-1.59532e-10
0.863	-1.64589e-11	2.58672e-12	2.01841e-11	1.39155e-12	-2.36343e-11	-5.50029e-11	-1.20696e-10	-1.35889e-10	-1.06677e-10	-1.28217e-10	-1.2716e-10	-1.58282e-10
0.864	-1.45839e-11	4.46172e-12	1.98716e-11	1.07905e-12	-2.61343e-11	-5.78154e-11	-1.23196e-10	-1.34639e-10	-1.04802e-10	-1.2603e-10	-1.2716e-10	-1.57657e-10
0.865	-1.27089e-11	1.64922e-12	2.01841e-11	2.64155e-12	-2.42593e-11	-5.50029e-11	-1.22259e-10	-1.32452e-10	-1.0449e-10	-1.27905e-10	-1.26222e-10	-1.57345e-10
0.866	-1.33339e-11	4.46172e-12	2.11216e-11	1.39155e-12	-2.51968e-11	-5.40654e-11	-1.24446e-10	-1.33389e-10	-1.02927e-10	-1.25405e-10	-1.2591e-10	-1.58595e-10
0.867	-1.11464e-11	1.96172e-12	2.01841e-11	2.01655e-12	-2.61343e-11	-5.50029e-11	-1.24134e-10	-1.31827e-10	-1.0199e-10	-1.2228e-10	-1.29035e-10	-1.55782e-10
0.868	-1.17714e-11	3.21172e-12	1.95591e-11	7.66545e-13	-2.83218e-11	-5.40654e-11	-1.24759e-10	-1.31514e-10	-1.01365e-10	-1.20405e-10	-1.2716e-10	-1.57345e-10
0.869	-1.20839e-11	3.52422e-12	2.11216e-11	-7.95955e-13	-2.73843e-11	-5.43779e-11	-1.22571e-10	-1.29952e-10	-9.88647e-11	-1.18842e-10	-1.2841e-10	-1.57032e-10
0.87	-1.14589e-11	3.21172e-12	1.79966e-11	3.26655e-12	-2.98843e-11	-5.28154e-11	-1.23196e-10	-1.30264e-10	-1.00115e-10	-1.15405e-10	-1.28097e-10	-1.57032e-10
0.871	-1.20839e-11	2.89922e-12	1.73716e-11	1.70405e-12	-3.05093e-11	-5.21904e-11	-1.19759e-10	-1.32139e-10	-9.91771e-11	-1.15092e-10	-1.30285e-10	-1.5797e-10
0.872	-1.33339e-11	-2.25783e-13	1.39341e-11	1.41545e-13	-3.17593e-11	-5.18779e-11	-1.22259e-10	-1.30264e-10	-1.0074e-10	-1.12905e-10	-1.28097e-10	-1.57032e-10
0.873	-1.42714e-11	7.11717e-13	1.08091e-11	3.26655e-12	-3.23843e-11	-5.15654e-11	-1.20384e-10	-1.31514e-10	-1.0074e-10	-1.09155e-10	-1.31847e-10	-1.54845e-10
0.874	-1.39589e-11	1.33672e-12	7.37157e-12	3.89155e-12	-3.36343e-11	-5.03154e-11	-1.16634e-10	-1.29952e-10	-1.02927e-10	-1.10405e-10	-1.31222e-10	-1.55157e-10
0.875	-1.64589e-11	1.96172e-12	4.24657e-12	4.51655e-12	-3.23843e-11	-5.18779e-11	-1.17259e-10	-1.31202e-10	-1.02927e-10	-1.0978e-10	-1.3091e-10	-1.57032e-10
0.876	-1.89589e-11	-8.50783e-13	-4.40927e-13	2.01655e-12	-3.26968e-11	-5.09404e-11	-1.14759e-10	-1.30577e-10	-1.05427e-10	-1.10405e-10	-1.29035e-10	-1.54532e-10
0.877	-2.05214e-11	-1.78828e-12	-2.62843e-12	4.54045e-13	-3.17593e-11	-5.15654e-11	-1.11946e-10	-1.29639e-10	-1.0324e-10	-1.10405e-10	-1.31222e-10	-1.57657e-10
0.878	-2.36464e-11	-1.78828e-12	-4.81593e-12	1.41545e-13	-3.26968e-11	-4.93779e-11	-1.11009e-10	-1.30889e-10	-1.03552e-10	-1.10092e-10	-1.29035e-10	-1.5547e-10
0.879	-2.70839e-11	-2.41328e-12	-8.25343e-12	4.54045e-13	-3.36343e-11	-4.71904e-11	-1.10071e-10	-1.31202e-10	-1.02302e-10	-1.12592e-10	-1.27785e-10	-1.58282e-10
0.88	-3.08339e-11	-1.47578e-12	-9.19093e-12	-2.98346e-12	-3.67593e-11	-4.78154e-11	-1.08509e-10	-1.30264e-10	-1.03865e-10	-1.10405e-10	-1.26222e-10	-1.5797e-10
0.881	-3.17714e-11	-2.41328e-12	-1.26284e-11	-5.79596e-12	-3.51968e-11	-4.56279e-11	-1.10071e-10	-1.30889e-10	-1.02615e-10	-1.11967e-10	-1.24347e-10	-1.5547e-10
0.882	-3.52089e-11	-5.38283e-13	-1.23159e-11	-8.29596e-12	-3.80093e-11	-4.53154e-11	-1.08821e-10	-1.30264e-10	-1.02927e-10	-1.11967e-10	-1.22785e-10	-1.5547e-10
0.883	-3.67714e-11	3.21172e-12	-1.35659e-11	-9.54596e-12	-4.01968e-11	-4.43779e-11	-1.10071e-10	-1.31202e-10	-1.02302e-10	-1.13217e-10	-1.19972e-10	-1.54532e-10
0.884	-3.42714e-11	4.14922e-12	-1.32534e-11	-8.92096e-12	-4.23843e-11	-4.34404e-11	-1.10384e-10	-1.28077e-10	-1.0324e-10	-1.1478e-10	-1.21222e-10	-1.54845e-10
0.885	-3.92714e-11	6.33672e-12	-1.20034e-11	-6.73346e-12	-4.51968e-11	-4.40654e-11	-1.09134e-10	-1.24639e-10	-1.04177e-10	-1.15092e-10	-1.19347e-10	-1.54845e-10
0.886	-3.86464e-11	5.71172e-12	-1.13784e-11	-4.85846e-12	-4.36343e-11	-4.56279e-11	-1.10071e-10	-1.23077e-10	-1.0449e-10	-1.1603e-10	-1.2091e-10	-1.5297e-10
0.887	-3.67714e-11	9.14922e-12	-7.94093e-12	-2.67096e-12	-4.33218e-11	-4.78154e-11	-1.09759e-10	-1.24014e-10	-1.05115e-10	-1.1228e-10	-1.1966e-10	-1.53282e-10
0.888	-3.83339e-11	9.77422e-12	-8.87843e-12	4.54045e-13	-4.36343e-11	-4.81279e-11	-1.08821e-10	-1.19327e-10	-1.05115e-10	-1.15717e-10	-1.17785e-10	-1.4797e-10
0.889	-3.52089e-11	8.83672e-12	-6.69093e-12	3.89155e-12	-4.01968e-11	-5.09404e-11	-1.09134e-10	-1.20889e-10	-1.02615e-10	-1.13842e-10	-1.20597e-10	-1.48595e-10
0.89	-3.36464e-11	6.64922e-12	-7.94093e-12	7.95405e-12	-3.80093e-11	-4.87529e-11	-1.10384e-10	-1.15264e-10	-1.01365e-10	-1.1353e-10	-1.1966e-10	-1.4797e-10
0.891	-3.17714e-11	8.21172e-12	-7.62843e-12	1.13915e-11	-3.48843e-11	-4.87529e-11	-1.09134e-10	-1.14014e-10	-9.66771e-11	-1.12905e-10	-1.21847e-10	-1.46095e-10
0.892	-3.08339e-11	6.64922e-12	-6.06593e-12	1.38915e-11	-3.01968e-11	-4.34404e-11	-1.07571e-10	-1.11827e-10	-9.60521e-11	-1.1103e-10	-1.21535e-10	-1.43282e-10
0.893	-2.80214e-11	4.46172e-12	-5.75343e-12	1.5454e-11	-2.70718e-11	-4.09404e-11	-1.06321e-10	-1.12452e-10	-9.13647e-11	-1.10405e-10	-1.18722e-10	-1.4172e-10
0.894	-2.95839e-11	3.99217e-13	-4.81593e-12	1.7329e-11	-2.70718e-11	-3.90654e-11	-1.06009e-10	-1.12764e-10	-8.69897e-11	-1.0853e-10	-1.20597e-10	-1.4172e-10
0.895	-2.83339e-11	-2.41328e-12	-3.87843e-12	1.63915e-11	-2.30093e-11	-3.90654e-11	-1.03821e-10	-1.15577e-10	-8.54271e-11	-1.0728e-10	-1.19347e-10	-1.41407e-10
0.896	-2.55214e-11	-4.91328e-12	-1.69093e-12	1.7954e-11	-1.98843e-11	-3.78154e-11	-1.05071e-10	-1.15889e-10	-7.91771e-11	-1.07905e-10	-1.17785e-10	-1.40157e-10
0.897	-2.95839e-11	-5.85078e-12	-1.06593e-12	1.26415e-11	-1.80093e-11	-4.03154e-11	-1.02571e-10	-1.16202e-10	-7.76147e-11	-1.0603e-10	-1.17785e-10	-1.38595e-10
0.898	-2.70839e-11	-7.72578e-12	-2.62843e-12	9.51655e-12	-1.61343e-11	-4.28154e-11	-1.00384e-10	-1.19014e-10	-7.57397e-11	-1.05717e-10	-1.1716e-10	-1.41407e-10
0.899	-2.98964e-11	-1.14758e-11	-1.28427e-13	7.95405e-12	-1.55093e-11	-4.15654e-11	-1.00384e-10	-1.17452e-10	-7.16771e-11	-1.0353e-10	-1.14347e-10	-1.39845e-10
0.9	-2.86464e-11	-1.14758e-11	1.84073e-13	4.51655e-12	-1.36343e-11	-4.21904e-11	-9.78838e-11	-1.17764e-10	-7.32397e-11	-1.0103e-10	-1.14035e-10	-1.41095e-10
0.901	-3.02089e-11	-1.14758e-11	4.96573e-13	3.26655e-12	-1.45718e-11	-4.34404e-11	-9.50713e-11	-1.17139e-10	-7.16771e-11	-1.01342e-10	-1.16222e-10	-1.40157e-10
0.902	-2.98964e-11	-1.14758e-11	-4.40927e-13	1.39155e-12	-1.30093e-11	-4.59404e-11	-9.66338e-11	-1.16827e-10	-7.07397e-11	-1.00717e-10	-1.1341e-10	-1.4047e-10
0.903	-2.89589e-11	-8.97578e-12	-1.06593e-12	1.07905e-12	-1.70718e-11	-4.59404e-11	-9.41338e-11	-1.14639e-10	-7.54271e-11	-1.0103e-10	-1.18097e-10	-1.4047e-10
0.904	-2.89589e-11	-8.97578e-12	-1.06593e-12	2.32905e-12	-1.89468e-11	-4.65654e-11	-9.41338e-11	-1.13702e-10	-7.32397e-11	-9.85298e-11	-1.18097e-10	-1.39532e-10
0.905	-2.89589e-11	-4.91328e-12	-3.87843e-12	2.32905e-12	-2.30093e-11	-4.50029e-11	-9.13213e-11	-1.12764e-10	-7.54271e-11	-9.66548e-11	-1.18097e-10	-1.40782e-10
0.906	-3.05214e-11	-7.10078e-12	-6.37843e-12	7.66545e-13	-2.45718e-11	-4.56279e-11	-9.19463e-11	-1.13389e-10	-7.29271e-11	-9.57174e-11	-1.19347e-10	-1.35782e-10
0.907	-3.27089e-11	-5.85078e-12	-8.87843e-12	-4.83455e-13	-2.73843e-11	-4.81279e-11	-9.28838e-11	-1.11827e-10	-7.63647e-11	-9.47798e-11	-1.20285e-10	-1.38282e-10
0.908	-3.17714e-11	-7.41328e-12	-8.25343e-12	7.66545e-13	-2.89468e-11	-4.84404e-11	-9.22588e-11	-1.12452e-10	-7.76147e-11	-9.72798e-11	-1.18722e-10	-1.35782e-10
0.909	-3.14589e-11	-8.35078e-12	-1.13784e-11	2.01655e-12	-3.11343e-11	-5.00029e-11	-9.22588e-11	-1.08702e-10	-7.60521e-11	-9.66548e-11	-1.1716e-10	-1.35157e-10
0.91	-3.20839e-11	-7.41328e-12	-1.07534e-11	1.39155e-12	-3.39468e-11	-4.96904e-11	-9.35088e-11	-1.11514e-10	-7.73021e-11	-1.00405e-10	-1.14347e-10	-1.33595e-10
0.911	-3.23964e-11	-7.41328e-12	-1.04409e-11	2.32905e-12	-3.48843e-11	-5.18779e-11	-9.44463e-11	-1.09327e-10	-7.91771e-11	-9.94674e-11	-1.14035e-10	-1.32345e-10
0.912	-3.45839e-11	-9.28828e-12	-1.07534e-11	2.95405e-12	-3.42593e-11	-5.09404e-11	-9.50713e-11	-1.08702e-10	-7.98021e-11	-1.04155e-10	-1.1091e-10	-1.35157e-10
0.913	-3.20839e-11	-9.60078e-12	-1.32534e-11	3.26655e-12	-3.73843e-11	-5.09404e-11	-9.50713e-11	-1.07139e-10	-8.19897e-11	-1.05405e-10	-1.07785e-10	-1.3297e-10
0.914	-3.23964e-11	-9.60078e-12	-1.13784e-11	4.20405e-12	-3.76968e-11	-5.00029e-11	-9.69463e-11	-1.06827e-10	-8.19897e-11	-1.0728e-10	-1.0716e-10	-1.31407e-10
0.915	-3.17714e-11	-7.72578e-12	-1.07534e-11	4.82905e-12	-3.73843e-11	-5.06279e-11	-9.44463e-11	-1.06827e-10	-8.32397e-11	-1.05717e-10	-1.05285e-10	-1.30157e-10
0.916	-2.98964e-11	-5.53828e-12	-9.81593e-12	4.54045e-13	-3.98843e-11	-4.87529e-11	-9.53838e-11	-1.04014e-10	-8.35521e-11	-1.06967e-10	-1.01535e-10	-1.29532e-10
0.917	-2.98964e-11	-4.91328e-12	-9.19093e-12	1.07905e-12	-4.08218e-11	-4.62529e-11	-9.66338e-11	-1.05264e-10	-8.29271e-11	-1.08217e-10	-1.01535e-10	-1.28595e-10
0.918	-2.73964e-11	-1.47578e-12	-9.50343e-12	-1.42095e-12	-4.11343e-11	-4.53154e-11	-9.72588e-11	-1.02764e-10	-8.23021e-11	-1.0853e-10	-1.0091e-10	-1.2797e-10
0.919	-2.89589e-11	-1.47578e-12	-1.07534e-11	-3.92096e-12	-3.86343e-11	-4.53154e-11	-9.47588e-11	-1.03077e-10	-8.48021e-11	-1.0728e-10	-1.00285e-10	-1.2672e-10
0.92	-2.77089e-11	2.27422e-12	-1.04409e-11	-5.17096e-12	-3.70718e-11	-4.03154e-11	-9.38213e-11	-1.03077e-10	-8.16771e-11	-1.10717e-10	-1.0216e-10	-1.2297e-10
0.921	-2.67714e-11	2.89922e-12	-7.62843e-12	-5.17096e-12	-3.64468e-11	-4.06279e-11	-9.25713e-11	-1.02452e-10	-8.26147e-11	-1.11342e-10	-1.04347e-10	-1.19845e-10
0.922	-2.73964e-11	3.52422e-12	-7.94093e-12	-6.10846e-12	-3.30093e-11	-3.81279e-11	-9.31963e-11	-1.02139e-10	-8.04271e-11	-1.1103e-10	-1.0341e-10	-1.19845e-10
0.923	-2.73964e-11	7.58672e-12	-5.44093e-12	-6.73346e-12	-2.92593e-11	-3.71904e-11	-9.53838e-11	-1.01827e-10	-7.85521e-11	-1.0978e-10	-1.0341e-10	-1.1797e-10
0.924	-2.58339e-11	6.96172e-12	-6.06593e-12	-8.92096e-12	-2.92593e-11	-3.62529e-11	-9.60088e-11	-1.02452e-10	-7.98021e-11	-1.11342e-10	-1.03722e-10	-1.14845e-10
0.925	-2.80214e-11	9.77422e-12	-1.37843e-12	-7.67096e-12	-2.70718e-11	-3.84404e-11	-9.94463e-11	-1.01514e-10	-7.91771e-11	-1.10405e-10	-1.07785e-10	-1.16095e-10
0.926	-2.67714e-11	1.16492e-11	-4.40927e-13	-6.42096e-12	-2.39468e-11	-3.90654e-11	-9.72588e-11	-1.02452e-10	-7.91771e-11	-1.10717e-10	-1.05597e-10	-1.15157e-10
0.927	-2.73964e-11	1.44617e-11	2.37157e-12	-8.29596e-12	-2.33218e-11	-4.03154e-11	-9.75713e-11	-1.00889e-10	-7.66771e-11	-1.08217e-10	-1.0591e-10	-1.14532e-10
0.928	-2.67714e-11	1.60242e-11	3.30907e-12	-8.29596e-12	-1.80093e-11	-4.00029e-11	-9.94463e-11	-1.02139e-10	-7.69897e-11	-1.09467e-10	-1.06535e-10	-1.15157e-10
0.929	-2.77089e-11	1.75867e-11	7.37157e-12	-8.29596e-12	-1.67593e-11	-4.31279e-11	-9.97588e-11	-1.01514e-10	-8.01147e-11	-1.10717e-10	-1.07472e-10	-1.16407e-10
0.93	-2.83339e-11	1.72742e-11	6.43407e-12	-7.04596e-12	-1.70718e-11	-4.46904e-11	-9.94463e-11	-1.01202e-10	-7.76147e-11	-1.07905e-10	-1.0591e-10	-1.17032e-10
0.931	-3.05214e-11	1.44617e-11	9.24657e-12	-5.17096e-12	-1.55093e-11	-4.43779e-11	-1.01634e-10	-1.02452e-10	-7.60521e-11	-1.04467e-10	-1.0591e-10	-1.17345e-10
0.932	-2.73964e-11	1.35242e-11	1.23716e-11	-3.92096e-12	-1.51968e-11	-4.71904e-11	-9.97588e-11	-1.04952e-10	-7.48021e-11	-1.05092e-10	-1.03722e-10	-1.1922e-10
0.933	-2.42714e-11	1.00867e-11	9.87157e-12	-2.35845e-12	-1.39468e-11	-4.65654e-11	-1.00071e-10	-1.04952e-10	-7.44897e-11	-1.01967e-10	-1.05597e-10	-1.1922e-10
0.934	-2.64589e-11	1.00867e-11	9.87157e-12	-1.10845e-12	-1.33218e-11	-4.71904e-11	-9.85088e-11	-1.07139e-10	-7.32397e-11	-9.97798e-11	-1.04347e-10	-1.1672e-10
0.935	-2.73964e-11	1.00867e-11	1.04966e-11	1.41545e-13	-1.58218e-11	-4.71904e-11	-9.63213e-11	-1.09639e-10	-7.07397e-11	-9.69674e-11	-1.06847e-10	-1.18907e-10
0.936	-2.42714e-11	7.58672e-12	8.62157e-12	2.32905e-12	-1.42593e-11	-4.62529e-11	-9.56963e-11	-1.10889e-10	-6.91771e-11	-9.69674e-11	-1.01847e-10	-1.1922e-10
0.937	-2.23964e-11	3.52422e-12	8.62157e-12	3.26655e-12	-1.64468e-11	-4.59404e-11	-9.16338e-11	-1.13077e-10	-6.63647e-11	-9.25924e-11	-1.01222e-10	-1.17345e-10
0.938	-2.23964e-11	1.33672e-12	1.08091e-11	1.70405e-12	-1.83218e-11	-4.40654e-11	-9.06963e-11	-1.15889e-10	-6.60521e-11	-9.04048e-11	-1.02785e-10	-1.18282e-10
0.939	-2.17714e-11	8.67171e-14	1.08091e-11	1.39155e-12	-1.86343e-11	-4.34404e-11	-8.97588e-11	-1.18702e-10	-6.35521e-11	-8.85298e-11	-9.84098e-11	-1.15157e-10
0.94	-1.92714e-11	1.02422e-12	1.23716e-11	-2.04595e-12	-1.51968e-11	-4.25029e-11	-8.88213e-11	-1.18702e-10	-6.07397e-11	-8.72798e-11	-9.71598e-11	-1.13595e-10
0.941	-1.80214e-11	-8.50783e-13	9.24657e-12	-1.10845e-12	-1.67593e-11	-4.21904e-11	-8.44463e-11	-1.18077e-10	-6.04271e-11	-8.38424e-11	-9.49723e-11	-1.11407e-10
0.942	-1.95839e-11	7.11717e-13	8.93407e-12	-3.29596e-12	-1.39468e-11	-3.96904e-11	-8.44463e-11	-1.19327e-10	-5.88647e-11	-8.22798e-11	-9.52848e-11	-1.10157e-10
0.943	-1.80214e-11	-2.25783e-13	4.55907e-12	-5.48346e-12	-1.23843e-11	-4.15654e-11	-8.63213e-11	-1.19639e-10	-5.91771e-11	-8.07174e-11	-9.37223e-11	-1.09845e-10
0.944	-1.42714e-11	-1.78828e-12	6.12157e-12	-8.29596e-12	-1.30093e-11	-4.03154e-11	-8.56963e-11	-1.16827e-10	-5.69897e-11	-7.88424e-11	-9.30973e-11	-1.0922e-10
0.945	-1.58339e-11	-3.03828e-12	3.30907e-12	-6.42096e-12	-1.42593e-11	-3.96904e-11	-8.38213e-11	-1.19327e-10	-5.54271e-11	-7.82174e-11	-9.24723e-11	-1.0672e-10
0.946	-1.23964e-11	-6.47578e-12	4.55907e-12	-6.10846e-12	-1.42593e-11	-3.96904e-11	-8.06963e-11	-1.17139e-10	-5.63647e-11	-7.94674e-11	-9.18473e-11	-1.05157e-10
0.947	-1.30214e-11	-7.72578e-12	2.05907e-12	-5.17096e-12	-1.48843e-11	-3.96904e-11	-8.10088e-11	-1.15264e-10	-5.69897e-11	-7.82174e-11	-9.24723e-11	-1.05157e-10
0.948	-1.14589e-11	-1.11633e-11	1.84073e-13	-7.04596e-12	-1.26968e-11	-3.78154e-11	-8.19463e-11	-1.16202e-10	-6.04271e-11	-7.79048e-11	-9.21598e-11	-1.0547e-10
0.949	-9.5839e-12	-1.52258e-11	-4.40927e-13	-8.92096e-12	-1.33218e-11	-3.84404e-11	-8.35088e-11	-1.15889e-10	-5.88647e-11	-7.79048e-11	-9.34098e-11	-1.07032e-10
0.95	-1.30214e-11	-1.55383e-11	-1.06593e-12	-6.42096e-12	-1.39468e-11	-3.78154e-11	-8.50713e-11	-1.12764e-10	-6.13647e-11	-7.85298e-11	-9.34098e-11	-1.0547e-10
0.951	-1.11464e-11	-1.67883e-11	-7.53427e-13	-9.23346e-12	-1.17593e-11	-3.96904e-11	-8.25713e-11	-1.12139e-10	-5.94897e-11	-7.75924e-11	-9.37223e-11	-1.07657e-10
0.952	-1.23964e-11	-1.77258e-11	1.12157e-12	-1.17335e-11	-1.08218e-11	-3.65654e-11	-8.44463e-11	-1.11827e-10	-6.19897e-11	-7.54048e-11	-9.37223e-11	-1.0547e-10
0.953	-1.48964e-11	-1.80383e-11	-2.31593e-12	-9.54596e-12	-8.94681e-12	-3.90654e-11	-8.35088e-11	-1.12452e-10	-6.23021e-11	-7.60298e-11	-9.18473e-11	-1.05157e-10
0.954	-1.48964e-11	-1.80383e-11	-2.00343e-12	-1.1421e-11	-8.94681e-12	-4.18779e-11	-8.50713e-11	-1.11827e-10	-6.29271e-11	-7.35298e-11	-9.12223e-11	-1.05782e-10
0.955	-1.42714e-11	-1.92883e-11	-2.94093e-12	-1.0796e-11	-8.94681e-12	-4.25029e-11	-8.60088e-11	-1.09952e-10	-6.19897e-11	-7.16548e-11	-9.05973e-11	-1.03595e-10
0.956	-1.58339e-11	-1.71008e-11	-5.44093e-12	-1.23585e-11	-6.75931e-12	-4.37529e-11	-8.35088e-11	-1.08077e-10	-6.23021e-11	-7.35298e-11	-8.87223e-11	-1.01095e-10
0.957	-1.33339e-11	-1.96008e-11	-4.19093e-12	-1.0171e-11	-1.01968e-11	-4.40654e-11	-8.63213e-11	-1.07452e-10	-6.32397e-11	-7.35298e-11	-8.62223e-11	-1.0422e-10
0.958	-1.39589e-11	-1.74133e-11	-2.94093e-12	-7.67096e-12	-7.38431e-12	-4.56279e-11	-8.81963e-11	-1.07764e-10	-6.41771e-11	-7.41548e-11	-8.52848e-11	-1.03907e-10
0.959	-1.27089e-11	-1.80383e-11	-4.19093e-12	-4.54596e-12	-6.13431e-12	-4.40654e-11	-8.85088e-11	-1.02452e-10	-5.98021e-11	-7.54048e-11	-8.52848e-11	-1.04845e-10
0.96	-1.52089e-11	-1.64758e-11	-3.56593e-12	-2.98346e-12	-6.13431e-12	-4.31279e-11	-8.97588e-11	-1.00264e-10	-5.82397e-11	-7.66548e-11	-8.49723e-11	-1.0547e-10
0.961	-1.27089e-11	-1.21008e-11	-2.62843e-12	-2.98346e-12	-4.88431e-12	-3.96904e-11	-8.97588e-11	-9.87017e-11	-5.85521e-11	-7.60298e-11	-8.55973e-11	-1.08907e-10
0.962	-1.33339e-11	-9.28828e-12	1.43407e-12	-1.10845e-12	-4.25931e-12	-3.90654e-11	-8.94463e-11	-9.55767e-11	-5.82397e-11	-7.60298e-11	-8.30973e-11	-1.0922e-10
0.963	-1.48964e-11	-4.60078e-12	-4.40927e-13	1.70405e-12	-3.00931e-12	-3.71904e-11	-8.78838e-11	-9.24517e-11	-6.16771e-11	-7.72798e-11	-8.34098e-11	-1.09845e-10
0.964	-1.42714e-11	8.67171e-14	3.30907e-12	-1.70955e-13	-2.69681e-12	-3.21904e-11	-9.00713e-11	-9.24517e-11	-5.91771e-11	-7.66548e-11	-8.15348e-11	-1.09845e-10
0.965	-1.42714e-11	1.96172e-12	1.74657e-12	1.39155e-12	-1.75931e-12	-2.84404e-11	-8.78838e-11	-9.24517e-11	-6.23021e-11	-7.60298e-11	-8.55973e-11	-1.10157e-10
0.966	-1.45839e-11	6.64922e-12	1.74657e-12	-3.29596e-12	-2.07181e-12	-2.50029e-11	-8.91338e-11	-9.21391e-11	-6.23021e-11	-7.38424e-11	-8.43473e-11	-1.11407e-10
0.967	-1.36464e-11	7.89922e-12	4.55907e-12	-4.23346e-12	4.28194e-13	-2.37529e-11	-8.75713e-11	-8.96391e-11	-6.54271e-11	-7.60298e-11	-8.62223e-11	-1.09845e-10
0.968	-1.58339e-11	1.25867e-11	3.93407e-12	-7.35846e-12	-1.44681e-12	-2.03154e-11	-8.72588e-11	-9.12017e-11	-6.73021e-11	-7.57174e-11	-8.77848e-11	-1.13907e-10
0.969	-1.73964e-11	1.66492e-11	4.87157e-12	-7.67096e-12	-8.21806e-13	-2.18779e-11	-8.85088e-11	-9.30767e-11	-6.79271e-11	-7.54048e-11	-8.90348e-11	-1.1297e-10
0.97	-1.89589e-11	1.69617e-11	4.87157e-12	-1.17335e-11	-8.21806e-13	-1.84404e-11	-8.91338e-11	-9.37017e-11	-6.51147e-11	-7.41548e-11	-8.87223e-11	-1.12032e-10
0.971	-1.92714e-11	2.00867e-11	4.55907e-12	-1.0796e-11	-3.00931e-12	-1.68779e-11	-9.00713e-11	-9.71391e-11	-6.91771e-11	-7.19674e-11	-9.09098e-11	-1.1422e-10
0.972	-1.89589e-11	2.10242e-11	4.24657e-12	-1.3296e-11	-3.32181e-12	-1.56279e-11	-8.94463e-11	-9.96391e-11	-6.63647e-11	-7.00924e-11	-9.37223e-11	-1.13595e-10
0.973	-2.14589e-11	2.07117e-11	6.12157e-12	-1.04835e-11	-2.38431e-12	-1.40654e-11	-9.10088e-11	-9.93267e-11	-6.54271e-11	-7.00924e-11	-9.52848e-11	-1.13907e-10
0.974	-2.23964e-11	2.10242e-11	3.30907e-12	-1.17335e-11	-4.88431e-12	-1.56279e-11	-9.31963e-11	-1.03077e-10	-6.41771e-11	-7.16548e-11	-9.84098e-11	-1.13595e-10
0.975	-2.14589e-11	1.97742e-11	1.12157e-12	-1.23585e-11	-5.82181e-12	-1.37529e-11	-9.38213e-11	-1.01514e-10	-6.13647e-11	-6.88424e-11	-9.68473e-11	-1.09845e-10
0.976	-2.36464e-11	2.00867e-11	-7.53427e-13	-1.0171e-11	-4.88431e-12	-1.50029e-11	-9.47588e-11	-1.03702e-10	-6.29271e-11	-7.04048e-11	-9.71598e-11	-1.10782e-10
0.977	-2.20839e-11	1.63367e-11	-2.94093e-12	-1.29835e-11	-5.82181e-12	-1.68779e-11	-9.44463e-11	-1.03077e-10	-6.19897e-11	-7.25924e-11	-9.68473e-11	-1.05782e-10
0.978	-2.30214e-11	1.25867e-11	-4.50343e-12	-1.2046e-11	-5.82181e-12	-1.68779e-11	-9.41338e-11	-1.03389e-10	-6.35521e-11	-7.07174e-11	-9.55973e-11	-1.04845e-10
0.979	-2.05214e-11	1.00867e-11	-6.37843e-12	-1.0171e-11	-4.57181e-12	-1.71904e-11	-9.35088e-11	-1.02452e-10	-5.98021e-11	-7.22798e-11	-9.40348e-11	-1.00782e-10
0.98	-1.80214e-11	9.14922e-12	-5.75343e-12	-7.35846e-12	-4.88431e-12	-2.00029e-11	-9.25713e-11	-1.03077e-10	-5.73021e-11	-7.25924e-11	-9.24723e-11	-1.03595e-10
0.981	-1.55214e-11	7.89922e-12	-8.56593e-12	-7.67096e-12	-3.63431e-12	-1.84404e-11	-9.03838e-11	-1.00264e-10	-5.66771e-11	-7.10298e-11	-8.90348e-11	-1.03907e-10
0.982	-1.45839e-11	6.96172e-12	-7.31593e-12	-6.42096e-12	-5.19681e-12	-1.87529e-11	-8.88213e-11	-9.71391e-11	-5.63647e-11	-7.41548e-11	-8.74723e-11	-1.02032e-10
0.983	-1.36464e-11	3.83672e-12	-7.00343e-12	-9.23346e-12	-5.19681e-12	-1.65654e-11	-8.94463e-11	-9.65141e-11	-5.85521e-11	-7.35298e-11	-8.62223e-11	-1.04845e-10
0.984	-1.39589e-11	3.52422e-12	-1.07534e-11	-8.29596e-12	-5.50931e-12	-1.71904e-11	-8.69463e-11	-9.18266e-11	-5.85521e-11	-7.16548e-11	-8.46598e-11	-1.02345e-10
0.985	-1.42714e-11	1.33672e-12	-9.81593e-12	-1.0796e-11	-2.07181e-12	-1.81279e-11	-8.78838e-11	-8.65141e-11	-6.07397e-11	-7.38424e-11	-8.18473e-11	-1.04532e-10
0.986	-1.67714e-11	1.33672e-12	-1.13784e-11	-7.67096e-12	-3.00931e-12	-1.68779e-11	-8.75713e-11	-8.58891e-11	-6.07397e-11	-7.41548e-11	-8.21598e-11	-1.03282e-10
0.987	-1.83339e-11	-1.78828e-12	-1.16909e-11	-7.98346e-12	-2.38431e-12	-1.75029e-11	-8.60088e-11	-8.05766e-11	-6.41771e-11	-7.41548e-11	-8.09098e-11	-1.03595e-10
0.988	-1.95839e-11	-5.38283e-13	-1.29409e-11	-9.23346e-12	-5.09306e-13	-1.37529e-11	-8.31963e-11	-8.27641e-11	-6.23021e-11	-7.57174e-11	-8.15348e-11	-1.02657e-10
0.989	-2.20839e-11	-3.03828e-12	-1.16909e-11	-7.67096e-12	-1.75931e-12	-1.50029e-11	-8.25713e-11	-7.99516e-11	-6.48021e-11	-6.97798e-11	-8.24723e-11	-1.04532e-10
0.99	-2.23964e-11	-5.53828e-12	-1.20034e-11	-9.23346e-12	-5.09306e-13	-1.46904e-11	-7.94463e-11	-7.71391e-11	-6.63647e-11	-6.88424e-11	-8.40348e-11	-1.03595e-10
0.991	-2.58339e-11	-6.47578e-12	-1.01284e-11	-7.04596e-12	-2.69681e-12	-1.46904e-11	-7.94463e-11	-7.87016e-11	-6.51147e-11	-6.69674e-11	-8.49723e-11	-1.04532e-10
0.992	-2.77089e-11	-1.14758e-11	-5.75343e-12	-1.10845e-12	-1.75931e-12	-1.46904e-11	-7.88213e-11	-7.68266e-11	-6.51147e-11	-6.75924e-11	-8.34098e-11	-1.03282e-10
0.993	-2.86464e-11	-8.35078e-12	-4.81593e-12	1.41545e-13	-1.75931e-12	-1.59404e-11	-7.78838e-11	-7.37016e-11	-6.54271e-11	-6.50924e-11	-8.43473e-11	-1.02345e-10
0.994	-2.77089e-11	-1.14758e-11	-2.31593e-12	2.64155e-12	-1.96806e-13	-1.21904e-11	-7.69463e-11	-7.18266e-11	-6.69897e-11	-6.63424e-11	-8.43473e-11	-1.01407e-10
0.995	-2.52089e-11	-9.28828e-12	-2.31593e-12	3.26655e-12	-8.21806e-13	-1.25029e-11	-7.53838e-11	-7.12016e-11	-6.66771e-11	-6.66548e-11	-8.21598e-11	-1.02345e-10
0.996	-2.27089e-11	-9.91328e-12	1.12157e-12	5.76655e-12	-1.13431e-12	-1.18779e-11	-7.88213e-11	-6.96391e-11	-6.48021e-11	-6.91548e-11	-8.24723e-11	-1.01407e-10
0.997	-2.05214e-11	-1.08508e-11	-2.00343e-12	9.20405e-12	-3.63431e-12	-1.12529e-11	-8.06963e-11	-6.99516e-11	-6.13647e-11	-7.16548e-11	-8.09098e-11	-1.0047e-10
0.998	-1.61464e-11	-9.60078e-12	-3.87843e-12	1.45165e-11	-1.44681e-12	-1.06279e-11	-8.13213e-11	-7.15141e-11	-6.13647e-11	-7.50924e-11	-8.49723e-11	-1.01407e-10
0.999	-1.30214e-11	-1.33508e-11	-5.44093e-12	1.2329e-11	-3.32181e-12	-1.34404e-11	-8.35088e-11	-7.27641e-11	-5.98021e-11	-7.69674e-11	-8.27848e-11	-9.92197e-11
1	-9.2714e-12	-1.27258e-11	-7.62843e-12	1.3579e-11	-4.88431e-12	-1.34404e-11	-8.63213e-11	-7.18266e-11	-6.04271e-11	-7.88424e-11	-8.21598e-11	-1.01407e-10
1.001	-6.4589e-12	-1.17883e-11	-1.10659e-11	1.45165e-11	-6.44681e-12	-1.28154e-11	-8.72588e-11	-7.65141e-11	-5.79271e-11	-8.19674e-11	-8.02848e-11	-9.95322e-11
1.002	-1.1464e-12	-1.24133e-11	-1.10659e-11	1.26415e-11	-8.00931e-12	-1.43779e-11	-8.78838e-11	-7.40141e-11	-5.73021e-11	-8.35298e-11	-7.99723e-11	-9.89072e-11
1.003	1.6661e-12	-1.17883e-11	-1.48159e-11	1.20165e-11	-1.01968e-11	-1.37529e-11	-8.88213e-11	-7.37016e-11	-5.51147e-11	-8.54048e-11	-7.62223e-11	-9.95322e-11
1.004	2.9161e-12	-8.03828e-12	-1.35659e-11	1.1704e-11	-1.11343e-11	-1.50029e-11	-9.25713e-11	-7.52641e-11	-5.10521e-11	-9.00924e-11	-7.62223e-11	-9.85947e-11
1.005	1.07286e-11	-5.53828e-12	-1.35659e-11	1.07665e-11	-1.17593e-11	-1.31279e-11	-9.00713e-11	-7.49516e-11	-5.26147e-11	-9.04048e-11	-7.49723e-11	-9.54697e-11
1.006	1.10411e-11	-3.66328e-12	-1.79409e-11	1.13915e-11	-1.26968e-11	-1.31279e-11	-9.35088e-11	-7.30766e-11	-5.13647e-11	-9.38424e-11	-7.40348e-11	-9.67197e-11
1.007	1.07286e-11	3.99217e-13	-1.82534e-11	1.07665e-11	-1.26968e-11	-1.34404e-11	-9.13213e-11	-7.33891e-11	-4.88647e-11	-9.22798e-11	-7.34098e-11	-9.23447e-11
1.008	1.26036e-11	2.58672e-12	-1.57534e-11	1.32665e-11	-1.42593e-11	-1.37529e-11	-9.31963e-11	-7.15141e-11	-4.57397e-11	-9.38424e-11	-7.27848e-11	-9.17197e-11
1.009	1.22911e-11	6.64922e-12	-1.70034e-11	1.2954e-11	-1.58218e-11	-1.21904e-11	-9.16338e-11	-6.74516e-11	-4.54271e-11	-9.25924e-11	-7.09098e-11	-9.20322e-11
1.01	1.07286e-11	7.89922e-12	-1.76284e-11	1.2954e-11	-1.64468e-11	-1.09404e-11	-8.94463e-11	-6.90141e-11	-4.48021e-11	-9.29048e-11	-7.15348e-11	-8.98447e-11
1.011	9.4786e-12	1.28992e-11	-1.70034e-11	1.38915e-11	-1.51968e-11	-9.37793e-12	-8.94463e-11	-6.74516e-11	-4.29271e-11	-8.94674e-11	-6.84098e-11	-8.98447e-11
1.012	8.8536e-12	1.50867e-11	-1.79409e-11	1.4829e-11	-1.64468e-11	-6.56543e-12	-8.85088e-11	-6.52641e-11	-4.41771e-11	-8.66548e-11	-6.80973e-11	-9.01572e-11
1.013	7.2911e-12	1.94617e-11	-1.76284e-11	1.3579e-11	-1.64468e-11	-7.81543e-12	-8.85088e-11	-6.43266e-11	-4.23021e-11	-8.54048e-11	-6.65348e-11	-9.07822e-11
1.014	4.1661e-12	1.75867e-11	-1.57534e-11	1.63915e-11	-1.51968e-11	-5.31543e-12	-8.94463e-11	-6.62016e-11	-4.19897e-11	-8.22798e-11	-6.27848e-11	-8.95322e-11
1.015	4.1661e-12	1.44617e-11	-1.73159e-11	1.4829e-11	-1.55093e-11	-5.00293e-12	-8.28838e-11	-6.65141e-11	-4.01147e-11	-7.69674e-11	-6.15348e-11	-9.45322e-11
1.016	3.2286e-12	1.69617e-11	-1.48159e-11	1.45165e-11	-1.61343e-11	-2.19043e-12	-7.94463e-11	-6.71391e-11	-3.91771e-11	-7.35298e-11	-6.24723e-11	-9.17197e-11
1.017	1.0411e-12	1.66492e-11	-1.45034e-11	1.2954e-11	-1.51968e-11	-1.56543e-12	-7.78838e-11	-6.49516e-11	-3.63647e-11	-7.25924e-11	-6.24723e-11	-9.42197e-11
1.018	7.28603e-13	1.47742e-11	-1.48159e-11	1.5454e-11	-1.45718e-11	-4.06543e-12	-7.50713e-11	-6.68266e-11	-3.85521e-11	-7.07174e-11	-6.46598e-11	-9.45322e-11
1.019	-1.1464e-12	1.22742e-11	-1.35659e-11	1.4204e-11	-1.61343e-11	-2.50293e-12	-7.16338e-11	-6.27641e-11	-4.10521e-11	-6.79048e-11	-6.52848e-11	-9.57822e-11
1.02	-2.0839e-12	1.03992e-11	-1.23159e-11	1.07665e-11	-1.30093e-11	-5.00293e-12	-7.03838e-11	-6.40141e-11	-3.88647e-11	-6.63424e-11	-6.62223e-11	-9.67197e-11
1.021	-2.7089e-12	9.77422e-12	-9.50343e-12	1.1079e-11	-1.14468e-11	-3.75293e-12	-7.19463e-11	-6.02641e-11	-3.66771e-11	-6.19674e-11	-6.59098e-11	-9.60947e-11
1.022	-2.0839e-12	8.21172e-12	-1.01284e-11	9.82905e-12	-9.25931e-12	-3.12793e-12	-7.22588e-11	-5.90141e-11	-3.76147e-11	-6.13424e-11	-6.80973e-11	-9.54697e-11
1.023	-3.0214e-12	6.02422e-12	-7.94093e-12	8.89155e-12	-3.32181e-12	-3.12793e-12	-7.19463e-11	-5.77641e-11	-3.57397e-11	-5.85298e-11	-6.90348e-11	-9.32822e-11
1.024	-4.5839e-12	2.27422e-12	-7.62843e-12	9.20405e-12	-2.07181e-12	-4.06543e-12	-7.50713e-11	-5.18266e-11	-3.79271e-11	-5.54048e-11	-6.77848e-11	-9.10947e-11
1.025	-4.8964e-12	2.27422e-12	-6.06593e-12	7.95405e-12	-2.38431e-12	-1.25293e-12	-7.35088e-11	-5.15141e-11	-3.38647e-11	-5.47798e-11	-7.02848e-11	-9.20322e-11
1.026	-7.7089e-12	2.89922e-12	-7.94093e-12	7.95405e-12	-8.21806e-13	-3.12793e-12	-7.63213e-11	-5.08891e-11	-3.79271e-11	-5.82174e-11	-7.18473e-11	-8.95322e-11
1.027	-8.6464e-12	8.67171e-14	-7.00343e-12	7.32905e-12	-8.21806e-13	-6.27927e-13	-7.63213e-11	-4.83891e-11	-3.98021e-11	-5.75924e-11	-7.30973e-11	-8.70322e-11
1.028	-1.11464e-11	2.27422e-12	-7.94093e-12	5.76655e-12	-5.09306e-13	-9.40427e-13	-7.91338e-11	-4.58891e-11	-3.98021e-11	-5.91548e-11	-7.12223e-11	-8.89072e-11
1.029	-1.17714e-11	1.64922e-12	-8.56593e-12	7.64155e-12	-2.38431e-12	1.87207e-12	-7.91338e-11	-4.58891e-11	-4.07397e-11	-6.04048e-11	-7.21598e-11	-9.14072e-11
1.03	-8.9589e-12	2.58672e-12	-7.31593e-12	6.39155e-12	-2.38431e-12	-3.15427e-13	-8.19463e-11	-4.27641e-11	-4.19897e-11	-6.57174e-11	-7.27848e-11	-9.20322e-11
1.031	-1.36464e-11	2.27422e-12	-8.25343e-12	9.20405e-12	-2.38431e-12	2.80957e-12	-8.44463e-11	-4.37016e-11	-4.35521e-11	-6.38424e-11	-7.37223e-11	-9.20322e-11
1.032	-1.14589e-11	3.52422e-12	-9.50343e-12	5.14155e-12	-4.25931e-12	6.55957e-12	-9.00713e-11	-4.37016e-11	-4.41771e-11	-6.66548e-11	-6.77848e-11	-9.17197e-11
1.033	-1.05214e-11	3.52422e-12	-7.94093e-12	8.89155e-12	-4.88431e-12	7.80957e-12	-9.35088e-11	-4.27641e-11	-4.38647e-11	-6.79048e-11	-6.84098e-11	-9.17197e-11
1.034	-1.08339e-11	4.77422e-12	-8.87843e-12	1.01415e-11	-7.07181e-12	5.30957e-12	-9.41338e-11	-4.24516e-11	-4.35521e-11	-6.88424e-11	-6.55973e-11	-9.48447e-11
1.035	-8.9589e-12	6.02422e-12	-6.69093e-12	1.07665e-11	-7.69681e-12	7.49707e-12	-9.47588e-11	-4.33891e-11	-4.26147e-11	-6.88424e-11	-6.62223e-11	-9.79697e-11
1.036	-7.7089e-12	7.27422e-12	-8.25343e-12	9.82905e-12	-1.11343e-11	8.12207e-12	-9.38213e-11	-4.58891e-11	-4.35521e-11	-7.04048e-11	-6.34098e-11	-9.98447e-11
1.037	-5.5214e-12	6.64922e-12	-7.00343e-12	1.01415e-11	-1.17593e-11	6.55957e-12	-9.53838e-11	-4.87016e-11	-4.29271e-11	-7.22798e-11	-6.12223e-11	-1.02032e-10
1.038	-5.5214e-12	6.96172e-12	-7.00343e-12	1.01415e-11	-1.23843e-11	5.30957e-12	-9.25713e-11	-5.02641e-11	-4.19897e-11	-7.44674e-11	-6.21598e-11	-1.00782e-10
1.039	-6.7714e-12	8.21172e-12	-8.56593e-12	1.01415e-11	-1.11343e-11	4.99707e-12	-9.19463e-11	-5.43266e-11	-4.07397e-11	-7.41548e-11	-6.05973e-11	-1.03595e-10
1.04	-4.5839e-12	6.02422e-12	-6.69093e-12	9.20405e-12	-9.57181e-12	3.43457e-12	-9.16338e-11	-5.58891e-11	-4.04271e-11	-7.79048e-11	-5.99723e-11	-1.04532e-10
1.041	-4.2714e-12	8.83672e-12	-5.12843e-12	9.82905e-12	-9.88431e-12	3.12207e-12	-9.16338e-11	-5.68266e-11	-4.07397e-11	-7.66548e-11	-6.27848e-11	-1.04845e-10
1.042	-2.0839e-12	8.52422e-12	-4.19093e-12	1.1704e-11	-8.94681e-12	9.34573e-13	-9.06963e-11	-5.80766e-11	-3.98021e-11	-7.57174e-11	-6.15348e-11	-1.0797e-10
1.043	-2.3964e-12	9.46172e-12	-2.31593e-12	1.0454e-11	-9.88431e-12	2.49707e-12	-8.78838e-11	-5.96391e-11	-4.19897e-11	-7.44674e-11	-6.30973e-11	-1.09532e-10
1.044	-2.3964e-12	8.52422e-12	-6.37843e-12	1.4204e-11	-1.11343e-11	1.55957e-12	-8.75713e-11	-5.99516e-11	-3.94897e-11	-7.60298e-11	-6.62223e-11	-1.1047e-10
1.045	-2.3964e-12	7.58672e-12	-7.00343e-12	1.2954e-11	-7.69681e-12	2.18457e-12	-8.91338e-11	-5.80766e-11	-4.41771e-11	-7.66548e-11	-6.93473e-11	-1.11407e-10
1.046	-2.7089e-12	7.58672e-12	-7.62843e-12	1.45165e-11	-1.01968e-11	1.24707e-12	-8.72588e-11	-5.90141e-11	-4.26147e-11	-7.91548e-11	-6.80973e-11	-1.1422e-10
1.047	-2.7089e-12	6.33672e-12	-9.19093e-12	1.20165e-11	-1.17593e-11	2.49707e-12	-8.91338e-11	-5.68266e-11	-4.44897e-11	-7.94674e-11	-7.02848e-11	-1.13282e-10
1.048	-5.8339e-12	5.39922e-12	-9.50343e-12	1.2329e-11	-1.26968e-11	2.49707e-12	-9.35088e-11	-5.65141e-11	-4.51147e-11	-7.72798e-11	-7.15348e-11	-1.15157e-10
1.049	-6.7714e-12	5.71172e-12	-1.01284e-11	1.1079e-11	-1.17593e-11	1.24707e-12	-9.22588e-11	-5.65141e-11	-4.51147e-11	-7.75924e-11	-6.87223e-11	-1.14532e-10
1.05	-7.7089e-12	4.46172e-12	-9.50343e-12	1.2954e-11	-1.14468e-11	1.55957e-12	-9.25713e-11	-5.62016e-11	-4.23021e-11	-7.91548e-11	-6.71598e-11	-1.14532e-10
1.051	-8.6464e-12	1.64922e-12	-1.23159e-11	1.45165e-11	-9.57181e-12	4.99707e-12	-9.63213e-11	-5.62016e-11	-4.07397e-11	-7.79048e-11	-6.96598e-11	-1.1172e-10
1.052	-1.14589e-11	1.96172e-12	-1.20034e-11	1.26415e-11	-9.57181e-12	8.12207e-12	-9.69463e-11	-5.12016e-11	-3.91771e-11	-7.63424e-11	-6.77848e-11	-1.13595e-10
1.053	-1.39589e-11	3.52422e-12	-1.29409e-11	1.20165e-11	-1.05093e-11	1.03096e-11	-9.88213e-11	-5.21391e-11	-3.41771e-11	-7.35298e-11	-6.55973e-11	-1.12657e-10
1.054	-1.39589e-11	2.58672e-12	-1.32534e-11	1.2954e-11	-1.05093e-11	9.37207e-12	-1.00696e-10	-5.08891e-11	-3.29272e-11	-6.97798e-11	-6.52848e-11	-1.09532e-10
1.055	-1.64589e-11	2.27422e-12	-1.13784e-11	1.3579e-11	-1.14468e-11	1.09346e-11	-1.02259e-10	-4.74516e-11	-2.73022e-11	-6.79048e-11	-6.21598e-11	-1.09532e-10
1.056	-1.64589e-11	7.11717e-13	-1.35659e-11	1.1704e-11	-9.57181e-12	1.24971e-11	-1.03509e-10	-4.87016e-11	-2.29272e-11	-6.54048e-11	-6.24723e-11	-1.0547e-10
1.057	-1.89589e-11	1.96172e-12	-1.32534e-11	1.07665e-11	-1.01968e-11	1.21846e-11	-1.06634e-10	-4.71391e-11	-1.94897e-11	-6.35298e-11	-5.74723e-11	-1.02657e-10
1.058	-1.58339e-11	1.96172e-12	-8.87843e-12	1.3579e-11	-1.11343e-11	1.15596e-11	-1.06009e-10	-4.65141e-11	-1.63647e-11	-6.41548e-11	-5.65348e-11	-1.02345e-10
1.059	-1.55214e-11	1.64922e-12	-8.56593e-12	1.3579e-11	-1.20718e-11	1.09346e-11	-1.09134e-10	-4.68266e-11	-1.32397e-11	-6.44674e-11	-5.46598e-11	-9.98447e-11
1.06	-1.52089e-11	3.52422e-12	-5.12843e-12	1.32665e-11	-1.23843e-11	1.18721e-11	-1.10696e-10	-4.62016e-11	-1.23022e-11	-6.25924e-11	-5.40348e-11	-9.76572e-11
1.061	-1.55214e-11	3.83672e-12	-5.44093e-12	1.32665e-11	-1.33218e-11	1.09346e-11	-1.12259e-10	-4.65141e-11	-1.19897e-11	-6.16548e-11	-5.27848e-11	-9.76572e-11
1.062	-1.45839e-11	4.77422e-12	-2.94093e-12	1.01415e-11	-1.17593e-11	8.74707e-12	-1.13196e-10	-4.37016e-11	-1.29272e-11	-6.25924e-11	-5.18473e-11	-9.57822e-11
1.063	-1.39589e-11	4.46172e-12	-2.62843e-12	1.13915e-11	-1.05093e-11	5.62207e-12	-1.11946e-10	-4.18266e-11	-1.51147e-11	-6.50924e-11	-5.24723e-11	-9.57822e-11
1.064	-1.30214e-11	6.96172e-12	-3.25343e-12	7.01655e-12	-1.20718e-11	6.24707e-12	-1.10384e-10	-4.15141e-11	-1.48022e-11	-6.38424e-11	-5.05973e-11	-9.17197e-11
1.065	-1.30214e-11	6.02422e-12	-1.37843e-12	8.89155e-12	-1.45718e-11	4.37207e-12	-1.08196e-10	-4.02641e-11	-1.88647e-11	-6.35298e-11	-5.09098e-11	-9.26572e-11
1.066	-1.14589e-11	9.46172e-12	-1.37843e-12	2.01655e-12	-1.45718e-11	3.09573e-13	-1.08196e-10	-4.05766e-11	-1.91772e-11	-6.57174e-11	-5.05973e-11	-9.20322e-11
1.067	-1.05214e-11	1.07117e-11	-7.53427e-13	2.32905e-12	-1.39468e-11	-2.9266e-15	-1.07571e-10	-3.93266e-11	-2.29272e-11	-6.94674e-11	-4.96598e-11	-9.10947e-11
1.068	-9.5839e-12	1.35242e-11	-2.62843e-12	2.01655e-12	-1.36343e-11	-9.40427e-13	-1.04446e-10	-3.62016e-11	-2.41772e-11	-6.82174e-11	-5.12223e-11	-9.29697e-11
1.069	-9.8964e-12	1.69617e-11	-3.87843e-12	1.70405e-12	-1.23843e-11	-9.40427e-13	-1.01946e-10	-3.65141e-11	-2.54272e-11	-7.13424e-11	-5.18473e-11	-9.51572e-11
1.07	-1.11464e-11	2.13367e-11	-2.62843e-12	2.32905e-12	-1.30093e-11	-5.94043e-12	-1.01321e-10	-3.74516e-11	-2.85522e-11	-7.29048e-11	-5.30973e-11	-9.67197e-11
1.071	-1.33339e-11	2.16492e-11	-3.25343e-12	7.64155e-12	-1.20718e-11	-8.12793e-12	-1.00384e-10	-3.80766e-11	-2.82397e-11	-7.60298e-11	-5.84098e-11	-9.79697e-11
1.072	-1.45839e-11	2.35242e-11	-3.56593e-12	9.82905e-12	-1.20718e-11	-9.06543e-12	-1.00696e-10	-3.71391e-11	-2.85522e-11	-7.66548e-11	-5.71598e-11	-9.92197e-11
1.073	-1.45839e-11	2.44617e-11	-3.25343e-12	1.0454e-11	-1.08218e-11	-1.21904e-11	-9.72588e-11	-3.49516e-11	-3.19897e-11	-7.91548e-11	-6.21598e-11	-9.85947e-11
1.074	-1.73964e-11	2.19617e-11	-7.53427e-13	1.2329e-11	-1.11343e-11	-1.31279e-11	-9.69463e-11	-3.46391e-11	-3.19897e-11	-8.07174e-11	-6.18473e-11	-9.76572e-11
1.075	-1.64589e-11	2.00867e-11	-3.87843e-12	1.38915e-11	-1.11343e-11	-1.37529e-11	-9.66338e-11	-3.52641e-11	-3.69897e-11	-8.63424e-11	-6.27848e-11	-1.01407e-10
1.076	-1.77089e-11	1.97742e-11	8.09074e-13	1.6704e-11	-1.23843e-11	-1.28154e-11	-9.94463e-11	-3.30766e-11	-3.66771e-11	-8.75924e-11	-6.24723e-11	-1.01407e-10
1.077	-1.95839e-11	1.88367e-11	2.68407e-12	1.63915e-11	-1.33218e-11	-1.00029e-11	-9.94463e-11	-3.37016e-11	-3.51147e-11	-8.50924e-11	-6.21598e-11	-1.0047e-10
1.078	-2.17714e-11	1.75867e-11	3.93407e-12	1.57665e-11	-1.23843e-11	-9.69043e-12	-1.03196e-10	-3.15141e-11	-3.73021e-11	-8.79048e-11	-6.09098e-11	-1.00157e-10
1.079	-2.33339e-11	1.57117e-11	6.12157e-12	1.6704e-11	-1.30093e-11	-1.31279e-11	-1.04134e-10	-3.18266e-11	-3.41771e-11	-8.60298e-11	-6.09098e-11	-1.01407e-10
1.08	-2.33339e-11	1.53992e-11	7.68407e-12	1.57665e-11	-1.33218e-11	-1.18779e-11	-1.04134e-10	-3.27641e-11	-3.26147e-11	-8.32174e-11	-6.34098e-11	-1.02345e-10
1.081	-2.27089e-11	1.50867e-11	8.62157e-12	1.4204e-11	-1.45718e-11	-1.15654e-11	-1.07884e-10	-3.27641e-11	-3.23022e-11	-8.32174e-11	-6.37223e-11	-1.0047e-10
1.082	-2.27089e-11	1.35242e-11	1.04966e-11	1.76415e-11	-1.30093e-11	-1.12529e-11	-1.07571e-10	-3.33891e-11	-2.88647e-11	-8.13424e-11	-6.15348e-11	-1.00157e-10
1.083	-2.17714e-11	1.53992e-11	1.11216e-11	1.8579e-11	-1.51968e-11	-1.46904e-11	-1.09134e-10	-3.21391e-11	-2.91772e-11	-8.29048e-11	-6.27848e-11	-1.02345e-10
1.084	-2.27089e-11	1.38367e-11	1.11216e-11	1.9829e-11	-1.61343e-11	-1.71904e-11	-1.08196e-10	-3.46391e-11	-2.73022e-11	-8.29048e-11	-6.52848e-11	-1.01407e-10
1.085	-2.23964e-11	1.50867e-11	1.26841e-11	1.8579e-11	-1.55093e-11	-1.87529e-11	-1.08509e-10	-3.18266e-11	-2.85522e-11	-8.35298e-11	-6.52848e-11	-9.67197e-11
1.086	-2.23964e-11	1.28992e-11	1.08091e-11	1.9204e-11	-1.64468e-11	-2.03154e-11	-1.06946e-10	-3.43266e-11	-2.73022e-11	-8.41548e-11	-6.71598e-11	-9.51572e-11
1.087	-2.17714e-11	1.22742e-11	9.24657e-12	1.9829e-11	-1.42593e-11	-2.06279e-11	-1.09134e-10	-3.30766e-11	-2.35522e-11	-8.63424e-11	-6.59098e-11	-9.29697e-11
1.088	-2.17714e-11	7.58672e-12	1.01841e-11	1.9829e-11	-1.51968e-11	-2.12529e-11	-1.03509e-10	-3.37016e-11	-2.60522e-11	-8.47798e-11	-6.59098e-11	-8.85947e-11
1.089	-2.27089e-11	5.39922e-12	7.99657e-12	1.63915e-11	-1.11343e-11	-2.31279e-11	-1.01946e-10	-3.37016e-11	-2.44897e-11	-8.69674e-11	-6.96598e-11	-8.76572e-11
1.09	-2.05214e-11	-8.50783e-13	6.74657e-12	1.51415e-11	-1.36343e-11	-2.37529e-11	-1.00696e-10	-3.43266e-11	-2.35522e-11	-8.88424e-11	-6.80973e-11	-8.70322e-11
1.091	-1.89589e-11	-3.97578e-12	3.62157e-12	1.13915e-11	-1.33218e-11	-2.00029e-11	-1.01009e-10	-3.93266e-11	-2.23022e-11	-9.13424e-11	-6.84098e-11	-8.39072e-11
1.092	-1.86464e-11	-4.91328e-12	1.74657e-12	8.26655e-12	-1.23843e-11	-2.18779e-11	-9.91338e-11	-3.90141e-11	-2.19897e-11	-9.19674e-11	-7.12223e-11	-8.23447e-11
1.093	-1.67714e-11	-7.72578e-12	4.96573e-13	1.01415e-11	-1.14468e-11	-1.81279e-11	-9.85088e-11	-4.27641e-11	-2.19897e-11	-9.54048e-11	-7.37223e-11	-8.26572e-11
1.094	-1.45839e-11	-1.11633e-11	-1.37843e-12	4.20405e-12	-1.33218e-11	-1.71904e-11	-9.63213e-11	-4.52641e-11	-2.13647e-11	-9.79048e-11	-7.30973e-11	-8.32822e-11
1.095	-1.80214e-11	-1.24133e-11	-2.62843e-12	3.89155e-12	-1.17593e-11	-1.65654e-11	-9.78838e-11	-4.99516e-11	-2.19897e-11	-9.85298e-11	-7.49723e-11	-8.35947e-11
1.096	-1.77089e-11	-1.24133e-11	1.84073e-13	1.70405e-12	-1.39468e-11	-1.53154e-11	-9.66338e-11	-5.37016e-11	-2.01147e-11	-9.79048e-11	-7.30973e-11	-8.60947e-11
1.097	-1.73964e-11	-1.08508e-11	-7.53427e-13	1.07905e-12	-1.61343e-11	-1.18779e-11	-9.75713e-11	-5.65141e-11	-1.94897e-11	-9.66548e-11	-7.34098e-11	-8.92197e-11
1.098	-1.89589e-11	-1.11633e-11	-4.40927e-13	2.64155e-12	-1.39468e-11	-9.69043e-12	-9.94463e-11	-5.74516e-11	-2.23022e-11	-9.57174e-11	-7.12223e-11	-9.39072e-11
1.099	-1.70839e-11	-1.02258e-11	1.43407e-12	1.39155e-12	-1.51968e-11	-1.03154e-11	-9.78838e-11	-5.93266e-11	-2.35522e-11	-9.16548e-11	-7.24723e-11	-9.76572e-11
1.1	-2.17714e-11	-8.03828e-12	4.24657e-12	-1.10845e-12	-1.55093e-11	-1.06279e-11	-9.91338e-11	-6.02641e-11	-2.48022e-11	-8.82174e-11	-7.15348e-11	-1.01095e-10
1.101	-2.27089e-11	-8.66328e-12	5.49657e-12	1.07905e-12	-1.58218e-11	-9.37793e-12	-9.78838e-11	-5.80766e-11	-2.60522e-11	-8.85298e-11	-6.84098e-11	-1.02032e-10
1.102	-2.30214e-11	-5.85078e-12	5.18407e-12	1.41545e-13	-1.23843e-11	-1.12529e-11	-9.91338e-11	-5.68266e-11	-2.54272e-11	-8.75924e-11	-6.99723e-11	-1.06095e-10
1.103	-2.30214e-11	-4.28828e-12	9.55907e-12	2.01655e-12	-1.01968e-11	-9.69043e-12	-9.60088e-11	-5.43266e-11	-2.60522e-11	-8.35298e-11	-6.77848e-11	-1.07032e-10
1.104	-2.23964e-11	-4.28828e-12	7.99657e-12	4.51655e-12	-6.13431e-12	-1.12529e-11	-9.69463e-11	-5.52641e-11	-2.88647e-11	-8.22798e-11	-6.74723e-11	-1.07657e-10
1.105	-2.20839e-11	8.67171e-14	6.12157e-12	5.45405e-12	-7.69681e-12	-1.28154e-11	-9.63213e-11	-5.18266e-11	-3.13647e-11	-7.82174e-11	-6.30973e-11	-1.09532e-10
1.106	-2.39589e-11	-1.16328e-12	7.05907e-12	5.45405e-12	-8.94681e-12	-1.31279e-11	-9.44463e-11	-5.02641e-11	-3.10522e-11	-7.63424e-11	-6.27848e-11	-1.08595e-10
1.107	-2.33339e-11	1.02422e-12	3.30907e-12	5.76655e-12	-5.50931e-12	-1.06279e-11	-9.16338e-11	-5.08891e-11	-2.98022e-11	-7.25924e-11	-6.49723e-11	-1.06407e-10
1.108	-2.48964e-11	8.67171e-14	2.37157e-12	6.70405e-12	-8.63431e-12	-1.03154e-11	-9.28838e-11	-4.80766e-11	-2.98022e-11	-7.32174e-11	-6.49723e-11	-1.05157e-10
1.109	-2.48964e-11	-8.50783e-13	-1.28427e-13	6.39155e-12	-8.32181e-12	-9.37793e-12	-9.41338e-11	-4.77641e-11	-2.98022e-11	-7.57174e-11	-6.46598e-11	-1.04845e-10
1.11	-2.52089e-11	-1.16328e-12	-1.37843e-12	6.70405e-12	-8.63431e-12	-8.12793e-12	-9.44463e-11	-4.93266e-11	-2.94897e-11	-7.57174e-11	-6.49723e-11	-1.05782e-10
1.111	-2.64589e-11	-4.28828e-12	-1.06593e-12	5.45405e-12	-7.07181e-12	-5.00293e-12	-9.50713e-11	-5.02641e-11	-3.07397e-11	-7.66548e-11	-6.49723e-11	-1.04532e-10
1.112	-2.70839e-11	-5.22578e-12	-1.37843e-12	4.82905e-12	-8.94681e-12	-5.94043e-12	-9.53838e-11	-5.40141e-11	-3.07397e-11	-7.75924e-11	-6.37223e-11	-1.03907e-10
1.113	-3.02089e-11	-8.35078e-12	-1.69093e-12	7.01655e-12	-8.63431e-12	-5.94043e-12	-9.47588e-11	-5.24516e-11	-2.98022e-11	-7.94674e-11	-6.52848e-11	-1.01095e-10
1.114	-2.70839e-11	-1.05383e-11	8.09074e-13	2.95405e-12	-1.45718e-11	-2.81543e-12	-9.78838e-11	-5.33891e-11	-3.16772e-11	-7.97798e-11	-6.71598e-11	-9.60947e-11
1.115	-2.67714e-11	-1.02258e-11	4.24657e-12	6.39155e-12	-1.64468e-11	-6.27927e-13	-9.85088e-11	-5.71391e-11	-3.04272e-11	-8.22798e-11	-6.71598e-11	-9.67197e-11
1.116	-2.70839e-11	-1.30383e-11	3.93407e-12	7.01655e-12	-1.64468e-11	-3.15427e-13	-9.91338e-11	-5.77641e-11	-2.76147e-11	-8.38424e-11	-6.65348e-11	-9.39072e-11
1.117	-2.70839e-11	-1.14758e-11	4.24657e-12	1.01415e-11	-2.17593e-11	1.55957e-12	-9.88213e-11	-5.71391e-11	-2.79272e-11	-8.32174e-11	-6.68473e-11	-9.26572e-11
1.118	-2.80214e-11	-1.21008e-11	3.30907e-12	1.5454e-11	-2.51968e-11	5.62207e-12	-9.81963e-11	-5.40141e-11	-2.57397e-11	-8.38424e-11	-6.80973e-11	-8.95322e-11
1.119	-2.67714e-11	-1.27258e-11	3.30907e-12	1.38915e-11	-2.51968e-11	1.87207e-12	-9.91338e-11	-5.15141e-11	-2.41772e-11	-8.35298e-11	-6.93473e-11	-9.10947e-11
1.12	-2.89589e-11	-1.17883e-11	4.24657e-12	1.7329e-11	-2.30093e-11	3.43457e-12	-9.69463e-11	-5.12016e-11	-2.35522e-11	-8.41548e-11	-6.99723e-11	-8.76572e-11
1.121	-2.73964e-11	-1.24133e-11	6.43407e-12	1.95165e-11	-2.45718e-11	7.18457e-12	-9.66338e-11	-4.83891e-11	-2.10522e-11	-8.54048e-11	-6.80973e-11	-8.48447e-11
1.122	-2.86464e-11	-1.30383e-11	5.18407e-12	1.9829e-11	-2.39468e-11	8.12207e-12	-9.56963e-11	-4.65141e-11	-1.88647e-11	-8.66548e-11	-6.96598e-11	-8.14072e-11
1.123	-3.30214e-11	-1.17883e-11	4.87157e-12	1.9829e-11	-2.42593e-11	7.80957e-12	-9.66338e-11	-4.33891e-11	-1.66772e-11	-8.63424e-11	-6.77848e-11	-8.04697e-11
1.124	-2.89589e-11	-1.11633e-11	6.43407e-12	2.20165e-11	-2.30093e-11	5.93457e-12	-9.38213e-11	-4.30766e-11	-1.51147e-11	-8.41548e-11	-6.77848e-11	-7.85947e-11
1.125	-3.02089e-11	-1.11633e-11	7.68407e-12	2.1079e-11	-2.30093e-11	7.18457e-12	-9.25713e-11	-3.99516e-11	-1.41772e-11	-8.50924e-11	-6.96598e-11	-7.73447e-11
1.126	-3.11464e-11	-6.47578e-12	7.37157e-12	2.1704e-11	-2.11343e-11	7.18457e-12	-9.25713e-11	-3.83891e-11	-1.38647e-11	-7.94674e-11	-7.12223e-11	-7.73447e-11
1.127	-3.27089e-11	-6.16328e-12	7.68407e-12	2.01415e-11	-2.20718e-11	5.62207e-12	-9.06963e-11	-3.46391e-11	-1.48022e-11	-7.66548e-11	-7.15348e-11	-7.48447e-11
1.128	-3.33339e-11	-1.47578e-12	8.62157e-12	1.95165e-11	-2.20718e-11	7.49707e-12	-8.97588e-11	-3.62016e-11	-1.26147e-11	-7.44674e-11	-7.05973e-11	-7.57822e-11
1.129	-3.14589e-11	1.64922e-12	1.01841e-11	2.07665e-11	-2.05093e-11	7.49707e-12	-8.97588e-11	-3.37016e-11	-1.35522e-11	-7.16548e-11	-7.27848e-11	-7.73447e-11
1.13	-3.11464e-11	2.58672e-12	9.24657e-12	1.70165e-11	-2.33218e-11	5.30957e-12	-8.88213e-11	-3.33891e-11	-1.38647e-11	-7.22798e-11	-7.30973e-11	-7.45322e-11
1.131	-3.11464e-11	2.27422e-12	9.87157e-12	1.5454e-11	-2.11343e-11	5.93457e-12	-8.78838e-11	-3.49516e-11	-1.41772e-11	-6.72798e-11	-7.37223e-11	-7.67197e-11
1.132	-3.08339e-11	5.71172e-12	1.11216e-11	1.7954e-11	-2.14468e-11	2.49707e-12	-8.72588e-11	-3.30766e-11	-1.48022e-11	-6.44674e-11	-7.52848e-11	-7.70322e-11
1.133	-3.20839e-11	6.96172e-12	1.29966e-11	1.4829e-11	-2.20718e-11	-2.9266e-15	-8.75713e-11	-3.33891e-11	-1.54272e-11	-6.44674e-11	-7.43473e-11	-7.70322e-11
1.134	-2.89589e-11	7.89922e-12	1.33091e-11	1.4829e-11	-2.11343e-11	-6.27927e-13	-8.88213e-11	-3.58891e-11	-1.54272e-11	-6.41548e-11	-7.52848e-11	-7.89072e-11
1.135	-2.86464e-11	6.02422e-12	1.54966e-11	1.45165e-11	-2.36343e-11	-1.87793e-12	-8.60088e-11	-3.49516e-11	-1.69897e-11	-6.44674e-11	-7.40348e-11	-8.04697e-11
1.136	-2.73964e-11	8.21172e-12	1.64341e-11	1.1704e-11	-1.95718e-11	-1.56543e-12	-8.88213e-11	-3.71391e-11	-1.66772e-11	-6.63424e-11	-7.18473e-11	-8.04697e-11
1.137	-2.39589e-11	8.83672e-12	1.83091e-11	1.1079e-11	-1.86343e-11	-6.56543e-12	-8.81963e-11	-3.99516e-11	-1.69897e-11	-6.75924e-11	-7.12223e-11	-8.07822e-11
1.138	-2.17714e-11	1.03992e-11	1.86216e-11	1.01415e-11	-1.61343e-11	-7.50293e-12	-9.10088e-11	-4.30766e-11	-1.79272e-11	-7.07174e-11	-7.15348e-11	-8.32822e-11
1.139	-2.33339e-11	1.00867e-11	1.98716e-11	8.26655e-12	-1.51968e-11	-1.03154e-11	-8.91338e-11	-4.52641e-11	-1.54272e-11	-7.29048e-11	-7.30973e-11	-8.14072e-11
1.14	-2.17714e-11	7.27422e-12	1.79966e-11	1.01415e-11	-1.73843e-11	-1.25029e-11	-9.16338e-11	-4.83891e-11	-1.44897e-11	-7.13424e-11	-7.37223e-11	-8.20322e-11
1.141	-1.70839e-11	5.08672e-12	2.08091e-11	7.32905e-12	-1.55093e-11	-1.12529e-11	-9.16338e-11	-5.15141e-11	-1.41772e-11	-7.47798e-11	-7.59098e-11	-8.14072e-11
1.142	-1.70839e-11	2.89922e-12	1.61216e-11	9.51655e-12	-1.83218e-11	-1.68779e-11	-9.10088e-11	-5.49516e-11	-1.35522e-11	-7.29048e-11	-7.34098e-11	-8.29697e-11
1.143	-1.70839e-11	1.64922e-12	1.48716e-11	1.1079e-11	-1.67593e-11	-1.53154e-11	-9.41338e-11	-5.40141e-11	-1.13647e-11	-7.32174e-11	-7.46598e-11	-8.10947e-11
1.144	-1.58339e-11	1.33672e-12	1.39341e-11	1.13915e-11	-1.80093e-11	-1.93779e-11	-9.22588e-11	-5.62016e-11	-1.57397e-11	-7.07174e-11	-7.27848e-11	-8.07822e-11
1.145	-1.39589e-11	2.27422e-12	1.04966e-11	9.20405e-12	-1.92593e-11	-2.15654e-11	-9.03838e-11	-5.83891e-11	-1.57397e-11	-7.07174e-11	-7.49723e-11	-7.98447e-11
1.146	-1.55214e-11	-2.25783e-13	8.62157e-12	9.82905e-12	-1.83218e-11	-2.25029e-11	-8.72588e-11	-6.05766e-11	-1.51147e-11	-7.10298e-11	-7.40348e-11	-7.73447e-11
1.147	-1.61464e-11	7.11717e-13	7.68407e-12	1.0454e-11	-1.86343e-11	-2.62529e-11	-8.66338e-11	-5.93266e-11	-1.38647e-11	-6.91548e-11	-7.68473e-11	-7.57822e-11
1.148	-1.73964e-11	3.99217e-13	3.62157e-12	1.2329e-11	-1.76968e-11	-2.40654e-11	-8.41338e-11	-6.12016e-11	-1.41772e-11	-6.82174e-11	-7.46598e-11	-7.51572e-11
1.149	-1.77089e-11	5.39922e-12	3.30907e-12	1.2329e-11	-1.61343e-11	-2.62529e-11	-8.19463e-11	-6.12016e-11	-1.26147e-11	-6.75924e-11	-7.93473e-11	-7.32822e-11
1.15	-1.86464e-11	5.71172e-12	2.05907e-12	1.2329e-11	-1.73843e-11	-2.56279e-11	-7.85088e-11	-5.99516e-11	-1.07397e-11	-6.32174e-11	-7.99723e-11	-7.20322e-11
1.151	-2.02089e-11	4.46172e-12	3.93407e-12	1.07665e-11	-1.70718e-11	-2.87529e-11	-8.03838e-11	-6.08891e-11	-6.36467e-12	-6.35298e-11	-8.24723e-11	-7.29697e-11
1.152	-2.08339e-11	6.64922e-12	1.74657e-12	1.1704e-11	-1.64468e-11	-2.93779e-11	-7.88213e-11	-5.80766e-11	-3.55217e-12	-6.00924e-11	-8.37223e-11	-7.23447e-11
1.153	-1.92714e-11	6.64922e-12	2.37157e-12	1.07665e-11	-1.55093e-11	-2.87529e-11	-8.00713e-11	-5.93266e-11	-7.39668e-13	-6.00924e-11	-8.65348e-11	-7.57822e-11
1.154	-2.02089e-11	5.39922e-12	1.43407e-12	1.0454e-11	-1.76968e-11	-2.59404e-11	-7.88213e-11	-5.55766e-11	-1.05217e-12	-6.10298e-11	-8.84098e-11	-7.67197e-11
1.155	-2.14589e-11	5.39922e-12	1.74657e-12	1.26415e-11	-1.86343e-11	-2.78154e-11	-7.85088e-11	-5.37016e-11	-2.92717e-12	-6.10298e-11	-8.99723e-11	-7.76572e-11
1.156	-1.95839e-11	6.33672e-12	4.55907e-12	1.0454e-11	-1.86343e-11	-2.90654e-11	-7.81963e-11	-5.21391e-11	-2.30217e-12	-5.97798e-11	-9.15348e-11	-7.89072e-11
1.157	-1.80214e-11	4.77422e-12	6.43407e-12	1.01415e-11	-1.89468e-11	-3.09404e-11	-7.72588e-11	-5.37016e-11	-5.11467e-12	-5.75924e-11	-9.12223e-11	-8.23447e-11
1.158	-1.70839e-11	5.71172e-12	7.37157e-12	1.13915e-11	-2.01968e-11	-2.93779e-11	-7.44463e-11	-4.90141e-11	-6.36467e-12	-5.79048e-11	-8.93473e-11	-8.45322e-11
1.159	-1.64589e-11	5.08672e-12	9.24657e-12	1.45165e-11	-1.89468e-11	-2.84404e-11	-7.47588e-11	-4.90141e-11	-6.98967e-12	-5.41548e-11	-8.96598e-11	-8.29697e-11
1.16	-1.36464e-11	6.02422e-12	8.93407e-12	1.5454e-11	-1.95718e-11	-2.68779e-11	-7.13213e-11	-4.80766e-11	-8.86467e-12	-5.50924e-11	-9.15348e-11	-8.39072e-11
1.161	-1.39589e-11	3.52422e-12	7.05907e-12	1.82665e-11	-1.64468e-11	-2.56279e-11	-7.03838e-11	-4.80766e-11	-1.38647e-11	-5.38424e-11	-8.59098e-11	-8.32822e-11
1.162	-1.42714e-11	5.39922e-12	8.62157e-12	1.82665e-11	-1.55093e-11	-2.43779e-11	-6.97588e-11	-4.68266e-11	-1.23022e-11	-5.44674e-11	-8.27848e-11	-8.17197e-11
1.163	-1.23964e-11	7.27422e-12	9.55907e-12	2.1704e-11	-1.76968e-11	-2.28154e-11	-6.75713e-11	-4.68266e-11	-1.48022e-11	-5.13424e-11	-7.74723e-11	-8.20322e-11
1.164	-1.42714e-11	9.77422e-12	1.20591e-11	2.01415e-11	-1.33218e-11	-2.46904e-11	-6.69463e-11	-4.71391e-11	-1.66772e-11	-5.07174e-11	-7.43473e-11	-7.82822e-11
1.165	-1.55214e-11	8.52422e-12	1.36216e-11	1.95165e-11	-1.26968e-11	-2.62529e-11	-6.69463e-11	-4.77641e-11	-1.66772e-11	-5.13424e-11	-7.18473e-11	-7.89072e-11
1.166	-1.11464e-11	8.21172e-12	1.33091e-11	2.07665e-11	-1.26968e-11	-2.40654e-11	-6.75713e-11	-4.93266e-11	-1.82397e-11	-4.82174e-11	-7.02848e-11	-7.73447e-11
1.167	-1.36464e-11	7.89922e-12	1.42466e-11	2.1079e-11	-1.36343e-11	-2.59404e-11	-6.97588e-11	-4.90141e-11	-1.91772e-11	-4.88424e-11	-6.80973e-11	-8.01572e-11
1.168	-1.39589e-11	8.83672e-12	1.67466e-11	1.9204e-11	-1.26968e-11	-2.65654e-11	-7.03838e-11	-4.90141e-11	-1.82397e-11	-4.82174e-11	-6.71598e-11	-8.20322e-11
1.169	-1.39589e-11	1.07117e-11	1.58091e-11	1.70165e-11	-1.42593e-11	-2.75029e-11	-6.97588e-11	-5.08891e-11	-1.85522e-11	-4.75924e-11	-6.71598e-11	-8.04697e-11
1.17	-1.11464e-11	7.27422e-12	1.45591e-11	1.6079e-11	-1.67593e-11	-2.71904e-11	-6.94463e-11	-5.12016e-11	-1.88647e-11	-4.44674e-11	-7.09098e-11	-8.20322e-11
1.171	-1.14589e-11	8.83672e-12	1.17466e-11	1.2954e-11	-1.67593e-11	-2.50029e-11	-6.88213e-11	-5.55766e-11	-2.07397e-11	-4.32174e-11	-6.87223e-11	-8.10947e-11
1.172	-1.02089e-11	5.08672e-12	1.29966e-11	1.2954e-11	-1.36343e-11	-2.31279e-11	-6.94463e-11	-5.77641e-11	-2.16772e-11	-4.60298e-11	-7.09098e-11	-8.35947e-11
1.173	-1.05214e-11	4.46172e-12	1.14341e-11	7.95405e-12	-1.55093e-11	-2.31279e-11	-6.78838e-11	-6.05766e-11	-2.26147e-11	-4.41548e-11	-7.02848e-11	-8.35947e-11
1.174	-1.05214e-11	4.77422e-12	1.48716e-11	5.14155e-12	-1.67593e-11	-2.25029e-11	-6.69463e-11	-6.24516e-11	-2.19897e-11	-4.60298e-11	-6.87223e-11	-8.45322e-11
1.175	-7.3964e-12	6.33672e-12	1.08091e-11	2.64155e-12	-1.58218e-11	-2.34404e-11	-6.78838e-11	-6.58891e-11	-2.76147e-11	-4.69674e-11	-6.93473e-11	-8.29697e-11
1.176	-1.02089e-11	7.89922e-12	8.93407e-12	-1.70955e-13	-1.20718e-11	-2.62529e-11	-6.94463e-11	-7.05766e-11	-2.73022e-11	-4.60298e-11	-6.65348e-11	-8.54697e-11
1.177	-7.7089e-12	8.52422e-12	6.74657e-12	-2.04595e-12	-1.36343e-11	-2.59404e-11	-7.00713e-11	-7.30766e-11	-3.10522e-11	-4.88424e-11	-6.65348e-11	-8.64072e-11
1.178	-7.3964e-12	8.21172e-12	4.87157e-12	-2.04595e-12	-1.20718e-11	-2.53154e-11	-6.97588e-11	-7.40141e-11	-3.16772e-11	-4.63424e-11	-6.65348e-11	-8.48447e-11
1.179	-8.6464e-12	8.83672e-12	4.24657e-12	-3.92096e-12	-1.08218e-11	-2.65654e-11	-6.97588e-11	-7.55766e-11	-3.23022e-11	-4.94674e-11	-6.68473e-11	-8.85947e-11
1.18	-8.6464e-12	1.10242e-11	1.43407e-12	-2.35845e-12	-1.11343e-11	-2.81279e-11	-7.28838e-11	-7.90141e-11	-3.26147e-11	-5.13424e-11	-6.55973e-11	-8.76572e-11
1.181	-8.9589e-12	1.03992e-11	-1.37843e-12	-4.23346e-12	-1.20718e-11	-3.00029e-11	-7.19463e-11	-7.96391e-11	-3.60521e-11	-5.16548e-11	-6.30973e-11	-8.73447e-11
1.182	-9.5839e-12	1.32117e-11	-1.06593e-12	-4.23346e-12	-1.14468e-11	-3.21904e-11	-7.19463e-11	-7.90141e-11	-3.48021e-11	-5.16548e-11	-6.37223e-11	-8.82822e-11
1.183	-8.3339e-12	9.46172e-12	-1.06593e-12	-4.85846e-12	-1.45718e-11	-3.25029e-11	-7.10088e-11	-7.99516e-11	-3.60521e-11	-5.25924e-11	-6.40348e-11	-8.92197e-11
1.184	-8.9589e-12	1.19617e-11	-2.62843e-12	-4.23346e-12	-1.58218e-11	-3.31279e-11	-7.16338e-11	-7.77641e-11	-3.63647e-11	-5.66548e-11	-6.46598e-11	-8.70322e-11
1.185	-8.0214e-12	1.16492e-11	-4.40927e-13	-4.85846e-12	-1.39468e-11	-3.46904e-11	-7.25713e-11	-7.74516e-11	-3.98021e-11	-5.60298e-11	-6.40348e-11	-8.79697e-11
1.186	-6.4589e-12	1.03992e-11	-4.40927e-13	-5.79596e-12	-1.33218e-11	-3.34404e-11	-6.97588e-11	-7.52641e-11	-3.82397e-11	-5.69674e-11	-6.65348e-11	-8.98447e-11
1.187	-7.0839e-12	1.16492e-11	4.96573e-13	-7.67096e-12	-1.33218e-11	-3.37529e-11	-7.03838e-11	-7.71391e-11	-3.57397e-11	-5.54048e-11	-6.77848e-11	-8.73447e-11
1.188	-8.9589e-12	1.22742e-11	8.09074e-13	-7.98346e-12	-1.11343e-11	-3.56279e-11	-7.06963e-11	-7.52641e-11	-3.79271e-11	-5.32174e-11	-6.77848e-11	-8.79697e-11
1.189	-7.0839e-12	1.41492e-11	-4.40927e-13	-7.67096e-12	-1.05093e-11	-3.68779e-11	-6.94463e-11	-7.05766e-11	-3.79271e-11	-5.32174e-11	-6.80973e-11	-8.60947e-11
1.19	-9.2714e-12	1.41492e-11	4.87157e-12	-9.23346e-12	-5.50931e-12	-3.59404e-11	-6.91338e-11	-7.08891e-11	-3.48021e-11	-5.07174e-11	-6.96598e-11	-8.89072e-11
1.191	-7.7089e-12	1.25867e-11	3.93407e-12	-1.11085e-11	-3.63431e-12	-3.68779e-11	-6.88213e-11	-7.08891e-11	-3.66771e-11	-4.91548e-11	-7.18473e-11	-8.98447e-11
1.192	-9.2714e-12	1.44617e-11	8.62157e-12	-1.0796e-11	-5.82181e-12	-3.37529e-11	-6.53838e-11	-6.96391e-11	-3.73021e-11	-4.54048e-11	-6.93473e-11	-8.85947e-11
1.193	-8.3339e-12	1.35242e-11	7.37157e-12	-1.2046e-11	-4.25931e-12	-3.43779e-11	-6.19463e-11	-6.80766e-11	-3.73021e-11	-4.85298e-11	-6.80973e-11	-8.73447e-11
1.194	-8.0214e-12	1.38367e-11	6.43407e-12	-1.0171e-11	-3.94681e-12	-3.46904e-11	-6.31963e-11	-6.74516e-11	-3.73021e-11	-4.72798e-11	-6.93473e-11	-8.82822e-11
1.195	-7.3964e-12	1.19617e-11	8.62157e-12	-1.3296e-11	-6.13431e-12	-3.09404e-11	-6.03838e-11	-6.52641e-11	-3.79271e-11	-4.82174e-11	-6.46598e-11	-8.76572e-11
1.196	-1.02089e-11	9.46172e-12	8.30907e-12	-1.29835e-11	-6.75931e-12	-3.31279e-11	-5.75713e-11	-6.74516e-11	-3.51147e-11	-4.35298e-11	-6.52848e-11	-8.60947e-11
1.197	-1.11464e-11	8.83672e-12	7.37157e-12	-1.36085e-11	-8.63431e-12	-3.28154e-11	-5.69463e-11	-6.80766e-11	-3.57397e-11	-3.94674e-11	-6.40348e-11	-8.35947e-11
1.198	-1.33339e-11	7.89922e-12	8.62157e-12	-1.3296e-11	-9.88431e-12	-3.31279e-11	-5.97588e-11	-6.55766e-11	-3.63647e-11	-3.94674e-11	-6.09098e-11	-8.45322e-11
1.199	-1.70839e-11	7.27422e-12	5.18407e-12	-1.2046e-11	-1.23843e-11	-3.21904e-11	-5.69463e-11	-6.46391e-11	-3.41771e-11	-3.91548e-11	-6.05973e-11	-8.39072e-11
1.2	-1.80214e-11	7.89922e-12	2.37157e-12	-1.29835e-11	-1.48843e-11	-3.34404e-11	-5.63213e-11	-6.43266e-11	-3.32397e-11	-3.57174e-11	-5.87223e-11	-8.54697e-11
1.201	-1.92714e-11	4.77422e-12	4.55907e-12	-1.11085e-11	-1.76968e-11	-3.31279e-11	-5.78838e-11	-6.27641e-11	-3.19897e-11	-3.32174e-11	-5.99723e-11	-8.23447e-11
1.202	-2.02089e-11	6.96172e-12	3.93407e-12	-1.04835e-11	-1.86343e-11	-3.37529e-11	-6.06963e-11	-5.80766e-11	-3.23022e-11	-3.35298e-11	-5.84098e-11	-8.35947e-11
1.203	-1.89589e-11	7.27422e-12	2.37157e-12	-7.04596e-12	-2.05093e-11	-3.31279e-11	-6.44463e-11	-5.80766e-11	-3.07397e-11	-3.47798e-11	-5.90348e-11	-8.17197e-11
1.204	-1.89589e-11	6.96172e-12	4.96573e-13	-8.29596e-12	-2.26968e-11	-3.62529e-11	-6.53838e-11	-5.58891e-11	-2.91772e-11	-3.16548e-11	-5.65348e-11	-8.07822e-11
1.205	-2.11464e-11	7.58672e-12	-3.25343e-12	-3.29596e-12	-2.14468e-11	-3.46904e-11	-6.72588e-11	-5.37016e-11	-2.88647e-11	-3.32174e-11	-5.84098e-11	-7.95322e-11
1.206	-2.27089e-11	1.03992e-11	-4.19093e-12	-3.29596e-12	-2.11343e-11	-3.28154e-11	-7.10088e-11	-5.43266e-11	-2.66772e-11	-3.38424e-11	-5.71598e-11	-8.04697e-11
1.207	-2.36464e-11	9.46172e-12	-4.50343e-12	-2.35845e-12	-2.14468e-11	-3.15654e-11	-7.63213e-11	-5.37016e-11	-2.48022e-11	-3.41548e-11	-5.77848e-11	-7.98447e-11
1.208	-2.33339e-11	7.58672e-12	-3.56593e-12	-1.70955e-13	-1.95718e-11	-3.03154e-11	-7.63213e-11	-5.15141e-11	-2.41772e-11	-3.47798e-11	-5.77848e-11	-8.01572e-11
1.209	-2.36464e-11	4.77422e-12	-4.19093e-12	-3.60846e-12	-1.67593e-11	-2.65654e-11	-7.85088e-11	-5.37016e-11	-2.51147e-11	-3.35298e-11	-6.02848e-11	-8.32822e-11
1.21	-2.45839e-11	2.27422e-12	-3.56593e-12	-1.42095e-12	-1.61343e-11	-2.46904e-11	-8.13213e-11	-5.21391e-11	-2.73022e-11	-3.47798e-11	-5.84098e-11	-8.17197e-11
1.211	-2.48964e-11	1.64922e-12	-4.81593e-12	-1.42095e-12	-1.30093e-11	-2.28154e-11	-8.38213e-11	-5.33891e-11	-2.88647e-11	-3.44674e-11	-5.90348e-11	-8.54697e-11
1.212	-2.80214e-11	-2.41328e-12	-3.87843e-12	-2.04595e-12	-1.33218e-11	-2.21904e-11	-8.38213e-11	-5.18266e-11	-3.04272e-11	-3.44674e-11	-5.99723e-11	-8.45322e-11
1.213	-2.80214e-11	-2.72578e-12	-2.00343e-12	-3.92096e-12	-8.94681e-12	-1.90654e-11	-8.53838e-11	-5.40141e-11	-3.01147e-11	-3.47798e-11	-5.87223e-11	-8.79697e-11
1.214	-2.67714e-11	-4.91328e-12	-2.62843e-12	-2.98346e-12	-8.94681e-12	-1.90654e-11	-8.69463e-11	-5.30766e-11	-3.29272e-11	-3.44674e-11	-5.90348e-11	-8.92197e-11
1.215	-2.55214e-11	-3.03828e-12	-2.31593e-12	-3.29596e-12	-1.05093e-11	-1.93779e-11	-8.28838e-11	-5.40141e-11	-3.29272e-11	-3.63424e-11	-5.84098e-11	-9.20322e-11
1.216	-2.67714e-11	-3.03828e-12	-2.94093e-12	-3.60846e-12	-1.26968e-11	-2.09404e-11	-8.22588e-11	-5.18266e-11	-3.38647e-11	-3.75924e-11	-5.37223e-11	-9.35947e-11
1.217	-2.42714e-11	-8.50783e-13	-1.37843e-12	-5.48346e-12	-1.48843e-11	-1.87529e-11	-8.06963e-11	-5.18266e-11	-3.38647e-11	-3.75924e-11	-5.40348e-11	-9.42197e-11
1.218	-2.48964e-11	-4.60078e-12	-3.25343e-12	-5.48346e-12	-1.80093e-11	-1.90654e-11	-7.78838e-11	-5.02641e-11	-3.38647e-11	-3.72798e-11	-5.37223e-11	-9.32822e-11
1.219	-2.23964e-11	-5.22578e-12	-4.19093e-12	-8.92096e-12	-2.20718e-11	-2.09404e-11	-7.50713e-11	-5.33891e-11	-3.35522e-11	-3.75924e-11	-5.27848e-11	-9.23447e-11
1.22	-2.05214e-11	-6.78828e-12	-5.44093e-12	-1.04835e-11	-2.39468e-11	-2.03154e-11	-7.19463e-11	-4.99516e-11	-3.19897e-11	-3.88424e-11	-5.12223e-11	-9.45322e-11
1.221	-1.73964e-11	-8.97578e-12	-4.50343e-12	-9.85846e-12	-2.58218e-11	-2.03154e-11	-7.19463e-11	-5.27641e-11	-3.01147e-11	-3.82174e-11	-5.65348e-11	-9.57822e-11
1.222	-1.45839e-11	-8.66328e-12	-9.19093e-12	-1.11085e-11	-2.61343e-11	-1.84404e-11	-6.97588e-11	-5.40141e-11	-2.91772e-11	-4.13424e-11	-5.34098e-11	-9.85947e-11
1.223	-1.30214e-11	-8.03828e-12	-9.19093e-12	-1.0796e-11	-2.76968e-11	-1.93779e-11	-6.78838e-11	-5.52641e-11	-2.76147e-11	-4.25924e-11	-5.40348e-11	-9.73447e-11
1.224	-1.17714e-11	-7.41328e-12	-1.07534e-11	-1.0171e-11	-3.17593e-11	-1.84404e-11	-6.81963e-11	-5.55766e-11	-2.60522e-11	-4.16548e-11	-5.24723e-11	-1.00157e-10
1.225	-1.52089e-11	-4.60078e-12	-1.16909e-11	-6.73346e-12	-3.17593e-11	-1.71904e-11	-6.75713e-11	-5.71391e-11	-2.38647e-11	-3.91548e-11	-5.27848e-11	-9.95322e-11
1.226	-1.45839e-11	-4.60078e-12	-1.26284e-11	-3.92096e-12	-3.05093e-11	-1.71904e-11	-6.66338e-11	-6.05766e-11	-2.19897e-11	-4.16548e-11	-5.49723e-11	-1.00157e-10
1.227	-1.64589e-11	-2.10078e-12	-1.20034e-11	-7.95955e-13	-3.17593e-11	-1.65654e-11	-6.78838e-11	-5.80766e-11	-1.82397e-11	-3.79048e-11	-5.09098e-11	-1.02032e-10
1.228	-1.83339e-11	1.33672e-12	-9.81593e-12	1.07905e-12	-2.86343e-11	-1.68779e-11	-6.75713e-11	-5.83891e-11	-1.63647e-11	-4.00924e-11	-5.12223e-11	-1.04845e-10
1.229	-2.08339e-11	3.99217e-13	-7.62843e-12	4.82905e-12	-2.73843e-11	-1.56279e-11	-6.88213e-11	-6.08891e-11	-1.66772e-11	-3.91548e-11	-4.96598e-11	-1.04845e-10
1.23	-2.20839e-11	2.89922e-12	-8.25343e-12	6.07905e-12	-2.67593e-11	-1.59404e-11	-7.03838e-11	-5.96391e-11	-1.26147e-11	-3.85298e-11	-4.55973e-11	-1.04532e-10
1.231	-2.48964e-11	4.14922e-12	-3.87843e-12	6.70405e-12	-2.51968e-11	-2.00029e-11	-7.06963e-11	-6.18266e-11	-1.04272e-11	-3.85298e-11	-4.62223e-11	-1.08282e-10
1.232	-2.80214e-11	4.14922e-12	-2.00343e-12	4.82905e-12	-2.33218e-11	-1.96904e-11	-7.38213e-11	-6.24516e-11	-7.61467e-12	-3.75924e-11	-4.49723e-11	-1.1047e-10
1.233	-3.14589e-11	6.02422e-12	1.12157e-12	5.14155e-12	-2.05093e-11	-2.31279e-11	-7.22588e-11	-6.27641e-11	-6.05217e-12	-3.91548e-11	-4.27848e-11	-1.0922e-10
1.234	-3.61464e-11	3.52422e-12	2.37157e-12	6.07905e-12	-2.17593e-11	-2.03154e-11	-7.50713e-11	-6.12016e-11	-4.48967e-12	-3.82174e-11	-3.96598e-11	-1.07032e-10
1.235	-3.70839e-11	3.83672e-12	7.37157e-12	5.76655e-12	-1.76968e-11	-2.15654e-11	-7.44463e-11	-5.90141e-11	-2.92717e-12	-3.69674e-11	-4.02848e-11	-1.0797e-10
1.236	-3.80214e-11	4.14922e-12	6.12157e-12	4.20405e-12	-1.70718e-11	-2.21904e-11	-7.50713e-11	-5.80766e-11	-3.55217e-12	-3.60298e-11	-3.99723e-11	-1.07032e-10
1.237	-3.73964e-11	3.52422e-12	5.80907e-12	6.39155e-12	-1.55093e-11	-2.09404e-11	-7.66338e-11	-5.68266e-11	-3.86467e-12	-3.85298e-11	-4.18473e-11	-1.05782e-10
1.238	-3.58339e-11	3.52422e-12	4.24657e-12	7.95405e-12	-1.58218e-11	-2.12529e-11	-7.91338e-11	-5.65141e-11	-3.86467e-12	-3.75924e-11	-3.90348e-11	-1.07345e-10
1.239	-3.42714e-11	3.21172e-12	5.80907e-12	7.95405e-12	-1.30093e-11	-2.40654e-11	-8.13213e-11	-5.40141e-11	5.10332e-13	-3.82174e-11	-4.18473e-11	-1.04845e-10
1.24	-3.11464e-11	2.58672e-12	5.18407e-12	7.64155e-12	-1.58218e-11	-2.40654e-11	-8.41338e-11	-5.58891e-11	-1.36467e-12	-4.04048e-11	-4.15348e-11	-1.0672e-10
1.241	-3.11464e-11	-2.10078e-12	5.49657e-12	9.20405e-12	-1.58218e-11	-2.40654e-11	-8.60088e-11	-5.15141e-11	-2.61467e-12	-3.85298e-11	-4.34098e-11	-1.05157e-10
1.242	-3.14589e-11	-2.41328e-12	5.80907e-12	8.57905e-12	-1.51968e-11	-2.71904e-11	-8.63213e-11	-5.27641e-11	-4.80217e-12	-3.91548e-11	-4.09098e-11	-1.0297e-10
1.243	-2.83339e-11	-3.35078e-12	5.18407e-12	7.95405e-12	-1.67593e-11	-2.56279e-11	-8.78838e-11	-5.12016e-11	-1.36467e-12	-4.04048e-11	-4.27848e-11	-1.05157e-10
1.244	-2.73964e-11	-5.53828e-12	7.99657e-12	9.51655e-12	-1.89468e-11	-2.78154e-11	-8.69463e-11	-4.80766e-11	-2.61467e-12	-3.88424e-11	-4.37223e-11	-1.02657e-10
1.245	-2.58339e-11	-7.41328e-12	8.30907e-12	8.57905e-12	-1.83218e-11	-3.09404e-11	-8.63213e-11	-4.93266e-11	-1.98967e-12	-3.94674e-11	-4.71598e-11	-1.02657e-10
1.246	-2.52089e-11	-7.72578e-12	6.74657e-12	9.82905e-12	-1.76968e-11	-3.18779e-11	-8.63213e-11	-4.80766e-11	-1.98967e-12	-3.82174e-11	-4.93473e-11	-1.00157e-10
1.247	-2.23964e-11	-7.10078e-12	8.62157e-12	1.13915e-11	-1.86343e-11	-3.46904e-11	-8.35088e-11	-4.93266e-11	-1.67717e-12	-3.88424e-11	-5.05973e-11	-9.95322e-11
1.248	-2.05214e-11	-7.72578e-12	7.99657e-12	1.3579e-11	-1.86343e-11	-3.78154e-11	-8.44463e-11	-4.77641e-11	-1.14668e-13	-3.66548e-11	-5.24723e-11	-9.95322e-11
1.249	-2.36464e-11	-4.28828e-12	7.05907e-12	1.2329e-11	-1.80093e-11	-3.75029e-11	-8.31963e-11	-4.77641e-11	1.76033e-12	-3.60298e-11	-5.24723e-11	-1.01095e-10
1.25	-2.36464e-11	-4.28828e-12	6.12157e-12	1.32665e-11	-1.80093e-11	-4.18779e-11	-8.19463e-11	-4.87016e-11	8.22832e-13	-3.69674e-11	-5.55973e-11	-1.0047e-10
1.251	-2.61464e-11	-1.47578e-12	5.49657e-12	1.32665e-11	-2.05093e-11	-4.31279e-11	-8.03838e-11	-4.80766e-11	3.63533e-12	-3.47798e-11	-5.59098e-11	-1.00782e-10
1.252	-2.86464e-11	6.64922e-12	5.49657e-12	1.1704e-11	-1.92593e-11	-4.34404e-11	-8.13213e-11	-4.77641e-11	6.13533e-12	-3.63424e-11	-5.62223e-11	-1.0672e-10
1.253	-3.05214e-11	6.02422e-12	6.74657e-12	1.26415e-11	-1.95718e-11	-4.25029e-11	-7.94463e-11	-4.71391e-11	4.88533e-12	-3.57174e-11	-5.71598e-11	-1.06095e-10
1.254	-3.23964e-11	6.96172e-12	2.37157e-12	1.2954e-11	-2.36343e-11	-4.28154e-11	-8.03838e-11	-4.83891e-11	2.69783e-12	-3.57174e-11	-5.59098e-11	-1.08282e-10
1.255	-3.39589e-11	1.03992e-11	2.05907e-12	1.1704e-11	-2.76968e-11	-4.25029e-11	-7.85088e-11	-4.74516e-11	6.13533e-12	-3.85298e-11	-5.65348e-11	-1.08907e-10
1.256	-3.27089e-11	1.16492e-11	2.68407e-12	1.07665e-11	-2.55093e-11	-4.37529e-11	-7.85088e-11	-4.65141e-11	3.94783e-12	-4.00924e-11	-5.74723e-11	-1.0922e-10
1.257	-3.42714e-11	1.35242e-11	4.87157e-12	1.07665e-11	-2.86343e-11	-4.25029e-11	-7.72588e-11	-4.52641e-11	5.82283e-12	-4.07174e-11	-5.87223e-11	-1.11095e-10
1.258	-3.33339e-11	1.35242e-11	5.49657e-12	1.2329e-11	-3.08218e-11	-4.21904e-11	-7.72588e-11	-4.62016e-11	5.82283e-12	-4.41548e-11	-6.09098e-11	-1.10782e-10
1.259	-3.30214e-11	1.28992e-11	6.43407e-12	9.20405e-12	-3.30093e-11	-4.09404e-11	-7.69463e-11	-4.52641e-11	7.38533e-12	-4.19674e-11	-6.02848e-11	-1.10157e-10
1.26	-3.20839e-11	1.25867e-11	7.99657e-12	1.20165e-11	-3.30093e-11	-3.78154e-11	-7.72588e-11	-4.71391e-11	8.01033e-12	-4.47798e-11	-6.24723e-11	-1.1047e-10
1.261	-3.05214e-11	1.13367e-11	9.24657e-12	1.2954e-11	-3.64468e-11	-3.81279e-11	-7.75713e-11	-4.52641e-11	1.05103e-11	-4.82174e-11	-6.05973e-11	-1.11095e-10
1.262	-2.95839e-11	1.10242e-11	1.20591e-11	1.6079e-11	-3.73843e-11	-3.46904e-11	-7.53838e-11	-4.49516e-11	1.39478e-11	-5.19674e-11	-6.05973e-11	-1.11407e-10
1.263	-2.95839e-11	1.00867e-11	1.36216e-11	1.2954e-11	-4.01968e-11	-3.34404e-11	-7.63213e-11	-4.96391e-11	1.23853e-11	-5.41548e-11	-6.18473e-11	-1.11095e-10
1.264	-2.95839e-11	7.58672e-12	1.61216e-11	1.6704e-11	-4.11343e-11	-3.18779e-11	-7.53838e-11	-5.08891e-11	1.58228e-11	-5.50924e-11	-6.18473e-11	-1.12032e-10
1.265	-2.83339e-11	5.39922e-12	1.70591e-11	1.51415e-11	-4.01968e-11	-3.03154e-11	-7.50713e-11	-5.33891e-11	1.70728e-11	-5.57174e-11	-6.21598e-11	-1.12657e-10
1.266	-3.02089e-11	2.89922e-12	2.17466e-11	1.57665e-11	-3.83218e-11	-2.90654e-11	-7.44463e-11	-5.49516e-11	1.92603e-11	-5.94674e-11	-6.24723e-11	-1.1297e-10
1.267	-2.95839e-11	-8.50783e-13	1.83091e-11	1.51415e-11	-3.83218e-11	-2.93779e-11	-7.97588e-11	-5.52641e-11	1.83228e-11	-6.10298e-11	-6.30973e-11	-1.11407e-10
1.268	-2.92714e-11	-2.41328e-12	2.17466e-11	1.32665e-11	-3.73843e-11	-2.93779e-11	-7.75713e-11	-5.80766e-11	1.83228e-11	-6.22798e-11	-6.18473e-11	-1.14845e-10
1.269	-3.08339e-11	-5.22578e-12	1.92466e-11	1.1079e-11	-3.95718e-11	-2.93779e-11	-7.94463e-11	-5.55766e-11	1.61353e-11	-6.35298e-11	-6.49723e-11	-1.14845e-10
1.27	-2.77089e-11	-7.41328e-12	1.98716e-11	7.32905e-12	-3.76968e-11	-2.90654e-11	-7.94463e-11	-5.74516e-11	1.45728e-11	-6.35298e-11	-6.46598e-11	-1.1547e-10
1.271	-2.86464e-11	-8.03828e-12	2.20591e-11	7.01655e-12	-3.80093e-11	-2.78154e-11	-8.13213e-11	-5.55766e-11	1.33228e-11	-6.32174e-11	-6.65348e-11	-1.16407e-10
1.272	-2.70839e-11	-1.05383e-11	2.20591e-11	2.95405e-12	-3.89468e-11	-2.53154e-11	-8.31963e-11	-5.37016e-11	8.63533e-12	-6.44674e-11	-6.40348e-11	-1.17032e-10
1.273	-2.45839e-11	-1.08508e-11	2.17466e-11	7.66545e-13	-3.70718e-11	-2.62529e-11	-8.31963e-11	-5.21391e-11	6.44783e-12	-6.41548e-11	-6.46598e-11	-1.16095e-10
1.274	-2.52089e-11	-1.02258e-11	2.26841e-11	-1.70955e-13	-3.70718e-11	-2.50029e-11	-8.41338e-11	-5.08891e-11	6.13533e-12	-6.54048e-11	-6.34098e-11	-1.1672e-10
1.275	-2.42714e-11	-1.05383e-11	2.23716e-11	-1.73345e-12	-3.80093e-11	-2.56279e-11	-8.60088e-11	-4.87016e-11	1.97832e-13	-6.35298e-11	-6.37223e-11	-1.1672e-10
1.276	-2.27089e-11	-9.91328e-12	2.33091e-11	-1.73345e-12	-3.73843e-11	-2.71904e-11	-8.56963e-11	-4.62016e-11	5.10332e-13	-6.32174e-11	-6.34098e-11	-1.1672e-10
1.277	-2.14589e-11	-8.66328e-12	2.29966e-11	1.41545e-13	-3.55093e-11	-2.68779e-11	-8.63213e-11	-4.62016e-11	2.69783e-12	-6.10298e-11	-6.12223e-11	-1.1922e-10
1.278	-2.27089e-11	-7.41328e-12	2.23716e-11	2.32905e-12	-3.51968e-11	-2.93779e-11	-8.72588e-11	-4.43266e-11	3.01033e-12	-6.04048e-11	-6.27848e-11	-1.16095e-10
1.279	-2.17714e-11	-2.10078e-12	1.98716e-11	1.07905e-12	-3.67593e-11	-2.93779e-11	-8.69463e-11	-4.46391e-11	3.63533e-12	-5.91548e-11	-6.02848e-11	-1.19532e-10
1.28	-2.17714e-11	-2.25783e-13	2.01841e-11	4.54045e-13	-3.36343e-11	-3.25029e-11	-8.56963e-11	-4.30766e-11	3.32283e-12	-5.85298e-11	-6.05973e-11	-1.17032e-10
1.281	-2.14589e-11	1.64922e-12	1.95591e-11	2.01655e-12	-3.61343e-11	-3.21904e-11	-8.60088e-11	-4.21391e-11	3.01033e-12	-5.75924e-11	-6.21598e-11	-1.13907e-10
1.282	-2.08339e-11	3.52422e-12	1.67466e-11	5.45405e-12	-3.45718e-11	-3.34404e-11	-8.72588e-11	-4.27641e-11	2.69783e-12	-5.50924e-11	-6.24723e-11	-1.13907e-10
1.283	-1.95839e-11	3.83672e-12	1.79966e-11	3.57905e-12	-3.61343e-11	-3.40654e-11	-8.63213e-11	-4.46391e-11	2.69783e-12	-5.38424e-11	-6.43473e-11	-1.1297e-10
1.284	-1.89589e-11	4.77422e-12	1.79966e-11	2.32905e-12	-3.83218e-11	-3.12529e-11	-8.63213e-11	-4.24516e-11	2.07283e-12	-5.44674e-11	-6.30973e-11	-1.14532e-10
1.285	-1.89589e-11	3.83672e-12	1.79966e-11	4.82905e-12	-3.86343e-11	-3.31279e-11	-8.63213e-11	-4.12016e-11	-7.39668e-13	-5.60298e-11	-6.59098e-11	-1.10782e-10
1.286	-1.83339e-11	6.02422e-12	1.61216e-11	7.64155e-12	-4.36343e-11	-3.12529e-11	-8.94463e-11	-4.33891e-11	-1.98967e-12	-5.44674e-11	-6.77848e-11	-1.09845e-10
1.287	-1.86464e-11	3.83672e-12	1.89341e-11	6.70405e-12	-4.17593e-11	-3.03154e-11	-8.81963e-11	-4.65141e-11	-5.11467e-12	-5.54048e-11	-6.74723e-11	-1.0922e-10
1.288	-1.77089e-11	5.71172e-12	2.14341e-11	7.95405e-12	-4.36343e-11	-2.90654e-11	-9.00713e-11	-4.62016e-11	-5.73967e-12	-5.66548e-11	-6.68473e-11	-1.0672e-10
1.289	-1.86464e-11	8.21172e-12	2.04966e-11	1.07665e-11	-4.33218e-11	-3.12529e-11	-8.85088e-11	-4.80766e-11	-6.05217e-12	-5.63424e-11	-6.43473e-11	-1.05782e-10
1.29	-1.70839e-11	7.89922e-12	2.04966e-11	1.1079e-11	-4.11343e-11	-3.06279e-11	-8.94463e-11	-4.71391e-11	-6.36467e-12	-5.85298e-11	-6.46598e-11	-1.02345e-10
1.291	-1.77089e-11	9.77422e-12	2.23716e-11	9.51655e-12	-3.92593e-11	-2.90654e-11	-8.91338e-11	-5.18266e-11	-6.05217e-12	-5.82174e-11	-6.43473e-11	-1.01095e-10
1.292	-1.92714e-11	1.07117e-11	2.17466e-11	8.89155e-12	-4.01968e-11	-3.06279e-11	-8.94463e-11	-5.27641e-11	-2.61467e-12	-5.75924e-11	-6.24723e-11	-1.02032e-10
1.293	-2.14589e-11	1.19617e-11	2.33091e-11	7.01655e-12	-3.51968e-11	-2.90654e-11	-8.78838e-11	-5.33891e-11	-5.11467e-12	-6.00924e-11	-6.18473e-11	-9.98447e-11
1.294	-2.30214e-11	1.07117e-11	2.29966e-11	6.70405e-12	-2.95718e-11	-2.81279e-11	-8.97588e-11	-5.62016e-11	-2.61467e-12	-6.04048e-11	-6.30973e-11	-1.00157e-10
1.295	-2.80214e-11	1.22742e-11	2.20591e-11	6.07905e-12	-2.70718e-11	-3.09404e-11	-9.13213e-11	-5.33891e-11	8.22832e-13	-5.91548e-11	-6.34098e-11	-9.85947e-11
1.296	-3.05214e-11	1.07117e-11	2.23716e-11	7.64155e-12	-2.17593e-11	-3.09404e-11	-9.00713e-11	-5.46391e-11	1.97832e-13	-5.63424e-11	-6.18473e-11	-1.00157e-10
1.297	-3.36464e-11	1.13367e-11	2.51841e-11	4.20405e-12	-2.20718e-11	-3.37529e-11	-9.16338e-11	-5.74516e-11	8.22832e-13	-5.66548e-11	-6.55973e-11	-1.00782e-10
1.298	-3.64589e-11	9.46172e-12	1.95591e-11	5.45405e-12	-1.76968e-11	-3.37529e-11	-9.38213e-11	-6.12016e-11	1.13533e-12	-5.66548e-11	-6.12223e-11	-1.0047e-10
1.299	-4.14589e-11	6.64922e-12	2.08091e-11	3.26655e-12	-1.67593e-11	-3.46904e-11	-9.13213e-11	-6.15141e-11	2.07283e-12	-5.63424e-11	-5.99723e-11	-9.92197e-11
1.3	-4.14589e-11	6.33672e-12	2.01841e-11	2.64155e-12	-1.48843e-11	-3.56279e-11	-9.28838e-11	-6.74516e-11	2.69783e-12	-5.66548e-11	-6.18473e-11	-9.85947e-11
1.301	-4.20839e-11	7.58672e-12	1.98716e-11	2.64155e-12	-1.23843e-11	-3.65654e-11	-9.19463e-11	-7.08891e-11	4.26033e-12	-5.44674e-11	-6.05973e-11	-9.54697e-11
1.302	-4.36464e-11	5.71172e-12	1.79966e-11	3.26655e-12	-1.39468e-11	-3.87529e-11	-9.56963e-11	-7.08891e-11	-1.14668e-13	-5.25924e-11	-6.18473e-11	-9.51572e-11
1.303	-4.39589e-11	5.71172e-12	2.04966e-11	7.66545e-13	-1.45718e-11	-3.96904e-11	-9.06963e-11	-7.49516e-11	-1.14668e-13	-5.54048e-11	-5.93473e-11	-9.51572e-11
1.304	-4.23964e-11	6.64922e-12	1.51841e-11	1.39155e-12	-1.42593e-11	-4.28154e-11	-9.19463e-11	-7.49516e-11	1.13533e-12	-5.47798e-11	-5.80973e-11	-9.48447e-11
1.305	-4.02089e-11	9.77422e-12	1.73716e-11	6.39155e-12	-1.55093e-11	-4.09404e-11	-9.10088e-11	-7.02641e-11	-1.98967e-12	-5.47798e-11	-5.68473e-11	-9.42197e-11
1.306	-3.95839e-11	9.77422e-12	1.33091e-11	1.70405e-12	-1.30093e-11	-4.65654e-11	-8.85088e-11	-7.12016e-11	-1.14668e-13	-5.38424e-11	-5.74723e-11	-9.67197e-11
1.307	-4.02089e-11	1.35242e-11	1.29966e-11	3.26655e-12	-1.17593e-11	-4.65654e-11	-8.69463e-11	-6.93266e-11	-1.36467e-12	-5.57174e-11	-5.65348e-11	-9.29697e-11
1.308	-4.02089e-11	1.35242e-11	1.14341e-11	4.82905e-12	-1.36343e-11	-4.71904e-11	-8.28838e-11	-6.49516e-11	-3.55217e-12	-5.75924e-11	-5.68473e-11	-9.26572e-11
1.309	-3.86464e-11	1.88367e-11	8.30907e-12	3.26655e-12	-1.20718e-11	-4.71904e-11	-7.91338e-11	-6.68266e-11	-6.05217e-12	-5.85298e-11	-5.37223e-11	-9.29697e-11
1.31	-3.64589e-11	1.78992e-11	9.55907e-12	4.20405e-12	-1.39468e-11	-4.78154e-11	-8.03838e-11	-6.12016e-11	-7.92717e-12	-6.04048e-11	-5.65348e-11	-9.45322e-11
1.311	-3.64589e-11	1.85242e-11	7.99657e-12	4.82905e-12	-1.26968e-11	-4.56279e-11	-7.69463e-11	-6.05766e-11	-9.80217e-12	-6.10298e-11	-5.59098e-11	-9.57822e-11
1.312	-3.67714e-11	1.97742e-11	7.05907e-12	2.95405e-12	-1.45718e-11	-4.28154e-11	-7.47588e-11	-5.87016e-11	-1.04272e-11	-6.07174e-11	-5.62223e-11	-9.85947e-11
1.313	-3.36464e-11	1.82117e-11	7.99657e-12	2.01655e-12	-1.45718e-11	-4.21904e-11	-7.31963e-11	-5.43266e-11	-9.80217e-12	-6.22798e-11	-5.59098e-11	-9.95322e-11
1.314	-3.39589e-11	1.88367e-11	8.30907e-12	1.39155e-12	-1.42593e-11	-3.93779e-11	-7.35088e-11	-5.37016e-11	-1.19897e-11	-6.13424e-11	-5.34098e-11	-9.85947e-11
1.315	-3.52089e-11	1.94617e-11	9.55907e-12	2.01655e-12	-1.42593e-11	-3.96904e-11	-7.66338e-11	-5.30766e-11	-1.29272e-11	-6.04048e-11	-5.49723e-11	-1.0172e-10
1.316	-3.39589e-11	1.88367e-11	8.30907e-12	-2.04595e-12	-1.58218e-11	-3.65654e-11	-7.60088e-11	-5.33891e-11	-1.35522e-11	-6.07174e-11	-5.43473e-11	-1.02345e-10
1.317	-3.52089e-11	1.69617e-11	1.42466e-11	-2.98346e-12	-1.58218e-11	-3.93779e-11	-7.63213e-11	-5.46391e-11	-1.19897e-11	-5.88424e-11	-5.40348e-11	-1.02032e-10
1.318	-3.42714e-11	1.53992e-11	1.14341e-11	-3.92096e-12	-1.73843e-11	-4.06279e-11	-8.03838e-11	-5.52641e-11	-9.48967e-12	-6.00924e-11	-5.40348e-11	-1.00157e-10
1.319	-3.52089e-11	1.35242e-11	1.17466e-11	-1.73345e-12	-1.86343e-11	-4.18779e-11	-8.19463e-11	-5.55766e-11	-9.80217e-12	-6.00924e-11	-5.24723e-11	-9.79697e-11
1.32	-3.45839e-11	1.00867e-11	1.39341e-11	-4.83455e-13	-1.80093e-11	-4.43779e-11	-8.44463e-11	-5.58891e-11	-7.92717e-12	-6.13424e-11	-5.24723e-11	-9.92197e-11
1.321	-3.70839e-11	1.00867e-11	1.33091e-11	-2.35845e-12	-1.83218e-11	-4.46904e-11	-8.50713e-11	-5.43266e-11	-3.86467e-12	-6.19674e-11	-5.40348e-11	-9.98447e-11
1.322	-3.73964e-11	9.14922e-12	1.23716e-11	-4.83455e-13	-1.73843e-11	-4.75029e-11	-8.72588e-11	-5.43266e-11	-5.11467e-12	-5.91548e-11	-5.40348e-11	-9.57822e-11
1.323	-3.67714e-11	6.96172e-12	1.20591e-11	1.70405e-12	-1.92593e-11	-4.93779e-11	-8.56963e-11	-5.49516e-11	-5.11467e-12	-5.88424e-11	-5.34098e-11	-9.39072e-11
1.324	-3.64589e-11	7.89922e-12	1.23716e-11	7.66545e-13	-2.01968e-11	-5.18779e-11	-8.69463e-11	-5.65141e-11	-4.17717e-12	-5.75924e-11	-5.34098e-11	-9.45322e-11
1.325	-3.52089e-11	1.10242e-11	7.37157e-12	3.26655e-12	-2.05093e-11	-5.00029e-11	-8.56963e-11	-5.77641e-11	-6.36467e-12	-5.94674e-11	-5.46598e-11	-9.26572e-11
1.326	-3.58339e-11	1.03992e-11	4.87157e-12	4.20405e-12	-1.70718e-11	-5.25029e-11	-8.97588e-11	-5.90141e-11	-2.92717e-12	-5.82174e-11	-5.46598e-11	-9.10947e-11
1.327	-3.55214e-11	1.47742e-11	2.68407e-12	5.14155e-12	-1.86343e-11	-5.37529e-11	-9.35088e-11	-5.99516e-11	-3.86467e-12	-5.85298e-11	-5.55973e-11	-8.89072e-11
1.328	-3.33339e-11	1.44617e-11	-1.28427e-13	6.07905e-12	-1.95718e-11	-5.50029e-11	-9.75713e-11	-6.05766e-11	-3.55217e-12	-5.97798e-11	-5.55973e-11	-9.07822e-11
1.329	-3.23964e-11	1.66492e-11	-5.12843e-12	5.45405e-12	-1.92593e-11	-5.62529e-11	-1.00384e-10	-6.58891e-11	-5.11467e-12	-5.79048e-11	-5.65348e-11	-8.95322e-11
1.33	-2.83339e-11	1.94617e-11	-7.00343e-12	6.39155e-12	-1.73843e-11	-5.75029e-11	-1.04134e-10	-6.43266e-11	-1.04272e-11	-5.75924e-11	-5.52848e-11	-8.92197e-11
1.331	-2.86464e-11	2.25867e-11	-8.56593e-12	2.64155e-12	-1.89468e-11	-5.96904e-11	-1.05071e-10	-6.33891e-11	-1.04272e-11	-5.60298e-11	-5.52848e-11	-9.07822e-11
1.332	-2.48964e-11	2.57117e-11	-1.23159e-11	2.64155e-12	-1.70718e-11	-5.84404e-11	-1.03821e-10	-6.40141e-11	-1.04272e-11	-5.72798e-11	-5.52848e-11	-9.04697e-11
1.333	-2.33339e-11	3.03992e-11	-1.60659e-11	2.95405e-12	-1.89468e-11	-5.78154e-11	-1.03821e-10	-6.40141e-11	-1.16772e-11	-5.82174e-11	-5.49723e-11	-9.04697e-11
1.334	-2.20839e-11	3.35242e-11	-1.85659e-11	2.64155e-12	-2.05093e-11	-5.81279e-11	-1.04759e-10	-6.49516e-11	-1.04272e-11	-5.94674e-11	-5.43473e-11	-9.20322e-11
1.335	-2.11464e-11	3.41492e-11	-1.79409e-11	4.20405e-12	-1.98843e-11	-5.65654e-11	-1.01321e-10	-6.37016e-11	-1.01147e-11	-6.07174e-11	-5.34098e-11	-9.39072e-11
1.336	-1.92714e-11	3.69617e-11	-1.91909e-11	6.39155e-12	-2.05093e-11	-5.62529e-11	-1.00696e-10	-6.46391e-11	-1.10522e-11	-6.07174e-11	-5.40348e-11	-9.35947e-11
1.337	-1.73964e-11	3.91492e-11	-1.79409e-11	7.32905e-12	-1.95718e-11	-5.87529e-11	-9.66338e-11	-6.12016e-11	-1.01147e-11	-6.41548e-11	-5.55973e-11	-9.45322e-11
1.338	-1.89589e-11	3.94617e-11	-1.66909e-11	6.07905e-12	-1.92593e-11	-5.50029e-11	-9.47588e-11	-5.99516e-11	-1.16772e-11	-6.41548e-11	-5.74723e-11	-9.35947e-11
1.339	-1.86464e-11	4.19617e-11	-1.54409e-11	6.39155e-12	-1.86343e-11	-5.53154e-11	-9.25713e-11	-6.08891e-11	-1.29272e-11	-6.91548e-11	-5.46598e-11	-9.32822e-11
1.34	-1.70839e-11	4.03992e-11	-1.10659e-11	4.82905e-12	-1.67593e-11	-5.56279e-11	-9.16338e-11	-5.99516e-11	-1.26147e-11	-7.00924e-11	-5.30973e-11	-9.26572e-11
1.341	-2.08339e-11	4.19617e-11	-9.81593e-12	4.82905e-12	-1.58218e-11	-5.50029e-11	-8.91338e-11	-6.12016e-11	-1.04272e-11	-7.19674e-11	-5.37223e-11	-9.39072e-11
1.342	-1.95839e-11	4.00867e-11	-8.56593e-12	6.07905e-12	-1.55093e-11	-5.43779e-11	-8.91338e-11	-6.30766e-11	-1.04272e-11	-7.35298e-11	-5.74723e-11	-9.29697e-11
1.343	-1.80214e-11	4.22742e-11	-5.75343e-12	6.70405e-12	-1.58218e-11	-5.65654e-11	-8.85088e-11	-6.18266e-11	-9.48967e-12	-7.19674e-11	-5.55973e-11	-8.98447e-11
1.344	-1.80214e-11	4.28992e-11	-5.44093e-12	7.95405e-12	-1.67593e-11	-5.71904e-11	-8.56963e-11	-6.46391e-11	-7.61467e-12	-7.29048e-11	-5.46598e-11	-8.89072e-11
1.345	-2.14589e-11	4.44617e-11	-3.87843e-12	4.82905e-12	-1.67593e-11	-5.65654e-11	-8.72588e-11	-6.46391e-11	-6.67717e-12	-7.35298e-11	-5.49723e-11	-8.76572e-11
1.346	-2.08339e-11	4.13367e-11	-1.69093e-12	4.82905e-12	-1.95718e-11	-5.71904e-11	-8.44463e-11	-6.71391e-11	-4.17717e-12	-7.13424e-11	-5.43473e-11	-8.73447e-11
1.347	-2.20839e-11	4.13367e-11	4.96573e-13	5.76655e-12	-2.11343e-11	-5.78154e-11	-8.85088e-11	-6.77641e-11	-1.98967e-12	-7.07174e-11	-5.40348e-11	-9.01572e-11
1.348	-2.80214e-11	4.13367e-11	2.37157e-12	6.07905e-12	-2.48843e-11	-5.53154e-11	-8.75713e-11	-6.43266e-11	-1.98967e-12	-6.88424e-11	-5.21598e-11	-9.04697e-11
1.349	-2.70839e-11	3.97742e-11	4.87157e-12	6.70405e-12	-2.48843e-11	-5.15654e-11	-8.94463e-11	-6.43266e-11	1.13533e-12	-6.66548e-11	-5.40348e-11	-9.10947e-11
1.35	-2.86464e-11	3.72742e-11	7.05907e-12	8.26655e-12	-2.64468e-11	-5.12529e-11	-9.00713e-11	-6.21391e-11	-7.39668e-13	-6.85298e-11	-5.62223e-11	-9.29697e-11
1.351	-3.11464e-11	3.60242e-11	8.93407e-12	8.57905e-12	-2.33218e-11	-4.87529e-11	-8.94463e-11	-6.08891e-11	-1.67717e-12	-6.82174e-11	-5.65348e-11	-9.48447e-11
1.352	-3.36464e-11	3.66492e-11	9.55907e-12	6.07905e-12	-2.33218e-11	-4.75029e-11	-9.00713e-11	-5.90141e-11	-2.61467e-12	-6.88424e-11	-5.71598e-11	-9.48447e-11
1.353	-3.02089e-11	3.60242e-11	1.20591e-11	7.64155e-12	-2.17593e-11	-4.40654e-11	-9.03838e-11	-5.80766e-11	-1.36467e-12	-6.85298e-11	-5.87223e-11	-9.64072e-11
1.354	-3.05214e-11	3.53992e-11	1.58091e-11	8.57905e-12	-2.14468e-11	-4.28154e-11	-8.69463e-11	-5.43266e-11	-2.30217e-12	-6.75924e-11	-5.96598e-11	-9.67197e-11
1.355	-2.92714e-11	3.53992e-11	1.70591e-11	8.89155e-12	-1.76968e-11	-4.06279e-11	-8.91338e-11	-5.55766e-11	-2.92717e-12	-6.79048e-11	-6.05973e-11	-9.57822e-11
1.356	-2.73964e-11	3.47742e-11	1.83091e-11	7.32905e-12	-1.73843e-11	-4.03154e-11	-8.78838e-11	-5.30766e-11	-3.86467e-12	-6.66548e-11	-6.21598e-11	-9.67197e-11
1.357	-2.77089e-11	3.53992e-11	1.98716e-11	5.76655e-12	-1.58218e-11	-3.90654e-11	-8.91338e-11	-5.18266e-11	-6.67717e-12	-6.91548e-11	-6.02848e-11	-9.70322e-11
1.358	-2.33339e-11	3.35242e-11	2.01841e-11	6.07905e-12	-1.51968e-11	-4.03154e-11	-8.91338e-11	-5.18266e-11	-5.11467e-12	-6.66548e-11	-6.27848e-11	-9.82822e-11
1.359	-2.23964e-11	3.47742e-11	1.98716e-11	4.82905e-12	-9.88431e-12	-3.90654e-11	-8.94463e-11	-4.96391e-11	-4.80217e-12	-6.69674e-11	-6.46598e-11	-9.82822e-11
1.36	-1.77089e-11	3.41492e-11	2.14341e-11	2.32905e-12	-9.57181e-12	-4.06279e-11	-8.72588e-11	-4.80766e-11	-6.36467e-12	-6.75924e-11	-6.27848e-11	-1.00157e-10
1.361	-1.58339e-11	3.22742e-11	1.79966e-11	1.70405e-12	-7.38431e-12	-4.03154e-11	-8.53838e-11	-4.71391e-11	-8.55217e-12	-6.72798e-11	-6.21598e-11	-1.01407e-10
1.362	-9.8964e-12	3.10242e-11	2.01841e-11	-7.95955e-13	-6.75931e-12	-4.25029e-11	-8.66338e-11	-4.43266e-11	-9.48967e-12	-6.60298e-11	-6.09098e-11	-1.0172e-10
1.363	-7.7089e-12	2.85242e-11	2.14341e-11	-1.10845e-12	-4.25931e-12	-4.31279e-11	-8.44463e-11	-4.46391e-11	-1.35522e-11	-6.25924e-11	-6.09098e-11	-1.01095e-10
1.364	-4.2714e-12	2.66492e-11	1.95591e-11	-2.67096e-12	-2.07181e-12	-4.43779e-11	-8.53838e-11	-4.46391e-11	-1.35522e-11	-6.25924e-11	-5.87223e-11	-1.03907e-10
1.365	-2.3964e-12	2.41492e-11	2.08091e-11	-4.54596e-12	-2.07181e-12	-4.59404e-11	-8.41338e-11	-4.58891e-11	-1.69897e-11	-6.38424e-11	-5.77848e-11	-1.02657e-10
1.366	-1.7714e-12	2.22742e-11	2.23716e-11	-1.73345e-12	-8.21806e-13	-4.90654e-11	-8.25713e-11	-4.87016e-11	-1.63647e-11	-6.35298e-11	-5.68473e-11	-1.02657e-10
1.367	-8.33897e-13	1.91492e-11	2.29966e-11	-4.23346e-12	-2.38431e-12	-5.28154e-11	-8.28838e-11	-4.93266e-11	-1.66772e-11	-6.50924e-11	-5.59098e-11	-1.02657e-10
1.368	1.9786e-12	1.78992e-11	2.39341e-11	-5.79596e-12	1.15694e-13	-5.15654e-11	-8.22588e-11	-4.96391e-11	-1.82397e-11	-6.41548e-11	-5.80973e-11	-1.02345e-10
1.369	3.2286e-12	1.78992e-11	2.39341e-11	-6.73346e-12	1.67819e-12	-5.25029e-11	-8.13213e-11	-5.05766e-11	-1.63647e-11	-6.13424e-11	-5.65348e-11	-1.03595e-10
1.37	1.9786e-12	1.88367e-11	2.36216e-11	-5.48346e-12	-8.21806e-13	-5.37529e-11	-8.03838e-11	-5.33891e-11	-1.60522e-11	-6.00924e-11	-6.21598e-11	-1.01407e-10
1.371	5.4161e-12	1.47742e-11	2.04966e-11	-6.10846e-12	-1.13431e-12	-5.59404e-11	-7.85088e-11	-5.46391e-11	-1.41772e-11	-5.82174e-11	-6.18473e-11	-1.02032e-10
1.372	3.8536e-12	1.47742e-11	2.08091e-11	-8.60846e-12	1.15694e-13	-5.65654e-11	-7.60088e-11	-5.62016e-11	-1.57397e-11	-5.94674e-11	-6.40348e-11	-9.98447e-11
1.373	1.6661e-12	1.53992e-11	2.04966e-11	-1.1421e-11	7.40694e-13	-5.68779e-11	-7.88213e-11	-5.49516e-11	-1.41772e-11	-5.79048e-11	-6.34098e-11	-9.95322e-11
1.374	3.2286e-12	1.35242e-11	1.76841e-11	-1.0796e-11	1.36569e-12	-5.71904e-11	-7.97588e-11	-5.68266e-11	-1.41772e-11	-5.97798e-11	-6.49723e-11	-1.02032e-10
1.375	2.6036e-12	1.44617e-11	1.73716e-11	-1.0796e-11	1.15694e-13	-5.71904e-11	-8.22588e-11	-5.55766e-11	-1.23022e-11	-6.00924e-11	-6.52848e-11	-1.0172e-10
1.376	1.3536e-12	1.32117e-11	1.54966e-11	-1.2046e-11	7.40694e-13	-5.62529e-11	-8.19463e-11	-5.77641e-11	-9.48967e-12	-6.00924e-11	-6.49723e-11	-1.05157e-10
1.377	-2.08897e-13	1.03992e-11	1.42466e-11	-1.0796e-11	1.05319e-12	-5.43779e-11	-8.25713e-11	-5.46391e-11	-9.80217e-12	-5.91548e-11	-6.62223e-11	-1.03907e-10
1.378	-1.7714e-12	9.77422e-12	1.20591e-11	-1.1421e-11	-1.96806e-13	-5.15654e-11	-8.31963e-11	-5.33891e-11	-7.61467e-12	-5.94674e-11	-6.55973e-11	-1.0547e-10
1.379	-3.3339e-12	1.00867e-11	1.23716e-11	-9.54596e-12	-1.75931e-12	-5.06279e-11	-8.72588e-11	-5.27641e-11	-5.11467e-12	-5.91548e-11	-6.52848e-11	-1.06407e-10
1.38	-4.2714e-12	9.14922e-12	1.08091e-11	-6.73346e-12	-1.13431e-12	-4.84404e-11	-8.63213e-11	-5.24516e-11	-4.48967e-12	-5.75924e-11	-6.27848e-11	-1.04532e-10
1.381	-4.5839e-12	7.58672e-12	1.01841e-11	-6.10846e-12	-2.38431e-12	-4.56279e-11	-8.88213e-11	-5.15141e-11	-5.11467e-12	-5.72798e-11	-6.02848e-11	-1.00782e-10
1.382	-3.3339e-12	6.02422e-12	1.01841e-11	-5.48346e-12	-3.00931e-12	-4.31279e-11	-8.66338e-11	-5.21391e-11	-3.86467e-12	-5.50924e-11	-6.02848e-11	-1.0047e-10
1.383	-4.2714e-12	5.71172e-12	1.01841e-11	-3.60846e-12	-2.69681e-12	-4.53154e-11	-8.75713e-11	-5.08891e-11	-3.23967e-12	-5.63424e-11	-5.93473e-11	-9.73447e-11
1.384	-1.4589e-12	4.77422e-12	1.23716e-11	-2.35845e-12	-1.75931e-12	-4.06279e-11	-8.78838e-11	-5.24516e-11	-1.98967e-12	-5.41548e-11	-5.99723e-11	-9.95322e-11
1.385	-3.9589e-12	5.71172e-12	1.17466e-11	4.54045e-13	-2.38431e-12	-4.12529e-11	-8.78838e-11	-5.05766e-11	-4.17717e-12	-5.63424e-11	-5.65348e-11	-9.51572e-11
1.386	-5.2089e-12	5.71172e-12	1.36216e-11	3.89155e-12	-2.69681e-12	-3.93779e-11	-8.44463e-11	-5.12016e-11	-4.48967e-12	-5.63424e-11	-5.93473e-11	-9.57822e-11
1.387	-3.0214e-12	8.52422e-12	1.36216e-11	5.14155e-12	-1.75931e-12	-4.06279e-11	-8.19463e-11	-5.05766e-11	-4.17717e-12	-5.75924e-11	-5.90348e-11	-9.17197e-11
1.388	-3.0214e-12	9.46172e-12	1.11216e-11	6.70405e-12	-1.75931e-12	-3.81279e-11	-7.75713e-11	-5.08891e-11	-4.80217e-12	-5.82174e-11	-6.09098e-11	-9.14072e-11
1.389	-5.8339e-12	1.22742e-11	1.42466e-11	8.89155e-12	-2.07181e-12	-4.06279e-11	-7.50713e-11	-5.12016e-11	-5.11467e-12	-6.00924e-11	-6.05973e-11	-9.07822e-11
1.39	-5.8339e-12	1.41492e-11	1.26841e-11	9.20405e-12	1.05319e-12	-4.21904e-11	-7.25713e-11	-5.05766e-11	-6.05217e-12	-6.00924e-11	-6.15348e-11	-9.20322e-11
1.391	-6.1464e-12	1.78992e-11	1.54966e-11	8.26655e-12	1.05319e-12	-4.21904e-11	-6.85088e-11	-5.33891e-11	-6.98967e-12	-6.04048e-11	-6.30973e-11	-8.82822e-11
1.392	-8.6464e-12	1.85242e-11	1.42466e-11	8.26655e-12	1.15694e-13	-4.09404e-11	-6.81963e-11	-5.52641e-11	-7.30217e-12	-6.00924e-11	-6.43473e-11	-8.92197e-11
1.393	-8.3339e-12	2.38367e-11	1.64341e-11	8.57905e-12	-1.96806e-13	-4.25029e-11	-6.63213e-11	-5.58891e-11	-5.73967e-12	-6.10298e-11	-6.34098e-11	-9.32822e-11
1.394	-1.14589e-11	2.78992e-11	1.92466e-11	8.89155e-12	-1.96806e-13	-4.34404e-11	-6.41338e-11	-5.52641e-11	-5.42717e-12	-6.35298e-11	-6.40348e-11	-9.67197e-11
1.395	-1.02089e-11	3.07117e-11	1.98716e-11	9.82905e-12	-8.21806e-13	-4.15654e-11	-6.38213e-11	-5.62016e-11	-6.36467e-12	-6.10298e-11	-6.34098e-11	-9.51572e-11
1.396	-1.14589e-11	3.32117e-11	1.98716e-11	9.20405e-12	-3.63431e-12	-4.15654e-11	-6.41338e-11	-5.27641e-11	-5.73967e-12	-6.07174e-11	-6.43473e-11	-9.67197e-11
1.397	-1.23964e-11	3.41492e-11	2.01841e-11	1.01415e-11	-2.38431e-12	-3.96904e-11	-6.56963e-11	-5.46391e-11	-6.36467e-12	-6.07174e-11	-6.34098e-11	-9.82822e-11
1.398	-8.6464e-12	3.22742e-11	1.92466e-11	1.1704e-11	-4.25931e-12	-4.12529e-11	-6.63213e-11	-5.27641e-11	-6.98967e-12	-6.22798e-11	-6.34098e-11	-1.02032e-10
1.399	-8.0214e-12	3.32117e-11	2.11216e-11	1.26415e-11	-5.19681e-12	-3.96904e-11	-6.69463e-11	-5.18266e-11	-6.05217e-12	-6.10298e-11	-6.52848e-11	-1.03282e-10
1.4	-3.9589e-12	3.03992e-11	1.95591e-11	1.2329e-11	-4.88431e-12	-3.93779e-11	-7.16338e-11	-5.05766e-11	-6.98967e-12	-5.91548e-11	-6.52848e-11	-1.02345e-10
1.401	-8.33897e-13	3.19617e-11	2.17466e-11	1.5454e-11	-3.94681e-12	-4.06279e-11	-7.35088e-11	-4.80766e-11	-7.61467e-12	-5.91548e-11	-6.65348e-11	-1.02657e-10
1.402	1.9786e-12	3.00867e-11	2.17466e-11	1.6079e-11	-3.94681e-12	-3.96904e-11	-7.66338e-11	-4.58891e-11	-7.30217e-12	-5.91548e-11	-6.59098e-11	-1.0297e-10
1.403	6.0411e-12	3.13367e-11	2.20591e-11	1.88915e-11	-1.75931e-12	-4.15654e-11	-7.60088e-11	-4.43266e-11	-8.86467e-12	-5.97798e-11	-6.37223e-11	-1.0297e-10
1.404	8.8536e-12	2.97742e-11	2.08091e-11	1.7329e-11	-1.75931e-12	-3.96904e-11	-7.56963e-11	-4.33891e-11	-7.92717e-12	-6.07174e-11	-6.21598e-11	-1.03595e-10
1.405	6.3536e-12	2.69617e-11	2.33091e-11	1.95165e-11	-1.96806e-13	-4.34404e-11	-7.60088e-11	-4.21391e-11	-8.86467e-12	-6.07174e-11	-5.93473e-11	-1.03907e-10
1.406	1.10411e-11	2.75867e-11	1.95591e-11	2.13915e-11	4.28194e-13	-4.25029e-11	-7.60088e-11	-4.18266e-11	-8.86467e-12	-6.07174e-11	-5.84098e-11	-1.05157e-10
1.407	1.47911e-11	2.63367e-11	2.01841e-11	2.1079e-11	-1.96806e-13	-4.18779e-11	-7.47588e-11	-4.24516e-11	-8.55217e-12	-5.88424e-11	-5.62223e-11	-1.04845e-10
1.408	1.44786e-11	2.57117e-11	2.08091e-11	2.32665e-11	-8.21806e-13	-4.34404e-11	-7.22588e-11	-4.27641e-11	-8.23967e-12	-5.69674e-11	-5.40348e-11	-1.07032e-10
1.409	1.69786e-11	2.41492e-11	2.08091e-11	2.4829e-11	2.30319e-12	-4.50029e-11	-7.00713e-11	-4.65141e-11	-1.01147e-11	-5.60298e-11	-5.18473e-11	-1.0547e-10
1.41	1.51036e-11	2.32117e-11	2.17466e-11	2.6079e-11	1.99069e-12	-4.28154e-11	-6.81963e-11	-4.58891e-11	-1.04272e-11	-5.60298e-11	-5.27848e-11	-1.03907e-10
1.411	1.38536e-11	2.10242e-11	2.42466e-11	2.76415e-11	3.86569e-12	-4.21904e-11	-6.75713e-11	-4.77641e-11	-1.26147e-11	-5.66548e-11	-5.15348e-11	-1.0297e-10
1.412	1.19786e-11	2.25867e-11	2.23716e-11	2.6079e-11	2.92819e-12	-4.25029e-11	-6.19463e-11	-4.90141e-11	-1.13647e-11	-5.57174e-11	-5.27848e-11	-9.85947e-11
1.413	1.35411e-11	2.38367e-11	2.70591e-11	2.6079e-11	7.3032e-12	-3.87529e-11	-5.88213e-11	-4.87016e-11	-8.86467e-12	-6.10298e-11	-5.40348e-11	-9.57822e-11
1.414	1.16661e-11	2.19617e-11	2.48716e-11	2.76415e-11	6.36569e-12	-3.87529e-11	-5.81963e-11	-5.30766e-11	-1.10522e-11	-5.85298e-11	-5.05973e-11	-9.42197e-11
1.415	1.07286e-11	2.35242e-11	2.58091e-11	2.88915e-11	5.11569e-12	-3.46904e-11	-5.56963e-11	-5.15141e-11	-9.80217e-12	-5.63424e-11	-5.05973e-11	-9.10947e-11
1.416	1.10411e-11	2.47742e-11	2.61216e-11	2.63915e-11	6.36569e-12	-3.50029e-11	-5.66338e-11	-4.96391e-11	-1.04272e-11	-5.88424e-11	-5.18473e-11	-8.67197e-11
1.417	1.13536e-11	2.41492e-11	2.33091e-11	2.7329e-11	6.05319e-12	-3.18779e-11	-5.38213e-11	-5.05766e-11	-8.86467e-12	-5.57174e-11	-5.15348e-11	-8.79697e-11
1.418	9.7911e-12	2.25867e-11	2.36216e-11	2.32665e-11	9.1782e-12	-3.25029e-11	-5.69463e-11	-5.02641e-11	-8.55217e-12	-5.38424e-11	-5.21598e-11	-8.67197e-11
1.419	8.8536e-12	2.00867e-11	2.23716e-11	2.3579e-11	8.2407e-12	-3.00029e-11	-5.81963e-11	-4.96391e-11	-4.48967e-12	-5.69674e-11	-4.99723e-11	-8.42197e-11
1.42	8.8536e-12	1.69617e-11	2.01841e-11	2.1704e-11	8.2407e-12	-2.71904e-11	-5.81963e-11	-5.21391e-11	-4.80217e-12	-5.50924e-11	-5.02848e-11	-8.35947e-11
1.421	9.7911e-12	1.41492e-11	2.01841e-11	1.88915e-11	8.8657e-12	-2.65654e-11	-5.94463e-11	-5.15141e-11	-6.05217e-12	-5.44674e-11	-5.02848e-11	-8.42197e-11
1.422	1.07286e-11	1.41492e-11	1.86216e-11	1.95165e-11	6.99069e-12	-2.34404e-11	-6.10088e-11	-5.18266e-11	-5.42717e-12	-5.50924e-11	-4.87223e-11	-8.67197e-11
1.423	7.9161e-12	1.07117e-11	1.61216e-11	1.9829e-11	4.17819e-12	-2.18779e-11	-6.31963e-11	-4.93266e-11	-2.92717e-12	-5.25924e-11	-5.21598e-11	-8.67197e-11
1.424	1.01036e-11	1.13367e-11	1.33091e-11	1.63915e-11	2.30319e-12	-1.90654e-11	-6.28838e-11	-4.58891e-11	-4.80217e-12	-5.32174e-11	-5.21598e-11	-8.85947e-11
1.425	1.16661e-11	1.07117e-11	1.11216e-11	1.76415e-11	1.05319e-12	-2.00029e-11	-6.38213e-11	-4.46391e-11	-3.55217e-12	-5.38424e-11	-5.37223e-11	-9.01572e-11
1.426	6.6661e-12	1.13367e-11	1.04966e-11	1.63915e-11	-2.07181e-12	-1.84404e-11	-6.41338e-11	-3.83891e-11	-4.27168e-13	-4.91548e-11	-5.37223e-11	-9.14072e-11
1.427	6.3536e-12	1.10242e-11	7.99657e-12	1.70165e-11	-5.19681e-12	-2.09404e-11	-6.56963e-11	-4.12016e-11	-1.36467e-12	-4.88424e-11	-5.30973e-11	-9.14072e-11
1.428	4.1661e-12	1.28992e-11	7.05907e-12	1.63915e-11	-3.63431e-12	-1.93779e-11	-6.50713e-11	-3.83891e-11	-1.36467e-12	-4.85298e-11	-5.55973e-11	-8.92197e-11
1.429	4.1661e-12	1.25867e-11	4.24657e-12	1.70165e-11	-4.88431e-12	-2.18779e-11	-6.31963e-11	-3.68266e-11	-2.30217e-12	-4.75924e-11	-5.27848e-11	-8.98447e-11
1.43	2.2911e-12	1.44617e-11	3.30907e-12	1.70165e-11	-3.63431e-12	-2.25029e-11	-6.41338e-11	-3.68266e-11	-2.92717e-12	-4.88424e-11	-5.40348e-11	-8.79697e-11
1.431	3.5411e-12	1.35242e-11	2.68407e-12	1.7954e-11	-3.94681e-12	-2.09404e-11	-6.22588e-11	-3.43266e-11	-4.48967e-12	-4.94674e-11	-5.49723e-11	-8.82822e-11
1.432	3.5411e-12	1.41492e-11	1.12157e-12	1.76415e-11	-3.94681e-12	-2.62529e-11	-6.47588e-11	-3.02641e-11	-5.11467e-12	-4.97798e-11	-5.68473e-11	-8.82822e-11
1.433	7.28603e-13	1.47742e-11	1.74657e-12	1.9829e-11	-4.57181e-12	-2.40654e-11	-6.13213e-11	-3.18266e-11	-6.98967e-12	-5.04048e-11	-5.55973e-11	-8.79697e-11
1.434	2.6036e-12	1.66492e-11	-4.40927e-13	1.7954e-11	-6.13431e-12	-2.43779e-11	-6.19463e-11	-3.18266e-11	-8.23967e-12	-5.04048e-11	-5.65348e-11	-8.70322e-11
1.435	2.9161e-12	1.44617e-11	-1.28427e-13	1.7954e-11	-7.38431e-12	-2.53154e-11	-6.10088e-11	-2.83891e-11	-9.17717e-12	-5.00924e-11	-5.62223e-11	-8.89072e-11
1.436	4.4786e-12	1.35242e-11	1.43407e-12	1.70165e-11	-5.82181e-12	-2.53154e-11	-6.03838e-11	-3.08891e-11	-1.35522e-11	-4.79048e-11	-5.74723e-11	-8.70322e-11
1.437	3.2286e-12	1.53992e-11	1.84073e-13	1.57665e-11	-6.44681e-12	-2.53154e-11	-5.88213e-11	-3.27641e-11	-1.41772e-11	-4.97798e-11	-5.80973e-11	-8.82822e-11
1.438	4.4786e-12	1.38367e-11	2.37157e-12	1.45165e-11	-4.88431e-12	-2.68779e-11	-5.66338e-11	-3.18266e-11	-1.76147e-11	-4.94674e-11	-5.87223e-11	-9.17197e-11
1.439	4.1661e-12	9.77422e-12	2.68407e-12	1.26415e-11	-7.69681e-12	-2.75029e-11	-5.66338e-11	-3.33891e-11	-1.69897e-11	-4.97798e-11	-5.74723e-11	-9.26572e-11
1.44	4.7911e-12	1.03992e-11	3.62157e-12	1.07665e-11	-6.44681e-12	-3.06279e-11	-5.44463e-11	-3.21391e-11	-1.94897e-11	-5.07174e-11	-5.99723e-11	-9.64072e-11
1.441	5.1036e-12	1.00867e-11	7.05907e-12	9.82905e-12	-5.50931e-12	-3.09404e-11	-5.16338e-11	-3.15141e-11	-1.76147e-11	-5.10298e-11	-6.18473e-11	-9.57822e-11
1.442	6.0411e-12	9.14922e-12	7.05907e-12	4.20405e-12	-5.82181e-12	-3.06279e-11	-4.94463e-11	-3.08891e-11	-1.79272e-11	-5.19674e-11	-6.37223e-11	-9.79697e-11
1.443	8.2286e-12	1.22742e-11	8.62157e-12	5.14155e-12	-5.19681e-12	-3.28154e-11	-4.44463e-11	-3.30766e-11	-1.94897e-11	-5.35298e-11	-6.49723e-11	-1.0047e-10
1.444	9.4786e-12	9.46172e-12	1.14341e-11	6.07905e-12	-5.82181e-12	-3.25029e-11	-4.22588e-11	-2.99516e-11	-1.66772e-11	-5.19674e-11	-6.59098e-11	-9.92197e-11
1.445	1.16661e-11	1.19617e-11	1.20591e-11	2.64155e-12	-4.57181e-12	-3.46904e-11	-4.16338e-11	-3.02641e-11	-1.63647e-11	-5.44674e-11	-6.55973e-11	-9.89072e-11
1.446	1.60411e-11	1.35242e-11	1.39341e-11	4.51655e-12	-3.63431e-12	-3.31279e-11	-3.85088e-11	-2.96391e-11	-1.66772e-11	-5.63424e-11	-6.46598e-11	-9.92197e-11
1.447	1.63536e-11	1.13367e-11	1.54966e-11	2.01655e-12	-5.50931e-12	-3.40654e-11	-3.72588e-11	-2.87016e-11	-1.85522e-11	-5.69674e-11	-6.37223e-11	-9.85947e-11
1.448	1.85411e-11	1.38367e-11	1.92466e-11	4.20405e-12	-4.57181e-12	-3.00029e-11	-3.56963e-11	-2.87016e-11	-1.73022e-11	-5.79048e-11	-6.43473e-11	-1.00782e-10
1.449	2.13536e-11	1.57117e-11	1.45591e-11	3.89155e-12	-5.50931e-12	-2.90654e-11	-3.81963e-11	-2.52641e-11	-1.85522e-11	-5.82174e-11	-6.40348e-11	-9.92197e-11
1.45	2.19786e-11	1.44617e-11	1.83091e-11	4.51655e-12	-6.44681e-12	-2.81279e-11	-3.69463e-11	-2.52641e-11	-2.04272e-11	-6.38424e-11	-6.46598e-11	-9.76572e-11
1.451	2.10411e-11	1.38367e-11	1.76841e-11	4.82905e-12	-6.75931e-12	-2.34404e-11	-3.72588e-11	-2.52641e-11	-2.13647e-11	-6.35298e-11	-6.40348e-11	-9.79697e-11
1.452	1.97911e-11	1.41492e-11	1.54966e-11	5.76655e-12	-4.25931e-12	-2.09404e-11	-3.94463e-11	-2.46391e-11	-2.26147e-11	-6.66548e-11	-6.49723e-11	-9.60947e-11
1.453	2.04161e-11	1.47742e-11	1.54966e-11	6.70405e-12	-7.69681e-12	-2.09404e-11	-4.03838e-11	-2.58891e-11	-2.23022e-11	-6.72798e-11	-6.80973e-11	-9.79697e-11
1.454	2.29161e-11	9.77422e-12	1.36216e-11	5.76655e-12	-6.13431e-12	-1.96904e-11	-4.13213e-11	-2.46391e-11	-2.41772e-11	-6.75924e-11	-6.71598e-11	-9.51572e-11
1.455	2.07286e-11	1.25867e-11	1.23716e-11	9.82905e-12	-7.38431e-12	-1.71904e-11	-4.31963e-11	-2.49516e-11	-2.69897e-11	-6.94674e-11	-6.74723e-11	-9.45322e-11
1.456	2.32286e-11	9.14922e-12	1.26841e-11	1.0454e-11	-9.88431e-12	-1.40654e-11	-4.25713e-11	-2.71391e-11	-2.69897e-11	-7.32174e-11	-6.80973e-11	-9.23447e-11
1.457	2.35411e-11	7.27422e-12	1.01841e-11	1.26415e-11	-8.63431e-12	-1.40654e-11	-4.35088e-11	-2.62016e-11	-2.82397e-11	-7.57174e-11	-6.90348e-11	-9.20322e-11
1.458	2.26036e-11	5.71172e-12	9.55907e-12	1.63915e-11	-9.57181e-12	-1.46904e-11	-4.22588e-11	-2.68266e-11	-2.63647e-11	-7.57174e-11	-6.77848e-11	-8.98447e-11
1.459	2.13536e-11	5.39922e-12	8.62157e-12	1.4829e-11	-1.20718e-11	-1.43779e-11	-3.97588e-11	-3.21391e-11	-2.57397e-11	-7.97798e-11	-6.80973e-11	-8.85947e-11
1.46	2.01036e-11	7.58672e-12	6.74657e-12	2.01415e-11	-1.17593e-11	-1.43779e-11	-3.85088e-11	-3.24516e-11	-2.54272e-11	-8.04048e-11	-6.68473e-11	-8.79697e-11
1.461	2.13536e-11	7.58672e-12	6.74657e-12	2.2329e-11	-8.94681e-12	-1.50029e-11	-3.63213e-11	-3.30766e-11	-2.35522e-11	-8.13424e-11	-6.90348e-11	-8.67197e-11
1.462	2.41661e-11	9.14922e-12	3.93407e-12	2.51415e-11	-1.17593e-11	-1.65654e-11	-3.63213e-11	-3.74516e-11	-2.19897e-11	-8.10298e-11	-6.93473e-11	-8.95322e-11
1.463	2.01036e-11	8.83672e-12	3.62157e-12	2.6704e-11	-9.88431e-12	-1.78154e-11	-3.60088e-11	-4.15141e-11	-2.16772e-11	-8.16548e-11	-6.87223e-11	-8.82822e-11
1.464	1.97911e-11	9.14922e-12	5.49657e-12	2.63915e-11	-8.32181e-12	-1.93779e-11	-3.41338e-11	-4.21391e-11	-2.16772e-11	-8.25924e-11	-6.90348e-11	-8.64072e-11
1.465	2.01036e-11	1.13367e-11	2.68407e-12	2.9204e-11	-4.25931e-12	-1.87529e-11	-3.60088e-11	-4.21391e-11	-2.10522e-11	-7.97798e-11	-7.12223e-11	-8.85947e-11
1.466	1.94786e-11	9.46172e-12	3.93407e-12	3.0454e-11	-4.25931e-12	-2.03154e-11	-3.75713e-11	-4.40141e-11	-2.16772e-11	-8.13424e-11	-6.87223e-11	-8.85947e-11
1.467	2.07286e-11	1.03992e-11	5.49657e-12	3.1704e-11	-8.21806e-13	-1.96904e-11	-3.63213e-11	-4.43266e-11	-1.91772e-11	-7.88424e-11	-6.96598e-11	-9.07822e-11
1.468	1.94786e-11	8.52422e-12	6.74657e-12	3.2329e-11	-1.96806e-13	-2.25029e-11	-3.88213e-11	-4.21391e-11	-2.07397e-11	-7.94674e-11	-7.12223e-11	-9.14072e-11
1.469	1.91661e-11	8.83672e-12	6.74657e-12	3.4829e-11	2.30319e-12	-2.09404e-11	-3.88213e-11	-4.02641e-11	-1.94897e-11	-7.82174e-11	-6.99723e-11	-9.26572e-11
1.47	1.94786e-11	5.71172e-12	9.24657e-12	3.45165e-11	5.11569e-12	-2.09404e-11	-3.78838e-11	-3.96391e-11	-1.76147e-11	-7.38424e-11	-7.21598e-11	-9.20322e-11
1.471	2.04161e-11	2.58672e-12	1.14341e-11	3.6079e-11	2.61569e-12	-2.28154e-11	-4.35088e-11	-3.93266e-11	-1.76147e-11	-7.35298e-11	-7.43473e-11	-9.23447e-11
1.472	1.94786e-11	1.02422e-12	1.08091e-11	3.6079e-11	5.74069e-12	-2.12529e-11	-4.19463e-11	-4.08891e-11	-1.76147e-11	-7.13424e-11	-7.77848e-11	-9.32822e-11
1.473	1.66661e-11	-1.16328e-12	1.11216e-11	3.88915e-11	5.11569e-12	-2.25029e-11	-4.22588e-11	-4.24516e-11	-1.73022e-11	-7.04048e-11	-8.09098e-11	-9.51572e-11
1.474	1.66661e-11	-3.97578e-12	1.01841e-11	3.6079e-11	7.3032e-12	-2.43779e-11	-4.38213e-11	-3.90141e-11	-1.73022e-11	-6.85298e-11	-8.71598e-11	-9.57822e-11
1.475	1.41661e-11	-4.91328e-12	1.17466e-11	3.6704e-11	8.5532e-12	-2.46904e-11	-4.13213e-11	-3.71391e-11	-1.69897e-11	-6.72798e-11	-8.84098e-11	-9.64072e-11
1.476	1.54161e-11	-8.35078e-12	1.04966e-11	3.57665e-11	7.9282e-12	-2.53154e-11	-4.13213e-11	-3.77641e-11	-1.57397e-11	-6.60298e-11	-8.99723e-11	-9.54697e-11
1.477	1.51036e-11	-8.03828e-12	1.14341e-11	3.5454e-11	8.5532e-12	-2.43779e-11	-4.28838e-11	-3.27641e-11	-1.57397e-11	-6.47798e-11	-8.93473e-11	-9.76572e-11
1.478	1.32286e-11	-7.41328e-12	1.11216e-11	3.51415e-11	1.13657e-11	-2.25029e-11	-4.22588e-11	-3.08891e-11	-1.57397e-11	-6.47798e-11	-9.21598e-11	-9.60947e-11
1.479	1.26036e-11	-6.16328e-12	9.24657e-12	3.3579e-11	8.8657e-12	-2.21904e-11	-4.25713e-11	-3.18266e-11	-1.79272e-11	-6.63424e-11	-9.27848e-11	-9.82822e-11
1.48	7.6036e-12	-5.53828e-12	8.62157e-12	3.45165e-11	1.01157e-11	-2.03154e-11	-4.31963e-11	-2.96391e-11	-1.79272e-11	-6.60298e-11	-8.84098e-11	-9.64072e-11
1.481	5.4161e-12	-4.28828e-12	7.05907e-12	3.3579e-11	1.07407e-11	-1.71904e-11	-4.22588e-11	-3.21391e-11	-2.01147e-11	-6.82174e-11	-8.65348e-11	-9.60947e-11
1.482	4.1661e-12	-3.35078e-12	5.49657e-12	3.45165e-11	1.10532e-11	-1.56279e-11	-4.69463e-11	-3.12016e-11	-1.98022e-11	-6.75924e-11	-8.43473e-11	-9.92197e-11
1.483	2.6036e-12	-3.35078e-12	6.43407e-12	3.1079e-11	1.29282e-11	-1.43779e-11	-4.63213e-11	-3.15141e-11	-2.41772e-11	-6.69674e-11	-7.93473e-11	-9.82822e-11
1.484	7.28603e-13	-2.10078e-12	7.68407e-12	3.26415e-11	1.23032e-11	-1.56279e-11	-4.44463e-11	-3.43266e-11	-2.10522e-11	-6.60298e-11	-7.77848e-11	-9.89072e-11
1.485	-2.3964e-12	8.67171e-14	7.05907e-12	2.95165e-11	1.07407e-11	-1.50029e-11	-4.66338e-11	-3.65141e-11	-2.32397e-11	-6.72798e-11	-7.59098e-11	-1.0047e-10
1.486	-2.0839e-12	3.52422e-12	6.12157e-12	2.8579e-11	7.6157e-12	-1.53154e-11	-4.38213e-11	-3.90141e-11	-2.10522e-11	-7.00924e-11	-7.55973e-11	-1.01095e-10
1.487	-4.2714e-12	1.64922e-12	2.37157e-12	2.63915e-11	4.49069e-12	-1.53154e-11	-4.22588e-11	-4.15141e-11	-2.16772e-11	-6.94674e-11	-7.68473e-11	-1.02032e-10
1.488	-3.9589e-12	1.64922e-12	4.96573e-13	2.4204e-11	4.49069e-12	-1.65654e-11	-4.22588e-11	-4.43266e-11	-2.04272e-11	-6.60298e-11	-7.24723e-11	-1.0422e-10
1.489	-2.0839e-12	3.21172e-12	8.09074e-13	2.3579e-11	2.30319e-12	-1.81279e-11	-4.25713e-11	-4.58891e-11	-2.23022e-11	-6.63424e-11	-7.27848e-11	-1.0547e-10
1.49	-8.33897e-13	5.39922e-12	-2.94093e-12	2.07665e-11	1.15694e-13	-1.81279e-11	-3.81963e-11	-4.68266e-11	-2.10522e-11	-6.50924e-11	-7.43473e-11	-1.03907e-10
1.491	4.16103e-13	3.83672e-12	-5.75343e-12	1.88915e-11	-3.94681e-12	-2.06279e-11	-3.97588e-11	-4.77641e-11	-2.32397e-11	-6.47798e-11	-7.52848e-11	-1.06407e-10
1.492	1.3536e-12	2.89922e-12	-8.56593e-12	1.51415e-11	-2.38431e-12	-2.65654e-11	-4.00713e-11	-4.87016e-11	-2.16772e-11	-6.50924e-11	-7.65348e-11	-1.0547e-10
1.493	1.9786e-12	3.83672e-12	-1.13784e-11	1.63915e-11	-4.88431e-12	-2.96904e-11	-4.10088e-11	-4.96391e-11	-2.32397e-11	-6.35298e-11	-7.55973e-11	-1.05157e-10
1.494	2.2911e-12	4.77422e-12	-1.35659e-11	1.63915e-11	-4.88431e-12	-3.15654e-11	-3.88213e-11	-5.02641e-11	-2.32397e-11	-6.35298e-11	-7.52848e-11	-1.04845e-10
1.495	5.1036e-12	4.46172e-12	-1.60659e-11	1.4204e-11	-2.69681e-12	-3.31279e-11	-3.94463e-11	-5.12016e-11	-2.26147e-11	-6.16548e-11	-7.43473e-11	-1.03907e-10
1.496	7.9161e-12	4.46172e-12	-1.29409e-11	1.32665e-11	-5.09306e-13	-3.31279e-11	-4.00713e-11	-5.15141e-11	-2.41772e-11	-6.35298e-11	-7.43473e-11	-1.05782e-10
1.497	1.01036e-11	7.89922e-12	-1.70034e-11	1.32665e-11	1.36569e-12	-3.53154e-11	-4.16338e-11	-5.18266e-11	-2.26147e-11	-6.32174e-11	-7.49723e-11	-1.01095e-10
1.498	1.51036e-11	1.13367e-11	-2.07534e-11	1.38915e-11	4.49069e-12	-3.40654e-11	-4.35088e-11	-5.15141e-11	-2.48022e-11	-6.25924e-11	-7.37223e-11	-1.02345e-10
1.499	1.54161e-11	1.38367e-11	-1.98159e-11	1.70165e-11	5.74069e-12	-3.18779e-11	-4.78838e-11	-5.02641e-11	-2.26147e-11	-6.41548e-11	-7.30973e-11	-1.02345e-10
1.5	1.60411e-11	1.69617e-11	-1.91909e-11	1.76415e-11	8.2407e-12	-3.21904e-11	-4.94463e-11	-5.12016e-11	-2.38647e-11	-6.25924e-11	-7.40348e-11	-1.0297e-10
1.501	1.91661e-11	1.82117e-11	-2.01284e-11	2.07665e-11	1.07407e-11	-3.09404e-11	-5.16338e-11	-5.21391e-11	-2.73022e-11	-6.25924e-11	-7.12223e-11	-1.0047e-10
1.502	2.01036e-11	2.28992e-11	-1.95034e-11	2.2954e-11	1.35532e-11	-2.81279e-11	-5.28838e-11	-4.90141e-11	-2.76147e-11	-6.13424e-11	-7.09098e-11	-1.02345e-10
1.503	2.22911e-11	2.69617e-11	-1.76284e-11	2.95165e-11	1.38657e-11	-2.59404e-11	-5.56963e-11	-5.12016e-11	-3.01147e-11	-6.22798e-11	-7.24723e-11	-9.98447e-11
1.504	2.41661e-11	2.88367e-11	-1.57534e-11	3.1079e-11	1.73032e-11	-2.43779e-11	-5.50713e-11	-4.80766e-11	-2.73022e-11	-6.44674e-11	-7.18473e-11	-9.98447e-11
1.505	2.35411e-11	3.03992e-11	-1.57534e-11	3.2954e-11	1.94907e-11	-2.46904e-11	-5.50713e-11	-4.68266e-11	-2.76147e-11	-6.63424e-11	-7.34098e-11	-1.02345e-10
1.506	2.47911e-11	3.16492e-11	-1.23159e-11	3.51415e-11	1.88657e-11	-2.43779e-11	-5.44463e-11	-4.77641e-11	-2.79272e-11	-6.94674e-11	-7.59098e-11	-9.92197e-11
1.507	2.41661e-11	2.97742e-11	-1.10659e-11	3.57665e-11	1.79282e-11	-2.37529e-11	-5.28838e-11	-4.49516e-11	-2.76147e-11	-6.72798e-11	-7.90348e-11	-9.95322e-11
1.508	2.38536e-11	3.07117e-11	-8.56593e-12	3.51415e-11	1.88657e-11	-2.34404e-11	-5.41338e-11	-4.71391e-11	-2.63647e-11	-6.82174e-11	-8.18473e-11	-1.00782e-10
1.509	2.47911e-11	3.13367e-11	-7.31593e-12	3.5454e-11	1.82407e-11	-2.37529e-11	-5.10088e-11	-4.65141e-11	-2.76147e-11	-7.10298e-11	-8.62223e-11	-9.95322e-11
1.51	2.01036e-11	2.88367e-11	-6.06593e-12	3.45165e-11	1.63657e-11	-2.25029e-11	-5.38213e-11	-4.87016e-11	-2.94897e-11	-7.13424e-11	-8.90348e-11	-1.03907e-10
1.511	2.10411e-11	2.72742e-11	-5.12843e-12	3.38915e-11	1.48032e-11	-2.43779e-11	-5.28838e-11	-5.02641e-11	-3.16772e-11	-7.38424e-11	-9.27848e-11	-1.04532e-10
1.512	1.82286e-11	2.53992e-11	-6.37843e-12	3.2954e-11	1.73032e-11	-2.56279e-11	-5.35088e-11	-5.15141e-11	-3.35522e-11	-7.79048e-11	-9.65348e-11	-1.0797e-10
1.513	1.63536e-11	2.41492e-11	-2.94093e-12	3.26415e-11	1.23032e-11	-2.90654e-11	-5.47588e-11	-5.02641e-11	-3.44897e-11	-8.04048e-11	-1.00597e-10	-1.08282e-10
1.514	1.29161e-11	2.25867e-11	-4.40927e-13	3.07665e-11	9.1782e-12	-3.03154e-11	-5.63213e-11	-5.33891e-11	-3.63647e-11	-8.41548e-11	-1.06535e-10	-1.1172e-10
1.515	1.07286e-11	2.25867e-11	-7.53427e-13	2.95165e-11	2.92819e-12	-3.46904e-11	-5.91338e-11	-5.37016e-11	-3.98021e-11	-8.35298e-11	-1.11222e-10	-1.15782e-10
1.516	7.2911e-12	2.25867e-11	-2.94093e-12	2.8579e-11	-1.96806e-13	-3.68779e-11	-6.16338e-11	-5.33891e-11	-4.01147e-11	-8.47798e-11	-1.1216e-10	-1.18282e-10
1.517	5.7286e-12	1.97742e-11	-1.06593e-12	2.6079e-11	-4.25931e-12	-4.28154e-11	-6.50713e-11	-5.58891e-11	-4.48021e-11	-8.66548e-11	-1.16535e-10	-1.2047e-10
1.518	5.1036e-12	2.10242e-11	-1.06593e-12	2.2329e-11	-9.88431e-12	-4.65654e-11	-6.88213e-11	-5.77641e-11	-4.79271e-11	-8.69674e-11	-1.20285e-10	-1.23907e-10
1.519	4.1661e-12	2.00867e-11	-4.81593e-12	2.32665e-11	-1.48843e-11	-5.18779e-11	-7.56963e-11	-6.40141e-11	-4.73021e-11	-8.85298e-11	-1.2341e-10	-1.23907e-10
1.52	2.9161e-12	1.91492e-11	-5.44093e-12	2.07665e-11	-1.64468e-11	-5.37529e-11	-8.13213e-11	-7.08891e-11	-5.23021e-11	-8.85298e-11	-1.23722e-10	-1.28595e-10
1.521	2.6036e-12	2.00867e-11	-7.31593e-12	1.9829e-11	-2.08218e-11	-5.65654e-11	-8.44463e-11	-7.74516e-11	-5.76147e-11	-9.04048e-11	-1.24972e-10	-1.3422e-10
1.522	4.16103e-13	1.78992e-11	-8.25343e-12	1.82665e-11	-2.23843e-11	-6.12529e-11	-9.25713e-11	-8.49516e-11	-5.98021e-11	-9.38424e-11	-1.25285e-10	-1.34532e-10
1.523	3.2286e-12	1.69617e-11	-7.62843e-12	1.6704e-11	-2.39468e-11	-6.78154e-11	-9.94463e-11	-9.27641e-11	-6.57397e-11	-9.66548e-11	-1.2966e-10	-1.3672e-10
1.524	1.6661e-12	1.72742e-11	-8.25343e-12	1.32665e-11	-2.67593e-11	-7.06279e-11	-1.08509e-10	-9.80767e-11	-7.23021e-11	-1.01342e-10	-1.26535e-10	-1.40157e-10
1.525	1.3536e-12	1.91492e-11	-7.62843e-12	9.82905e-12	-2.95718e-11	-7.43779e-11	-1.17259e-10	-1.08702e-10	-7.73021e-11	-1.04467e-10	-1.29347e-10	-1.39532e-10
1.526	1.3536e-12	1.44617e-11	-7.00343e-12	7.32905e-12	-3.20718e-11	-8.03154e-11	-1.27259e-10	-1.15889e-10	-8.57397e-11	-1.11655e-10	-1.30597e-10	-1.39532e-10
1.527	2.6036e-12	1.41492e-11	-6.69093e-12	3.89155e-12	-3.33218e-11	-8.46904e-11	-1.33196e-10	-1.23389e-10	-8.91771e-11	-1.19155e-10	-1.29972e-10	-1.40157e-10
1.528	1.3536e-12	1.00867e-11	-8.56593e-12	-1.42095e-12	-3.70718e-11	-8.93779e-11	-1.38196e-10	-1.26827e-10	-9.66771e-11	-1.23217e-10	-1.33097e-10	-1.42032e-10
1.529	2.9161e-12	8.21172e-12	-5.12843e-12	-5.48346e-12	-3.98843e-11	-9.46904e-11	-1.46009e-10	-1.36202e-10	-1.02615e-10	-1.30717e-10	-1.34035e-10	-1.3922e-10
1.53	4.1661e-12	5.08672e-12	-4.50343e-12	-5.79596e-12	-4.30093e-11	-9.71904e-11	-1.49759e-10	-1.42452e-10	-1.1199e-10	-1.39155e-10	-1.3841e-10	-1.4047e-10
1.531	5.4161e-12	4.77422e-12	-2.31593e-12	-9.54596e-12	-4.67593e-11	-1.00315e-10	-1.55696e-10	-1.49639e-10	-1.19802e-10	-1.45405e-10	-1.41535e-10	-1.3922e-10
1.532	4.7911e-12	8.67171e-14	-2.00343e-12	-1.0796e-11	-4.86343e-11	-1.01878e-10	-1.57884e-10	-1.54014e-10	-1.27615e-10	-1.51967e-10	-1.41222e-10	-1.39532e-10
1.533	5.7286e-12	-2.72578e-12	-4.81593e-12	-1.3296e-11	-5.05093e-11	-1.04065e-10	-1.63196e-10	-1.58702e-10	-1.36365e-10	-1.57592e-10	-1.46535e-10	-1.41407e-10
1.534	3.5411e-12	-1.16328e-12	-4.19093e-12	-1.54835e-11	-4.95718e-11	-1.05315e-10	-1.67884e-10	-1.63702e-10	-1.44802e-10	-1.64155e-10	-1.50285e-10	-1.4422e-10
1.535	6.9786e-12	-1.78828e-12	-5.75343e-12	-1.8296e-11	-5.36343e-11	-1.1219e-10	-1.72571e-10	-1.70264e-10	-1.49177e-10	-1.68217e-10	-1.54035e-10	-1.4672e-10
1.536	6.0411e-12	-3.66328e-12	-7.62843e-12	-2.0796e-11	-5.48843e-11	-1.15628e-10	-1.76009e-10	-1.79639e-10	-1.60115e-10	-1.72905e-10	-1.59035e-10	-1.5172e-10
1.537	9.1661e-12	-2.41328e-12	-6.06593e-12	-2.3921e-11	-5.51968e-11	-1.16253e-10	-1.81321e-10	-1.87452e-10	-1.62927e-10	-1.7603e-10	-1.63097e-10	-1.55157e-10
1.538	9.1661e-12	-3.03828e-12	-4.19093e-12	-2.3921e-11	-5.58218e-11	-1.19378e-10	-1.82571e-10	-1.91514e-10	-1.7074e-10	-1.81967e-10	-1.68722e-10	-1.6422e-10
1.539	9.4786e-12	-5.38283e-13	-4.81593e-12	-2.29835e-11	-5.45718e-11	-1.25628e-10	-1.88509e-10	-1.97764e-10	-1.76365e-10	-1.86342e-10	-1.74035e-10	-1.71095e-10
1.54	9.7911e-12	8.67171e-14	-5.75343e-12	-2.6421e-11	-5.61343e-11	-1.28128e-10	-1.93196e-10	-2.04014e-10	-1.7824e-10	-1.8728e-10	-1.77472e-10	-1.78595e-10
1.541	8.2286e-12	7.11717e-13	-7.31593e-12	-2.8296e-11	-5.64468e-11	-1.3219e-10	-1.97884e-10	-2.12139e-10	-1.81365e-10	-1.91655e-10	-1.81535e-10	-1.87345e-10
1.542	7.2911e-12	7.11717e-13	-8.56593e-12	-2.9546e-11	-5.58218e-11	-1.36253e-10	-2.00384e-10	-2.15264e-10	-1.83552e-10	-1.96655e-10	-1.8591e-10	-1.94845e-10
1.543	9.1661e-12	1.96172e-12	-1.13784e-11	-3.17335e-11	-5.70718e-11	-1.41565e-10	-2.06321e-10	-2.20889e-10	-1.84177e-10	-2.01655e-10	-1.89035e-10	-2.01095e-10
1.544	7.6036e-12	8.67171e-14	-1.04409e-11	-3.1421e-11	-5.58218e-11	-1.4719e-10	-2.14134e-10	-2.26827e-10	-1.87302e-10	-2.0603e-10	-1.93722e-10	-2.07345e-10
1.545	9.1661e-12	2.89922e-12	-1.48159e-11	-3.04835e-11	-5.42593e-11	-1.5219e-10	-2.16946e-10	-2.31514e-10	-1.9324e-10	-2.08842e-10	-2.0091e-10	-2.11407e-10
1.546	6.3536e-12	4.46172e-12	-1.41909e-11	-3.3296e-11	-5.45718e-11	-1.56878e-10	-2.21321e-10	-2.35889e-10	-1.9574e-10	-2.1103e-10	-2.03097e-10	-2.17032e-10
1.547	5.1036e-12	4.77422e-12	-1.76284e-11	-3.23585e-11	-5.61343e-11	-1.5844e-10	-2.24446e-10	-2.37764e-10	-2.00115e-10	-2.16967e-10	-2.10597e-10	-2.2172e-10
1.548	6.0411e-12	2.89922e-12	-1.48159e-11	-3.1421e-11	-5.48843e-11	-1.65003e-10	-2.28196e-10	-2.42452e-10	-2.0824e-10	-2.21967e-10	-2.14972e-10	-2.2047e-10
1.549	3.5411e-12	4.77422e-12	-1.38784e-11	-3.11085e-11	-5.36343e-11	-1.66253e-10	-2.30384e-10	-2.44327e-10	-2.1574e-10	-2.2603e-10	-2.15285e-10	-2.28907e-10
1.55	4.16103e-13	6.33672e-12	-1.51284e-11	-2.98585e-11	-5.61343e-11	-1.66565e-10	-2.35071e-10	-2.49014e-10	-2.21365e-10	-2.31967e-10	-2.18722e-10	-2.32345e-10
1.551	-1.4589e-12	8.52422e-12	-1.51284e-11	-2.67335e-11	-5.64468e-11	-1.65628e-10	-2.38196e-10	-2.49952e-10	-2.27615e-10	-2.38217e-10	-2.22472e-10	-2.36407e-10
1.552	-2.3964e-12	9.77422e-12	-1.88784e-11	-2.2046e-11	-5.76968e-11	-1.6719e-10	-2.44446e-10	-2.55264e-10	-2.3324e-10	-2.42592e-10	-2.24347e-10	-2.37032e-10
1.553	-3.3339e-12	9.14922e-12	-1.85659e-11	-2.29835e-11	-5.89468e-11	-1.6844e-10	-2.48821e-10	-2.60577e-10	-2.39802e-10	-2.4728e-10	-2.21847e-10	-2.42657e-10
1.554	-5.8339e-12	1.03992e-11	-2.01284e-11	-2.5171e-11	-6.55093e-11	-1.67503e-10	-2.52884e-10	-2.62764e-10	-2.45427e-10	-2.5353e-10	-2.22785e-10	-2.45157e-10
1.555	-8.9589e-12	6.33672e-12	-1.91909e-11	-2.23585e-11	-6.48843e-11	-1.65003e-10	-2.56321e-10	-2.68389e-10	-2.50427e-10	-2.56655e-10	-2.2466e-10	-2.4922e-10
1.556	-7.7089e-12	5.39922e-12	-1.98159e-11	-2.1421e-11	-6.70718e-11	-1.65315e-10	-2.62259e-10	-2.70577e-10	-2.54177e-10	-2.62905e-10	-2.26222e-10	-2.5047e-10
1.557	-6.1464e-12	4.46172e-12	-2.32534e-11	-2.29835e-11	-6.73843e-11	-1.6469e-10	-2.65696e-10	-2.75889e-10	-2.57615e-10	-2.6603e-10	-2.29347e-10	-2.52345e-10
1.558	-7.7089e-12	3.21172e-12	-2.04409e-11	-2.5171e-11	-6.92593e-11	-1.6594e-10	-2.72259e-10	-2.80264e-10	-2.61365e-10	-2.72905e-10	-2.31222e-10	-2.54845e-10
1.559	-9.2714e-12	8.67171e-14	-2.26284e-11	-2.11085e-11	-6.92593e-11	-1.6344e-10	-2.74446e-10	-2.85264e-10	-2.62302e-10	-2.73217e-10	-2.36847e-10	-2.55782e-10
1.56	-1.05214e-11	-1.78828e-12	-2.45034e-11	-2.17335e-11	-6.73843e-11	-1.65003e-10	-2.75384e-10	-2.89952e-10	-2.65115e-10	-2.77592e-10	-2.41535e-10	-2.5672e-10
1.561	-1.23964e-11	-4.91328e-12	-2.54409e-11	-2.4546e-11	-6.95718e-11	-1.65315e-10	-2.79446e-10	-2.94014e-10	-2.6824e-10	-2.81342e-10	-2.43722e-10	-2.53907e-10
1.562	-1.14589e-11	-7.41328e-12	-2.35659e-11	-2.36085e-11	-6.95718e-11	-1.61878e-10	-2.79134e-10	-2.99014e-10	-2.72615e-10	-2.82905e-10	-2.4716e-10	-2.57032e-10
1.563	-1.61464e-11	-9.28828e-12	-2.51284e-11	-2.67335e-11	-7.08218e-11	-1.59378e-10	-2.82259e-10	-3.01827e-10	-2.74802e-10	-2.88217e-10	-2.51222e-10	-2.58595e-10
1.564	-1.42714e-11	-1.21008e-11	-2.45034e-11	-2.29835e-11	-7.26968e-11	-1.59065e-10	-2.83821e-10	-3.05577e-10	-2.79802e-10	-2.87592e-10	-2.5466e-10	-2.59845e-10
1.565	-1.86464e-11	-1.49133e-11	-2.38784e-11	-2.5171e-11	-7.11343e-11	-1.58128e-10	-2.85696e-10	-3.09639e-10	-2.82927e-10	-2.92905e-10	-2.58097e-10	-2.6047e-10
1.566	-1.36464e-11	-1.39758e-11	-2.57534e-11	-2.7046e-11	-7.01968e-11	-1.56878e-10	-2.87571e-10	-3.11202e-10	-2.87615e-10	-2.95405e-10	-2.59035e-10	-2.66407e-10
1.567	-1.45839e-11	-1.64758e-11	-2.66909e-11	-2.61085e-11	-7.33218e-11	-1.5719e-10	-2.88196e-10	-3.13389e-10	-2.91365e-10	-2.96342e-10	-2.62785e-10	-2.66407e-10
1.568	-1.08339e-11	-1.49133e-11	-2.48159e-11	-2.73585e-11	-6.98843e-11	-1.57503e-10	-2.87259e-10	-3.13702e-10	-2.93865e-10	-2.9978e-10	-2.63722e-10	-2.7047e-10
1.569	-7.3964e-12	-1.27258e-11	-2.63784e-11	-2.5171e-11	-7.11343e-11	-1.57503e-10	-2.88196e-10	-3.15889e-10	-2.9949e-10	-3.0478e-10	-2.6591e-10	-2.72345e-10
1.57	-5.2089e-12	-1.30383e-11	-2.60659e-11	-2.42335e-11	-7.23843e-11	-1.56878e-10	-2.87884e-10	-3.15264e-10	-3.06365e-10	-3.0478e-10	-2.7091e-10	-2.72345e-10
1.571	-1.7714e-12	-1.30383e-11	-2.57534e-11	-2.36085e-11	-6.92593e-11	-1.58753e-10	-2.88821e-10	-3.16514e-10	-3.12302e-10	-3.08842e-10	-2.72472e-10	-2.7922e-10
1.572	1.0411e-12	-1.27258e-11	-2.66909e-11	-2.11085e-11	-6.73843e-11	-1.58753e-10	-2.87571e-10	-3.17139e-10	-3.14177e-10	-3.07592e-10	-2.74347e-10	-2.80782e-10
1.573	3.8536e-12	-1.24133e-11	-2.76284e-11	-1.86085e-11	-6.73843e-11	-1.5844e-10	-2.87571e-10	-3.17452e-10	-3.20427e-10	-3.10717e-10	-2.7591e-10	-2.8047e-10
1.574	1.6661e-12	-9.91328e-12	-2.76284e-11	-1.6421e-11	-6.55093e-11	-1.60003e-10	-2.90071e-10	-3.19952e-10	-3.2199e-10	-3.12905e-10	-2.7841e-10	-2.8172e-10
1.575	1.6661e-12	-6.16328e-12	-2.73159e-11	-1.6421e-11	-6.33218e-11	-1.59065e-10	-2.86321e-10	-3.20577e-10	-3.2824e-10	-3.14467e-10	-2.79035e-10	-2.84532e-10
1.576	1.0411e-12	-4.60078e-12	-2.54409e-11	-1.2671e-11	-6.23843e-11	-1.56878e-10	-2.87884e-10	-3.19639e-10	-3.28552e-10	-3.1603e-10	-2.81222e-10	-2.83907e-10
1.577	-1.1464e-12	-1.78828e-12	-2.45034e-11	-1.2671e-11	-6.08218e-11	-1.5719e-10	-2.87884e-10	-3.21827e-10	-3.29802e-10	-3.18842e-10	-2.83722e-10	-2.85157e-10
1.578	-2.0839e-12	8.67171e-14	-2.16909e-11	-1.11085e-11	-6.11343e-11	-1.55315e-10	-2.87259e-10	-3.24014e-10	-3.3449e-10	-3.18842e-10	-2.83097e-10	-2.8672e-10
1.579	-4.5839e-12	4.46172e-12	-2.23159e-11	-1.0796e-11	-6.11343e-11	-1.53128e-10	-2.89134e-10	-3.28702e-10	-3.34802e-10	-3.17905e-10	-2.87785e-10	-2.8672e-10
1.58	-6.1464e-12	5.71172e-12	-1.73159e-11	-1.11085e-11	-6.05093e-11	-1.50628e-10	-2.86009e-10	-3.31514e-10	-3.37927e-10	-3.18842e-10	-2.91535e-10	-2.91407e-10
1.581	-9.2714e-12	8.52422e-12	-1.82534e-11	-1.0171e-11	-6.08218e-11	-1.46878e-10	-2.90696e-10	-3.34327e-10	-3.40115e-10	-3.2103e-10	-2.93097e-10	-2.94532e-10
1.582	-1.23964e-11	1.03992e-11	-1.66909e-11	-1.17335e-11	-5.92593e-11	-1.46565e-10	-2.86946e-10	-3.36202e-10	-3.40427e-10	-3.21655e-10	-2.95285e-10	-2.9922e-10
1.583	-1.77089e-11	1.44617e-11	-1.73159e-11	-1.11085e-11	-5.73843e-11	-1.4594e-10	-2.88821e-10	-3.37764e-10	-3.41677e-10	-3.24155e-10	-2.9841e-10	-2.9922e-10
1.584	-1.92714e-11	1.69617e-11	-1.51284e-11	-1.29835e-11	-5.76968e-11	-1.4469e-10	-2.86634e-10	-3.39014e-10	-3.44177e-10	-3.26342e-10	-3.0216e-10	-3.0547e-10
1.585	-2.20839e-11	1.75867e-11	-1.60659e-11	-1.23585e-11	-5.61343e-11	-1.43128e-10	-2.84759e-10	-3.40577e-10	-3.4324e-10	-3.30405e-10	-3.0466e-10	-3.09532e-10
1.586	-2.48964e-11	2.07117e-11	-1.85659e-11	-1.36085e-11	-5.73843e-11	-1.4344e-10	-2.84446e-10	-3.40577e-10	-3.45115e-10	-3.29467e-10	-3.0466e-10	-3.12032e-10
1.587	-2.61464e-11	1.88367e-11	-1.88784e-11	-1.11085e-11	-5.70718e-11	-1.4094e-10	-2.84134e-10	-3.39014e-10	-3.4574e-10	-3.31655e-10	-3.09035e-10	-3.19532e-10
1.588	-2.77089e-11	1.85242e-11	-2.23159e-11	-1.2671e-11	-5.61343e-11	-1.40315e-10	-2.81009e-10	-3.39014e-10	-3.4449e-10	-3.35717e-10	-3.12472e-10	-3.20157e-10
1.589	-2.80214e-11	1.72742e-11	-2.35659e-11	-1.36085e-11	-5.80093e-11	-1.3844e-10	-2.78509e-10	-3.37452e-10	-3.42302e-10	-3.3603e-10	-3.11535e-10	-3.18595e-10
1.59	-2.89589e-11	1.85242e-11	-2.63784e-11	-1.0796e-11	-5.89468e-11	-1.40628e-10	-2.79446e-10	-3.36202e-10	-3.40427e-10	-3.3728e-10	-3.14035e-10	-3.22032e-10
1.591	-2.83339e-11	1.72742e-11	-2.85659e-11	-1.23585e-11	-5.92593e-11	-1.37815e-10	-2.78821e-10	-3.37139e-10	-3.40427e-10	-3.40405e-10	-3.13097e-10	-3.20157e-10
1.592	-2.98964e-11	1.50867e-11	-2.88784e-11	-1.1421e-11	-5.92593e-11	-1.3844e-10	-2.76946e-10	-3.36514e-10	-3.3949e-10	-3.40092e-10	-3.14347e-10	-3.19845e-10
1.593	-2.67714e-11	1.16492e-11	-2.88784e-11	-1.3921e-11	-5.92593e-11	-1.38753e-10	-2.75384e-10	-3.34639e-10	-3.37302e-10	-3.40092e-10	-3.15285e-10	-3.1922e-10
1.594	-2.55214e-11	1.22742e-11	-2.76284e-11	-1.4546e-11	-5.80093e-11	-1.38753e-10	-2.76009e-10	-3.34327e-10	-3.39177e-10	-3.40405e-10	-3.1341e-10	-3.1797e-10
1.595	-2.45839e-11	1.25867e-11	-2.98159e-11	-1.67335e-11	-5.55093e-11	-1.40628e-10	-2.73821e-10	-3.32764e-10	-3.39177e-10	-3.43842e-10	-3.11222e-10	-3.18595e-10
1.596	-2.45839e-11	1.07117e-11	-2.98159e-11	-1.6421e-11	-5.42593e-11	-1.38753e-10	-2.74134e-10	-3.32764e-10	-3.39802e-10	-3.45405e-10	-3.11535e-10	-3.19532e-10
1.597	-2.30214e-11	1.13367e-11	-2.82534e-11	-1.7046e-11	-5.51968e-11	-1.36253e-10	-2.74134e-10	-3.31827e-10	-3.39802e-10	-3.46655e-10	-3.11847e-10	-3.14845e-10
1.598	-2.05214e-11	9.46172e-12	-2.76284e-11	-2.0796e-11	-5.55093e-11	-1.36253e-10	-2.70071e-10	-3.27139e-10	-3.4449e-10	-3.46342e-10	-3.12472e-10	-3.15157e-10
1.599	-1.83339e-11	8.21172e-12	-2.51284e-11	-2.17335e-11	-5.36343e-11	-1.35003e-10	-2.67571e-10	-3.26202e-10	-3.45427e-10	-3.4978e-10	-3.13722e-10	-3.1422e-10
1.6	-1.67714e-11	5.71172e-12	-2.32534e-11	-2.2671e-11	-5.30093e-11	-1.31878e-10	-2.66946e-10	-3.24952e-10	-3.4824e-10	-3.50405e-10	-3.08722e-10	-3.12345e-10
1.601	-1.58339e-11	4.46172e-12	-2.23159e-11	-2.29835e-11	-5.23843e-11	-1.30003e-10	-2.61009e-10	-3.22139e-10	-3.51677e-10	-3.50717e-10	-3.09035e-10	-3.11407e-10
1.602	-1.17714e-11	1.96172e-12	-1.85659e-11	-2.5171e-11	-5.17593e-11	-1.29065e-10	-2.58509e-10	-3.21827e-10	-3.51677e-10	-3.5353e-10	-3.09347e-10	-3.1047e-10
1.603	-1.30214e-11	2.27422e-12	-1.32534e-11	-2.67335e-11	-5.33218e-11	-1.2594e-10	-2.53509e-10	-3.21514e-10	-3.5199e-10	-3.54155e-10	-3.09035e-10	-3.10157e-10
1.604	-1.17714e-11	1.02422e-12	-1.38784e-11	-2.98585e-11	-5.23843e-11	-1.2594e-10	-2.51634e-10	-3.20264e-10	-3.51365e-10	-3.51967e-10	-3.11222e-10	-3.1172e-10
1.605	-1.42714e-11	1.02422e-12	-8.87843e-12	-2.9546e-11	-5.23843e-11	-1.25315e-10	-2.45696e-10	-3.22139e-10	-3.51052e-10	-3.5478e-10	-3.0966e-10	-3.12345e-10
1.606	-1.42714e-11	3.21172e-12	-7.62843e-12	-3.17335e-11	-5.39468e-11	-1.25628e-10	-2.43196e-10	-3.22764e-10	-3.48865e-10	-3.5353e-10	-3.10597e-10	-3.1172e-10
1.607	-1.64589e-11	4.77422e-12	-7.00343e-12	-3.0171e-11	-5.36343e-11	-1.2469e-10	-2.38509e-10	-3.23389e-10	-3.4824e-10	-3.54467e-10	-3.11222e-10	-3.13282e-10
1.608	-1.98964e-11	5.08672e-12	-6.69093e-12	-3.0796e-11	-5.45718e-11	-1.2219e-10	-2.35696e-10	-3.24327e-10	-3.43865e-10	-3.52592e-10	-3.12785e-10	-3.12345e-10
1.609	-2.20839e-11	7.27422e-12	-9.19093e-12	-3.04835e-11	-5.61343e-11	-1.22815e-10	-2.31009e-10	-3.25577e-10	-3.41677e-10	-3.54155e-10	-3.12785e-10	-3.12345e-10
1.61	-2.33339e-11	1.03992e-11	-7.94093e-12	-2.8921e-11	-5.58218e-11	-1.21878e-10	-2.29446e-10	-3.24014e-10	-3.38865e-10	-3.5228e-10	-3.15597e-10	-3.13595e-10
1.611	-2.61464e-11	1.50867e-11	-1.04409e-11	-2.92335e-11	-5.80093e-11	-1.21253e-10	-2.27259e-10	-3.26514e-10	-3.36052e-10	-3.5103e-10	-3.1466e-10	-3.14845e-10
1.612	-2.73964e-11	1.28992e-11	-9.81593e-12	-2.8921e-11	-6.01968e-11	-1.21253e-10	-2.24134e-10	-3.24327e-10	-3.35427e-10	-3.52592e-10	-3.1341e-10	-3.1547e-10
1.613	-2.98964e-11	1.53992e-11	-1.29409e-11	-2.73585e-11	-6.23843e-11	-1.16878e-10	-2.22259e-10	-3.22139e-10	-3.36052e-10	-3.51967e-10	-3.15597e-10	-3.13595e-10
1.614	-3.05214e-11	1.69617e-11	-1.48159e-11	-2.3296e-11	-6.36343e-11	-1.1844e-10	-2.20696e-10	-3.20889e-10	-3.31052e-10	-3.49467e-10	-3.13722e-10	-3.15157e-10
1.615	-2.89589e-11	1.85242e-11	-1.63784e-11	-2.48585e-11	-6.55093e-11	-1.16878e-10	-2.16321e-10	-3.17139e-10	-3.32615e-10	-3.49155e-10	-3.14347e-10	-3.1297e-10
1.616	-2.73964e-11	1.69617e-11	-1.88784e-11	-2.23585e-11	-6.67593e-11	-1.1344e-10	-2.17571e-10	-3.18389e-10	-3.31052e-10	-3.4853e-10	-3.11535e-10	-3.13282e-10
1.617	-2.70839e-11	1.78992e-11	-1.88784e-11	-2.2046e-11	-6.73843e-11	-1.14065e-10	-2.14759e-10	-3.17764e-10	-3.28552e-10	-3.45092e-10	-3.1091e-10	-3.13595e-10
1.618	-2.61464e-11	1.91492e-11	-1.79409e-11	-2.1421e-11	-6.58218e-11	-1.1094e-10	-2.12571e-10	-3.14639e-10	-3.26677e-10	-3.4353e-10	-3.0966e-10	-3.12345e-10
1.619	-2.30214e-11	1.75867e-11	-1.88784e-11	-2.0171e-11	-6.64468e-11	-1.11565e-10	-2.12571e-10	-3.14639e-10	-3.26365e-10	-3.38842e-10	-3.10285e-10	-3.11407e-10
1.62	-2.27089e-11	1.91492e-11	-2.01284e-11	-2.36085e-11	-6.30093e-11	-1.11253e-10	-2.07571e-10	-3.10889e-10	-3.2574e-10	-3.35092e-10	-3.0716e-10	-3.0922e-10
1.621	-2.11464e-11	1.82117e-11	-1.76284e-11	-2.2046e-11	-5.86343e-11	-1.10003e-10	-2.04134e-10	-3.09014e-10	-3.2574e-10	-3.2853e-10	-3.0716e-10	-3.08595e-10
1.622	-2.14589e-11	1.35242e-11	-1.57534e-11	-2.4546e-11	-6.08218e-11	-1.0719e-10	-2.05071e-10	-3.03702e-10	-3.23865e-10	-3.27592e-10	-3.04347e-10	-3.08907e-10
1.623	-1.77089e-11	1.44617e-11	-1.38784e-11	-2.42335e-11	-5.58218e-11	-1.05315e-10	-1.98196e-10	-2.99327e-10	-3.24177e-10	-3.21655e-10	-3.0216e-10	-3.05782e-10
1.624	-1.52089e-11	1.13367e-11	-1.29409e-11	-2.5796e-11	-5.20718e-11	-1.05628e-10	-1.96009e-10	-2.94952e-10	-3.23552e-10	-3.21655e-10	-3.0216e-10	-3.05157e-10
1.625	-1.48964e-11	1.13367e-11	-1.23159e-11	-2.7046e-11	-5.01968e-11	-1.02815e-10	-1.91946e-10	-2.91514e-10	-3.21052e-10	-3.2103e-10	-3.00597e-10	-3.0172e-10
1.626	-1.14589e-11	1.10242e-11	-1.45034e-11	-2.98585e-11	-5.08218e-11	-1.03128e-10	-1.90071e-10	-2.86202e-10	-3.20115e-10	-3.20405e-10	-2.98097e-10	-3.01407e-10
1.627	-1.11464e-11	8.52422e-12	-1.23159e-11	-3.1421e-11	-4.89468e-11	-1.0219e-10	-1.87259e-10	-2.85889e-10	-3.20115e-10	-3.16342e-10	-2.96847e-10	-2.9922e-10
1.628	-9.2714e-12	1.03992e-11	-1.54409e-11	-3.48585e-11	-4.76968e-11	-1.01878e-10	-1.87571e-10	-2.81514e-10	-3.16365e-10	-3.1478e-10	-2.95597e-10	-2.97032e-10
1.629	-6.4589e-12	8.52422e-12	-1.35659e-11	-3.95459e-11	-4.80093e-11	-1.0219e-10	-1.85696e-10	-2.81202e-10	-3.13865e-10	-3.1353e-10	-2.94347e-10	-2.96407e-10
1.63	-8.9589e-12	7.89922e-12	-1.48159e-11	-3.7046e-11	-4.67593e-11	-9.56279e-11	-1.85384e-10	-2.78702e-10	-3.13552e-10	-3.11967e-10	-2.90285e-10	-2.95157e-10
1.631	-8.0214e-12	9.14922e-12	-1.45034e-11	-4.11085e-11	-4.61343e-11	-9.65654e-11	-1.84446e-10	-2.76202e-10	-3.11052e-10	-3.10092e-10	-2.86222e-10	-2.94845e-10
1.632	-8.9589e-12	9.77422e-12	-1.60659e-11	-4.14209e-11	-4.33218e-11	-9.65654e-11	-1.82884e-10	-2.72764e-10	-3.0824e-10	-3.08842e-10	-2.84347e-10	-2.94532e-10
1.633	-6.1464e-12	8.52422e-12	-1.66909e-11	-4.23585e-11	-4.33218e-11	-9.40654e-11	-1.83821e-10	-2.69327e-10	-3.0574e-10	-3.0978e-10	-2.82472e-10	-2.93282e-10
1.634	-9.8964e-12	6.02422e-12	-1.63784e-11	-4.32959e-11	-3.98843e-11	-9.34404e-11	-1.82259e-10	-2.65577e-10	-3.02302e-10	-3.06967e-10	-2.7841e-10	-2.9172e-10
1.635	-9.2714e-12	4.46172e-12	-1.70034e-11	-3.86085e-11	-3.89468e-11	-9.15654e-11	-1.81946e-10	-2.62139e-10	-2.9949e-10	-3.0603e-10	-2.7591e-10	-2.91095e-10
1.636	-9.2714e-12	7.27422e-12	-1.63784e-11	-3.6421e-11	-3.67593e-11	-9.25029e-11	-1.79759e-10	-2.61514e-10	-2.9574e-10	-3.05405e-10	-2.72785e-10	-2.8797e-10
1.637	-8.9589e-12	6.64922e-12	-1.76284e-11	-3.7046e-11	-3.67593e-11	-8.87529e-11	-1.79446e-10	-2.53389e-10	-2.96677e-10	-3.04467e-10	-2.70285e-10	-2.8797e-10
1.638	-1.20839e-11	7.58672e-12	-1.45034e-11	-3.29835e-11	-3.67593e-11	-9.00029e-11	-1.78821e-10	-2.54014e-10	-2.9574e-10	-3.05092e-10	-2.69035e-10	-2.84845e-10
1.639	-1.14589e-11	8.83672e-12	-1.82534e-11	-3.0796e-11	-3.42593e-11	-8.75029e-11	-1.76946e-10	-2.51827e-10	-2.93552e-10	-3.0478e-10	-2.68097e-10	-2.82032e-10
1.64	-1.08339e-11	8.83672e-12	-1.70034e-11	-2.79835e-11	-3.48843e-11	-9.00029e-11	-1.77884e-10	-2.47764e-10	-2.92615e-10	-3.02592e-10	-2.6466e-10	-2.79845e-10
1.641	-1.05214e-11	1.03992e-11	-1.82534e-11	-2.73585e-11	-3.58218e-11	-8.81279e-11	-1.78196e-10	-2.42452e-10	-2.9074e-10	-3.02905e-10	-2.64035e-10	-2.77657e-10
1.642	-8.6464e-12	1.13367e-11	-1.82534e-11	-2.67335e-11	-3.39468e-11	-8.53154e-11	-1.77884e-10	-2.39639e-10	-2.91365e-10	-2.99155e-10	-2.62472e-10	-2.7797e-10
1.643	-6.4589e-12	8.83672e-12	-2.07534e-11	-2.6421e-11	-3.36343e-11	-8.68779e-11	-1.76946e-10	-2.34952e-10	-2.92302e-10	-2.9978e-10	-2.62785e-10	-2.77657e-10
1.644	-3.6464e-12	8.83672e-12	-2.26284e-11	-2.7671e-11	-3.48843e-11	-8.50029e-11	-1.74446e-10	-2.34327e-10	-2.90115e-10	-2.97905e-10	-2.62472e-10	-2.7172e-10
1.645	-6.7714e-12	9.14922e-12	-2.26284e-11	-2.98585e-11	-3.42593e-11	-8.40654e-11	-1.72259e-10	-2.29952e-10	-2.9324e-10	-2.96342e-10	-2.6091e-10	-2.6922e-10
1.646	-4.5839e-12	6.02422e-12	-2.38784e-11	-3.0171e-11	-3.42593e-11	-8.18779e-11	-1.68821e-10	-2.24952e-10	-2.9074e-10	-2.92592e-10	-2.60597e-10	-2.68282e-10
1.647	-4.2714e-12	7.27422e-12	-2.29409e-11	-3.29835e-11	-3.48843e-11	-8.12529e-11	-1.65696e-10	-2.26827e-10	-2.90427e-10	-2.90405e-10	-2.59035e-10	-2.65782e-10
1.648	-3.9589e-12	5.71172e-12	-2.51284e-11	-3.67335e-11	-3.58218e-11	-8.00029e-11	-1.63509e-10	-2.22764e-10	-2.9074e-10	-2.88842e-10	-2.56535e-10	-2.63282e-10
1.649	-3.9589e-12	3.83672e-12	-2.63784e-11	-3.5171e-11	-3.70718e-11	-7.56279e-11	-1.59446e-10	-2.15577e-10	-2.8949e-10	-2.86655e-10	-2.55597e-10	-2.61407e-10
1.65	-6.7714e-12	-5.38283e-13	-2.66909e-11	-3.5796e-11	-3.83218e-11	-7.59404e-11	-1.57259e-10	-2.12139e-10	-2.8949e-10	-2.85717e-10	-2.52785e-10	-2.59532e-10
1.651	-3.9589e-12	2.58672e-12	-2.48159e-11	-3.54835e-11	-3.89468e-11	-7.28154e-11	-1.49134e-10	-2.07764e-10	-2.87927e-10	-2.8478e-10	-2.4966e-10	-2.5672e-10
1.652	-6.1464e-12	2.27422e-12	-2.60659e-11	-3.67335e-11	-3.95718e-11	-7.31279e-11	-1.46009e-10	-2.05577e-10	-2.88552e-10	-2.8228e-10	-2.49972e-10	-2.5422e-10
1.653	-6.7714e-12	-8.50783e-13	-2.54409e-11	-3.8921e-11	-4.20718e-11	-7.18779e-11	-1.43821e-10	-2.01514e-10	-2.87615e-10	-2.79155e-10	-2.49035e-10	-2.52032e-10
1.654	-5.5214e-12	-3.97578e-12	-2.32534e-11	-3.54835e-11	-4.51968e-11	-7.06279e-11	-1.39759e-10	-1.98702e-10	-2.84802e-10	-2.78842e-10	-2.51535e-10	-2.53907e-10
1.655	-5.5214e-12	-3.66328e-12	-2.13784e-11	-3.61085e-11	-4.39468e-11	-7.25029e-11	-1.39759e-10	-1.96202e-10	-2.82615e-10	-2.7728e-10	-2.5216e-10	-2.5047e-10
1.656	-3.6464e-12	-5.22578e-12	-1.79409e-11	-3.67335e-11	-4.39468e-11	-7.31279e-11	-1.35696e-10	-1.91827e-10	-2.81677e-10	-2.7603e-10	-2.49972e-10	-2.5172e-10
1.657	-4.5839e-12	-6.16328e-12	-1.48159e-11	-3.5171e-11	-4.23843e-11	-7.37529e-11	-1.34759e-10	-1.90264e-10	-2.80115e-10	-2.71967e-10	-2.51222e-10	-2.49532e-10
1.658	-4.8964e-12	-5.53828e-12	-1.23159e-11	-3.36085e-11	-4.42593e-11	-7.53154e-11	-1.32571e-10	-1.89014e-10	-2.7699e-10	-2.71967e-10	-2.49972e-10	-2.51095e-10
1.659	-2.3964e-12	-4.91328e-12	-7.94093e-12	-3.5171e-11	-4.61343e-11	-7.56279e-11	-1.32259e-10	-1.86202e-10	-2.72615e-10	-2.70092e-10	-2.4966e-10	-2.4922e-10
1.66	-2.0839e-12	-5.22578e-12	-5.44093e-12	-3.42335e-11	-4.70718e-11	-7.68779e-11	-1.30384e-10	-1.84952e-10	-2.71052e-10	-2.66342e-10	-2.45597e-10	-2.4672e-10
1.661	-2.7089e-12	-4.60078e-12	-7.31593e-12	-3.36085e-11	-4.76968e-11	-7.62529e-11	-1.30696e-10	-1.82764e-10	-2.6949e-10	-2.65092e-10	-2.47472e-10	-2.46095e-10
1.662	-2.7089e-12	-4.28828e-12	-1.01284e-11	-3.29835e-11	-4.80093e-11	-7.68779e-11	-1.30071e-10	-1.82764e-10	-2.67302e-10	-2.58842e-10	-2.45597e-10	-2.43907e-10
1.663	-2.7089e-12	-3.97578e-12	-9.19093e-12	-2.9546e-11	-4.95718e-11	-7.71904e-11	-1.28821e-10	-1.82139e-10	-2.65115e-10	-2.5853e-10	-2.43722e-10	-2.42345e-10
1.664	-3.3339e-12	-1.78828e-12	-7.31593e-12	-2.9546e-11	-4.80093e-11	-7.59404e-11	-1.27571e-10	-1.80889e-10	-2.62615e-10	-2.55405e-10	-2.38722e-10	-2.38907e-10
1.665	-2.3964e-12	-2.41328e-12	-8.25343e-12	-2.9546e-11	-4.95718e-11	-7.21904e-11	-1.26946e-10	-1.79639e-10	-2.60115e-10	-2.54155e-10	-2.3591e-10	-2.38282e-10
1.666	-4.2714e-12	-2.25783e-13	-1.07534e-11	-2.23585e-11	-4.89468e-11	-7.43779e-11	-1.24759e-10	-1.82452e-10	-2.57615e-10	-2.52905e-10	-2.33722e-10	-2.33907e-10
1.667	-3.0214e-12	8.67171e-14	-1.29409e-11	-2.0796e-11	-4.86343e-11	-7.03154e-11	-1.20696e-10	-1.82139e-10	-2.53552e-10	-2.4978e-10	-2.33097e-10	-2.3297e-10
1.668	-7.0839e-12	8.67171e-14	-1.70034e-11	-1.8296e-11	-4.42593e-11	-6.78154e-11	-1.19134e-10	-1.85889e-10	-2.51365e-10	-2.4853e-10	-2.2841e-10	-2.3422e-10
1.669	-4.2714e-12	-1.16328e-12	-1.73159e-11	-1.5796e-11	-4.64468e-11	-6.84404e-11	-1.15696e-10	-1.84327e-10	-2.48865e-10	-2.45092e-10	-2.2591e-10	-2.32657e-10
1.67	-7.0839e-12	-1.78828e-12	-1.82534e-11	-1.0171e-11	-4.70718e-11	-6.31279e-11	-1.14446e-10	-1.84639e-10	-2.45115e-10	-2.44467e-10	-2.22472e-10	-2.32345e-10
1.671	-3.6464e-12	-5.53828e-12	-2.07534e-11	-7.67096e-12	-4.67593e-11	-6.00029e-11	-1.09759e-10	-1.85264e-10	-2.4324e-10	-2.45717e-10	-2.21535e-10	-2.32657e-10
1.672	-3.3339e-12	-6.47578e-12	-2.20034e-11	-6.10846e-12	-4.86343e-11	-6.12529e-11	-1.05071e-10	-1.84014e-10	-2.40427e-10	-2.45092e-10	-2.19347e-10	-2.29532e-10
1.673	-2.3964e-12	-7.10078e-12	-2.10659e-11	-5.48346e-12	-4.89468e-11	-5.62529e-11	-1.06946e-10	-1.83702e-10	-2.40427e-10	-2.45405e-10	-2.20285e-10	-2.27657e-10
1.674	-1.1464e-12	-1.17883e-11	-2.35659e-11	-2.35845e-12	-4.80093e-11	-5.46904e-11	-1.05071e-10	-1.83702e-10	-2.37302e-10	-2.4728e-10	-2.1466e-10	-2.25157e-10
1.675	1.0411e-12	-8.66328e-12	-1.98159e-11	-3.29596e-12	-4.86343e-11	-5.34404e-11	-1.01946e-10	-1.81202e-10	-2.33552e-10	-2.45405e-10	-2.13722e-10	-2.2672e-10
1.676	1.6661e-12	-8.66328e-12	-2.01284e-11	1.39155e-12	-4.58218e-11	-5.03154e-11	-1.00384e-10	-1.78077e-10	-2.3324e-10	-2.46342e-10	-2.1091e-10	-2.22657e-10
1.677	7.6036e-12	-9.60078e-12	-2.10659e-11	3.57905e-12	-4.86343e-11	-5.06279e-11	-1.01009e-10	-1.74952e-10	-2.29802e-10	-2.4478e-10	-2.08097e-10	-2.21095e-10
1.678	7.6036e-12	-8.66328e-12	-2.01284e-11	4.20405e-12	-4.67593e-11	-4.90654e-11	-1.00696e-10	-1.70577e-10	-2.27615e-10	-2.43217e-10	-2.06222e-10	-2.19845e-10
1.679	9.4786e-12	-9.60078e-12	-2.20034e-11	2.32905e-12	-4.48843e-11	-4.78154e-11	-1.01009e-10	-1.64327e-10	-2.2199e-10	-2.41967e-10	-2.04972e-10	-2.1797e-10
1.68	1.10411e-11	-1.02258e-11	-2.29409e-11	4.51655e-12	-4.51968e-11	-4.65654e-11	-1.01634e-10	-1.60889e-10	-2.19177e-10	-2.40092e-10	-2.01535e-10	-2.15782e-10
1.681	9.1661e-12	-8.97578e-12	-2.35659e-11	4.82905e-12	-4.61343e-11	-4.71904e-11	-1.04446e-10	-1.55577e-10	-2.17615e-10	-2.41967e-10	-2.02785e-10	-2.11407e-10
1.682	1.19786e-11	-9.60078e-12	-2.26284e-11	4.20405e-12	-4.64468e-11	-4.50029e-11	-1.00696e-10	-1.53077e-10	-2.12927e-10	-2.40405e-10	-2.01847e-10	-2.09532e-10
1.683	1.19786e-11	-8.97578e-12	-2.23159e-11	7.66545e-13	-4.58218e-11	-4.43779e-11	-1.00384e-10	-1.51202e-10	-2.0699e-10	-2.40092e-10	-1.98722e-10	-2.08595e-10
1.684	1.10411e-11	-8.66328e-12	-2.48159e-11	4.82905e-12	-4.61343e-11	-4.53154e-11	-9.94463e-11	-1.49014e-10	-2.02302e-10	-2.40092e-10	-1.99035e-10	-2.06095e-10
1.685	1.10411e-11	-8.97578e-12	-2.20034e-11	4.20405e-12	-4.39468e-11	-4.59404e-11	-9.85088e-11	-1.47139e-10	-1.99802e-10	-2.3853e-10	-1.98722e-10	-2.03907e-10
1.686	7.6036e-12	-8.35078e-12	-2.16909e-11	2.64155e-12	-4.45718e-11	-4.59404e-11	-9.88213e-11	-1.46514e-10	-1.94177e-10	-2.37592e-10	-1.97785e-10	-1.99532e-10
1.687	6.0411e-12	-6.47578e-12	-2.07534e-11	1.41545e-13	-4.42593e-11	-4.50029e-11	-9.88213e-11	-1.44014e-10	-1.91052e-10	-2.35405e-10	-1.96222e-10	-1.97032e-10
1.688	3.5411e-12	-7.41328e-12	-1.88784e-11	-4.83455e-13	-4.58218e-11	-4.62529e-11	-9.91338e-11	-1.40889e-10	-1.88552e-10	-2.32905e-10	-1.95285e-10	-1.98282e-10
1.689	2.2911e-12	-8.03828e-12	-2.07534e-11	-1.42095e-12	-4.39468e-11	-4.84404e-11	-1.01321e-10	-1.42452e-10	-1.81365e-10	-2.3103e-10	-1.94035e-10	-1.97345e-10
1.69	-5.21397e-13	-8.66328e-12	-1.79409e-11	-1.10845e-12	-4.58218e-11	-4.96904e-11	-1.01321e-10	-1.42139e-10	-1.8199e-10	-2.28842e-10	-1.92472e-10	-1.9422e-10
1.691	-3.3339e-12	-8.66328e-12	-1.82534e-11	-4.23346e-12	-4.20718e-11	-4.84404e-11	-1.01009e-10	-1.40577e-10	-1.78552e-10	-2.25092e-10	-1.89972e-10	-1.95782e-10
1.692	-3.6464e-12	-9.60078e-12	-1.88784e-11	-6.42096e-12	-4.36343e-11	-4.96904e-11	-1.03196e-10	-1.39639e-10	-1.7449e-10	-2.21342e-10	-1.87472e-10	-1.93595e-10
1.693	-2.0839e-12	-9.91328e-12	-1.85659e-11	-6.42096e-12	-4.23843e-11	-5.12529e-11	-9.91338e-11	-1.37139e-10	-1.68552e-10	-2.1853e-10	-1.86222e-10	-1.93907e-10
1.694	-2.3964e-12	-1.24133e-11	-2.07534e-11	-7.04596e-12	-4.48843e-11	-5.06279e-11	-9.85088e-11	-1.37139e-10	-1.6949e-10	-2.17592e-10	-1.8466e-10	-1.90782e-10
1.695	-2.0839e-12	-9.91328e-12	-2.10659e-11	-8.60846e-12	-4.26968e-11	-4.81279e-11	-9.78838e-11	-1.35577e-10	-1.67927e-10	-2.1603e-10	-1.81222e-10	-1.8797e-10
1.696	-1.4589e-12	-9.28828e-12	-2.35659e-11	-8.29596e-12	-4.30093e-11	-5.03154e-11	-9.35088e-11	-1.34014e-10	-1.65427e-10	-2.1228e-10	-1.8091e-10	-1.86407e-10
1.697	-2.0839e-12	-9.60078e-12	-2.23159e-11	-8.92096e-12	-4.48843e-11	-4.93779e-11	-9.00713e-11	-1.33389e-10	-1.65427e-10	-2.1228e-10	-1.79972e-10	-1.8297e-10
1.698	1.03603e-13	-8.35078e-12	-2.45034e-11	-1.1421e-11	-4.26968e-11	-4.87529e-11	-8.94463e-11	-1.34639e-10	-1.6449e-10	-2.10717e-10	-1.80597e-10	-1.82032e-10
1.699	1.3536e-12	-8.97578e-12	-2.60659e-11	-1.0796e-11	-4.42593e-11	-4.56279e-11	-8.91338e-11	-1.34014e-10	-1.6199e-10	-2.11342e-10	-1.81847e-10	-1.82345e-10
1.7	7.28603e-13	-4.91328e-12	-2.88784e-11	-1.17335e-11	-4.23843e-11	-4.50029e-11	-8.75713e-11	-1.34014e-10	-1.62615e-10	-2.10092e-10	-1.80597e-10	-1.79845e-10
1.701	-5.21397e-13	-7.41328e-12	-3.10659e-11	-1.3296e-11	-4.26968e-11	-4.40654e-11	-8.78838e-11	-1.36827e-10	-1.60427e-10	-2.12592e-10	-1.79972e-10	-1.78595e-10
1.702	3.5411e-12	-4.60078e-12	-3.29409e-11	-1.2671e-11	-4.17593e-11	-4.15654e-11	-8.85088e-11	-1.35577e-10	-1.57927e-10	-2.11655e-10	-1.76535e-10	-1.74845e-10
1.703	1.9786e-12	-7.41328e-12	-3.26284e-11	-1.29835e-11	-4.11343e-11	-3.84404e-11	-8.81963e-11	-1.36202e-10	-1.6074e-10	-2.11967e-10	-1.75597e-10	-1.74532e-10
1.704	2.9161e-12	-6.78828e-12	-3.26284e-11	-1.1421e-11	-4.05093e-11	-3.59404e-11	-9.00713e-11	-1.38702e-10	-1.62302e-10	-2.14155e-10	-1.71535e-10	-1.7547e-10
1.705	5.4161e-12	-7.10078e-12	-3.32534e-11	-1.17335e-11	-3.89468e-11	-3.31279e-11	-8.85088e-11	-1.38389e-10	-1.58865e-10	-2.1228e-10	-1.66535e-10	-1.73595e-10
1.706	5.1036e-12	-8.03828e-12	-3.29409e-11	-9.54596e-12	-3.89468e-11	-2.96904e-11	-8.78838e-11	-1.37452e-10	-1.58865e-10	-2.12905e-10	-1.61847e-10	-1.71407e-10
1.707	7.9161e-12	-6.47578e-12	-3.13784e-11	-8.92096e-12	-3.80093e-11	-3.12529e-11	-9.03838e-11	-1.34327e-10	-1.60115e-10	-2.1103e-10	-1.58097e-10	-1.71407e-10
1.708	9.4786e-12	-7.41328e-12	-3.20034e-11	-9.85846e-12	-3.61343e-11	-2.87529e-11	-8.94463e-11	-1.31514e-10	-1.60115e-10	-2.11342e-10	-1.54972e-10	-1.72657e-10
1.709	1.07286e-11	-6.78828e-12	-2.82534e-11	-1.2046e-11	-3.76968e-11	-2.96904e-11	-8.88213e-11	-1.31827e-10	-1.5699e-10	-2.09467e-10	-1.51847e-10	-1.7172e-10
1.71	9.1661e-12	-6.47578e-12	-2.63784e-11	-1.2046e-11	-3.70718e-11	-2.62529e-11	-8.97588e-11	-1.28702e-10	-1.60427e-10	-2.08842e-10	-1.47785e-10	-1.72657e-10
1.711	1.01036e-11	-4.60078e-12	-2.35659e-11	-1.2671e-11	-3.70718e-11	-2.75029e-11	-9.00713e-11	-1.23702e-10	-1.55427e-10	-2.07905e-10	-1.45597e-10	-1.73907e-10
1.712	9.7911e-12	-3.97578e-12	-2.48159e-11	-1.2671e-11	-3.83218e-11	-2.93779e-11	-9.13213e-11	-1.25889e-10	-1.55427e-10	-2.0478e-10	-1.45285e-10	-1.73907e-10
1.713	6.9786e-12	-8.50783e-13	-2.04409e-11	-1.4546e-11	-3.83218e-11	-2.90654e-11	-9.00713e-11	-1.22452e-10	-1.5324e-10	-2.05092e-10	-1.45285e-10	-1.74532e-10
1.714	3.8536e-12	3.52422e-12	-1.95034e-11	-1.5796e-11	-3.89468e-11	-2.71904e-11	-8.97588e-11	-1.22452e-10	-1.5199e-10	-2.03842e-10	-1.4216e-10	-1.75782e-10
1.715	5.7286e-12	2.27422e-12	-1.85659e-11	-1.5796e-11	-3.89468e-11	-2.81279e-11	-9.10088e-11	-1.21202e-10	-1.4949e-10	-2.05092e-10	-1.44972e-10	-1.74845e-10
1.716	4.7911e-12	4.77422e-12	-1.98159e-11	-1.8296e-11	-4.30093e-11	-2.78154e-11	-9.41338e-11	-1.19014e-10	-1.47615e-10	-2.01655e-10	-1.4341e-10	-1.7422e-10
1.717	2.6036e-12	6.33672e-12	-1.82534e-11	-1.86085e-11	-3.98843e-11	-2.81279e-11	-9.28838e-11	-1.17452e-10	-1.48865e-10	-2.01967e-10	-1.43097e-10	-1.75782e-10
1.718	4.7911e-12	7.27422e-12	-1.95034e-11	-2.0171e-11	-4.33218e-11	-2.65654e-11	-9.69463e-11	-1.16514e-10	-1.46052e-10	-2.00092e-10	-1.4216e-10	-1.75157e-10
1.719	5.4161e-12	7.27422e-12	-2.04409e-11	-2.17335e-11	-4.45718e-11	-2.53154e-11	-9.75713e-11	-1.14327e-10	-1.46677e-10	-1.99467e-10	-1.42472e-10	-1.77657e-10
1.72	2.9161e-12	7.27422e-12	-2.26284e-11	-2.36085e-11	-4.51968e-11	-2.43779e-11	-1.01634e-10	-1.14952e-10	-1.47615e-10	-1.95405e-10	-1.44972e-10	-1.7672e-10
1.721	2.9161e-12	6.02422e-12	-2.16909e-11	-2.3921e-11	-4.80093e-11	-2.28154e-11	-1.04134e-10	-1.14014e-10	-1.47302e-10	-1.91342e-10	-1.4341e-10	-1.78282e-10
1.722	1.3536e-12	3.83672e-12	-2.10659e-11	-2.54835e-11	-4.64468e-11	-2.12529e-11	-1.03821e-10	-1.12764e-10	-1.46365e-10	-1.88217e-10	-1.43722e-10	-1.7922e-10
1.723	1.6661e-12	6.33672e-12	-2.26284e-11	-2.42335e-11	-4.76968e-11	-1.96904e-11	-1.02884e-10	-1.11827e-10	-1.48865e-10	-1.84467e-10	-1.46222e-10	-1.77032e-10
1.724	1.0411e-12	6.33672e-12	-2.29409e-11	-2.6421e-11	-5.08218e-11	-1.84404e-11	-1.03821e-10	-1.11202e-10	-1.47615e-10	-1.8103e-10	-1.4716e-10	-1.76095e-10
1.725	1.3536e-12	2.58672e-12	-2.54409e-11	-2.67335e-11	-4.92593e-11	-1.81279e-11	-1.04446e-10	-1.11827e-10	-1.47615e-10	-1.75405e-10	-1.49972e-10	-1.71407e-10
1.726	3.8536e-12	-2.25783e-13	-2.35659e-11	-2.61085e-11	-4.92593e-11	-1.93779e-11	-1.03509e-10	-1.10264e-10	-1.44177e-10	-1.7603e-10	-1.4966e-10	-1.70782e-10
1.727	4.4786e-12	-2.10078e-12	-2.60659e-11	-2.67335e-11	-5.05093e-11	-1.65654e-11	-1.01946e-10	-1.11827e-10	-1.41365e-10	-1.74155e-10	-1.4966e-10	-1.68595e-10
1.728	6.3536e-12	-4.28828e-12	-2.26284e-11	-2.7046e-11	-5.08218e-11	-2.00029e-11	-9.88213e-11	-1.14327e-10	-1.37927e-10	-1.74155e-10	-1.4966e-10	-1.6672e-10
1.729	8.2286e-12	-5.53828e-12	-2.51284e-11	-2.9546e-11	-5.23843e-11	-1.93779e-11	-9.66338e-11	-1.16514e-10	-1.3824e-10	-1.74155e-10	-1.47472e-10	-1.66407e-10
1.73	6.9786e-12	-6.47578e-12	-2.48159e-11	-2.9546e-11	-5.36343e-11	-2.09404e-11	-9.63213e-11	-1.16827e-10	-1.36052e-10	-1.7728e-10	-1.48097e-10	-1.6547e-10
1.731	1.04161e-11	-6.78828e-12	-2.70034e-11	-3.0796e-11	-5.30093e-11	-1.90654e-11	-9.44463e-11	-1.16514e-10	-1.3449e-10	-1.79467e-10	-1.49035e-10	-1.6422e-10
1.732	9.7911e-12	-9.91328e-12	-2.73159e-11	-3.11085e-11	-5.39468e-11	-2.18779e-11	-9.03838e-11	-1.17139e-10	-1.3324e-10	-1.78842e-10	-1.47785e-10	-1.62657e-10
1.733	1.07286e-11	-1.11633e-11	-2.73159e-11	-2.8296e-11	-5.45718e-11	-2.31279e-11	-8.78838e-11	-1.15577e-10	-1.34177e-10	-1.77592e-10	-1.44347e-10	-1.62657e-10
1.734	8.8536e-12	-1.05383e-11	-2.51284e-11	-2.67335e-11	-5.51968e-11	-2.62529e-11	-8.69463e-11	-1.14952e-10	-1.3199e-10	-1.77592e-10	-1.42472e-10	-1.60782e-10
1.735	8.5411e-12	-1.05383e-11	-2.76284e-11	-2.48585e-11	-5.61343e-11	-2.75029e-11	-8.35088e-11	-1.12764e-10	-1.3449e-10	-1.77905e-10	-1.41847e-10	-1.62657e-10
1.736	6.3536e-12	-1.17883e-11	-2.66909e-11	-2.4546e-11	-5.51968e-11	-2.81279e-11	-8.31963e-11	-1.15889e-10	-1.32615e-10	-1.76342e-10	-1.39347e-10	-1.58907e-10
1.737	5.7286e-12	-1.24133e-11	-2.73159e-11	-2.5796e-11	-5.33218e-11	-3.09404e-11	-7.81963e-11	-1.13702e-10	-1.32302e-10	-1.7478e-10	-1.38097e-10	-1.6047e-10
1.738	7.2911e-12	-1.05383e-11	-2.66909e-11	-2.23585e-11	-5.51968e-11	-2.84404e-11	-7.66338e-11	-1.09952e-10	-1.31677e-10	-1.7353e-10	-1.39347e-10	-1.5922e-10
1.739	2.6036e-12	-1.17883e-11	-2.57534e-11	-2.2046e-11	-5.20718e-11	-3.03154e-11	-7.25713e-11	-1.11202e-10	-1.31052e-10	-1.70405e-10	-1.37472e-10	-1.5797e-10
1.74	3.8536e-12	-1.17883e-11	-2.51284e-11	-2.0171e-11	-5.20718e-11	-2.84404e-11	-7.03838e-11	-1.12764e-10	-1.2574e-10	-1.6603e-10	-1.34347e-10	-1.54532e-10
1.741	5.4161e-12	-9.91328e-12	-2.57534e-11	-2.1421e-11	-5.05093e-11	-2.71904e-11	-6.78838e-11	-1.11202e-10	-1.26052e-10	-1.6353e-10	-1.34347e-10	-1.5422e-10
1.742	7.9161e-12	-1.02258e-11	-2.88784e-11	-1.86085e-11	-5.05093e-11	-2.65654e-11	-6.44463e-11	-1.11827e-10	-1.2574e-10	-1.6228e-10	-1.33097e-10	-1.53595e-10
1.743	6.0411e-12	-1.21008e-11	-3.07534e-11	-2.2671e-11	-5.01968e-11	-2.43779e-11	-6.66338e-11	-1.09014e-10	-1.2449e-10	-1.6103e-10	-1.31222e-10	-1.5297e-10
1.744	7.6036e-12	-1.17883e-11	-3.26284e-11	-2.04835e-11	-5.05093e-11	-2.00029e-11	-6.75713e-11	-1.06202e-10	-1.2199e-10	-1.55717e-10	-1.2966e-10	-1.51095e-10
1.745	8.8536e-12	-1.30383e-11	-3.29409e-11	-2.48585e-11	-5.05093e-11	-2.03154e-11	-6.47588e-11	-1.03702e-10	-1.20115e-10	-1.56655e-10	-1.26847e-10	-1.52032e-10
1.746	8.8536e-12	-8.97578e-12	-3.60659e-11	-2.5171e-11	-4.95718e-11	-1.65654e-11	-6.60088e-11	-1.01514e-10	-1.20115e-10	-1.56655e-10	-1.2716e-10	-1.52657e-10
1.747	1.29161e-11	-1.14758e-11	-3.54409e-11	-2.5171e-11	-4.83218e-11	-1.37529e-11	-6.88213e-11	-1.02139e-10	-1.19177e-10	-1.54155e-10	-1.22785e-10	-1.5422e-10
1.748	1.16661e-11	-8.66328e-12	-3.76284e-11	-2.7671e-11	-5.05093e-11	-1.18779e-11	-6.94463e-11	-1.01827e-10	-1.1699e-10	-1.5478e-10	-1.22785e-10	-1.55157e-10
1.749	1.32286e-11	-7.10078e-12	-3.45034e-11	-2.5796e-11	-5.08218e-11	-1.18779e-11	-6.94463e-11	-1.00264e-10	-1.17302e-10	-1.5103e-10	-1.20597e-10	-1.53282e-10
1.75	1.26036e-11	-6.16328e-12	-3.35659e-11	-2.7671e-11	-5.14468e-11	-1.00029e-11	-6.75713e-11	-1.02764e-10	-1.16677e-10	-1.5103e-10	-1.1841e-10	-1.5172e-10
1.751	1.38536e-11	-6.78828e-12	-3.07534e-11	-2.42335e-11	-4.98843e-11	-8.75293e-12	-6.44463e-11	-1.01514e-10	-1.1574e-10	-1.4853e-10	-1.17472e-10	-1.52032e-10
1.752	1.54161e-11	-4.60078e-12	-2.82534e-11	-2.5171e-11	-5.05093e-11	-1.00029e-11	-6.44463e-11	-1.03389e-10	-1.14802e-10	-1.48842e-10	-1.14035e-10	-1.55157e-10
1.753	1.51036e-11	-4.91328e-12	-2.23159e-11	-2.29835e-11	-4.61343e-11	-1.09404e-11	-6.41338e-11	-1.03389e-10	-1.15115e-10	-1.47592e-10	-1.11222e-10	-1.52032e-10
1.754	1.54161e-11	-6.16328e-12	-2.13784e-11	-2.36085e-11	-4.48843e-11	-7.81543e-12	-6.56963e-11	-1.05264e-10	-1.10115e-10	-1.48217e-10	-1.09972e-10	-1.51407e-10
1.755	1.72911e-11	-6.78828e-12	-1.79409e-11	-2.4546e-11	-4.30093e-11	-7.19043e-12	-6.28838e-11	-1.06827e-10	-1.09802e-10	-1.49155e-10	-1.04972e-10	-1.52345e-10
1.756	1.63536e-11	-8.97578e-12	-1.85659e-11	-2.4546e-11	-3.55093e-11	-9.06543e-12	-6.41338e-11	-1.08702e-10	-1.08552e-10	-1.48842e-10	-1.01847e-10	-1.51095e-10
1.757	1.79161e-11	-1.08508e-11	-1.51284e-11	-2.42335e-11	-3.36343e-11	-9.06543e-12	-6.13213e-11	-1.08389e-10	-1.0574e-10	-1.46967e-10	-9.99723e-11	-1.48907e-10
1.758	2.01036e-11	-1.14758e-11	-1.48159e-11	-2.23585e-11	-3.01968e-11	-9.37793e-12	-6.13213e-11	-1.11202e-10	-1.0574e-10	-1.46342e-10	-1.01847e-10	-1.47345e-10
1.759	2.29161e-11	-1.39758e-11	-1.20034e-11	-2.0171e-11	-2.61343e-11	-1.06279e-11	-5.91338e-11	-1.08702e-10	-1.05115e-10	-1.4478e-10	-9.90348e-11	-1.45157e-10
1.76	2.54161e-11	-1.24133e-11	-1.16909e-11	-1.8921e-11	-2.55093e-11	-1.06279e-11	-5.81963e-11	-1.06827e-10	-1.02302e-10	-1.42905e-10	-9.87223e-11	-1.4047e-10
1.761	2.76036e-11	-1.33508e-11	-9.19093e-12	-1.98585e-11	-2.39468e-11	-1.03154e-11	-5.85088e-11	-1.06514e-10	-9.82397e-11	-1.40717e-10	-9.59098e-11	-1.38595e-10
1.762	3.01036e-11	-1.49133e-11	-9.81593e-12	-2.04835e-11	-2.39468e-11	-9.37793e-12	-5.53838e-11	-1.05889e-10	-1.00115e-10	-1.4103e-10	-9.59098e-11	-1.35782e-10
1.763	3.10411e-11	-1.21008e-11	-9.19093e-12	-1.73585e-11	-2.36343e-11	-1.09404e-11	-5.38213e-11	-1.05264e-10	-1.0074e-10	-1.4103e-10	-9.52848e-11	-1.35157e-10
1.764	3.04161e-11	-1.27258e-11	-9.19093e-12	-1.79835e-11	-2.36343e-11	-8.12793e-12	-5.41338e-11	-1.04639e-10	-9.85521e-11	-1.39155e-10	-9.52848e-11	-1.31407e-10
1.765	3.13536e-11	-1.42883e-11	-9.81593e-12	-1.92335e-11	-2.33218e-11	-7.50293e-12	-5.28838e-11	-1.04639e-10	-9.85521e-11	-1.40405e-10	-9.68473e-11	-1.32032e-10
1.766	2.97911e-11	-1.42883e-11	-9.19093e-12	-2.1421e-11	-2.70718e-11	-9.69043e-12	-5.31963e-11	-1.00889e-10	-9.88647e-11	-1.40717e-10	-9.77848e-11	-1.28907e-10
1.767	3.04161e-11	-1.24133e-11	-9.50343e-12	-2.0796e-11	-2.39468e-11	-9.37793e-12	-5.31963e-11	-1.01202e-10	-9.88647e-11	-1.41655e-10	-9.99723e-11	-1.28595e-10
1.768	2.76036e-11	-1.24133e-11	-9.81593e-12	-2.04835e-11	-2.48843e-11	-6.25293e-12	-5.35088e-11	-1.01202e-10	-9.66771e-11	-1.42592e-10	-9.84098e-11	-1.27345e-10
1.769	2.69786e-11	-1.30383e-11	-8.25343e-12	-2.3296e-11	-2.39468e-11	-7.19043e-12	-5.41338e-11	-9.80767e-11	-9.66771e-11	-1.4353e-10	-9.99723e-11	-1.27032e-10
1.77	2.22911e-11	-1.14758e-11	-8.87843e-12	-2.5171e-11	-2.45718e-11	-1.06279e-11	-5.63213e-11	-1.01202e-10	-9.60521e-11	-1.42905e-10	-9.93473e-11	-1.25782e-10
1.771	2.13536e-11	-1.17883e-11	-8.56593e-12	-2.7671e-11	-2.39468e-11	-9.37793e-12	-5.53838e-11	-9.90141e-11	-9.73021e-11	-1.4103e-10	-9.87223e-11	-1.27032e-10
1.772	2.04161e-11	-1.05383e-11	-1.04409e-11	-2.73585e-11	-2.26968e-11	-1.12529e-11	-5.81963e-11	-9.87017e-11	-9.85521e-11	-1.41967e-10	-1.00285e-10	-1.26407e-10
1.773	1.91661e-11	-1.08508e-11	-8.56593e-12	-3.17335e-11	-2.20718e-11	-1.06279e-11	-5.85088e-11	-9.90141e-11	-9.51147e-11	-1.39155e-10	-1.0091e-10	-1.2672e-10
1.774	2.04161e-11	-1.42883e-11	-1.10659e-11	-3.3296e-11	-2.20718e-11	-1.37529e-11	-5.72588e-11	-9.90141e-11	-9.54271e-11	-1.39155e-10	-9.96598e-11	-1.22345e-10
1.775	2.29161e-11	-1.58508e-11	-1.23159e-11	-3.67335e-11	-2.14468e-11	-1.46904e-11	-5.81963e-11	-9.80767e-11	-9.38647e-11	-1.3603e-10	-9.87223e-11	-1.25157e-10
1.776	2.16661e-11	-1.42883e-11	-1.45034e-11	-3.95459e-11	-2.11343e-11	-1.65654e-11	-5.78838e-11	-1.00577e-10	-9.35521e-11	-1.32592e-10	-9.65348e-11	-1.23907e-10
1.777	2.41661e-11	-1.55383e-11	-1.54409e-11	-4.17335e-11	-1.95718e-11	-1.75029e-11	-5.63213e-11	-1.01514e-10	-9.23021e-11	-1.30717e-10	-9.52848e-11	-1.23282e-10
1.778	2.35411e-11	-1.49133e-11	-1.73159e-11	-4.36085e-11	-1.89468e-11	-1.96904e-11	-5.66338e-11	-1.03702e-10	-9.23021e-11	-1.28217e-10	-9.49723e-11	-1.22032e-10
1.779	2.29161e-11	-1.33508e-11	-1.79409e-11	-4.42335e-11	-1.80093e-11	-2.18779e-11	-5.16338e-11	-1.04952e-10	-9.07397e-11	-1.28842e-10	-9.21598e-11	-1.2047e-10
1.78	2.38536e-11	-1.55383e-11	-1.85659e-11	-4.54835e-11	-1.64468e-11	-1.93779e-11	-5.44463e-11	-1.07452e-10	-8.85521e-11	-1.2728e-10	-8.84098e-11	-1.18595e-10
1.781	2.35411e-11	-1.52258e-11	-1.82534e-11	-4.67335e-11	-1.55093e-11	-2.06279e-11	-5.47588e-11	-1.03702e-10	-8.76147e-11	-1.29155e-10	-8.84098e-11	-1.22032e-10
1.782	2.41661e-11	-1.55383e-11	-1.73159e-11	-4.67335e-11	-1.58218e-11	-1.65654e-11	-5.41338e-11	-1.03702e-10	-8.76147e-11	-1.29155e-10	-8.65348e-11	-1.2047e-10
1.783	2.19786e-11	-1.52258e-11	-1.76284e-11	-4.67335e-11	-1.73843e-11	-1.68779e-11	-5.41338e-11	-1.02452e-10	-8.57397e-11	-1.31655e-10	-8.15348e-11	-1.17032e-10
1.784	1.94786e-11	-1.71008e-11	-1.85659e-11	-4.48585e-11	-1.73843e-11	-1.50029e-11	-5.50713e-11	-1.02452e-10	-8.57397e-11	-1.30717e-10	-7.96598e-11	-1.15157e-10
1.785	1.76036e-11	-2.02258e-11	-1.98159e-11	-4.48585e-11	-1.83218e-11	-1.53154e-11	-5.47588e-11	-9.90141e-11	-8.26147e-11	-1.32905e-10	-7.96598e-11	-1.12657e-10
1.786	1.47911e-11	-2.02258e-11	-1.88784e-11	-4.36085e-11	-1.67593e-11	-1.46904e-11	-5.35088e-11	-9.62017e-11	-8.23021e-11	-1.30717e-10	-7.93473e-11	-1.12657e-10
1.787	1.10411e-11	-2.17883e-11	-1.88784e-11	-4.14209e-11	-1.70718e-11	-1.40654e-11	-5.38213e-11	-9.58891e-11	-8.29271e-11	-1.30717e-10	-7.77848e-11	-1.10782e-10
1.788	1.13536e-11	-2.27258e-11	-2.10659e-11	-3.8921e-11	-2.05093e-11	-1.40654e-11	-5.13213e-11	-9.37017e-11	-7.98021e-11	-1.33842e-10	-7.80973e-11	-1.06407e-10
1.789	9.7911e-12	-2.08508e-11	-1.88784e-11	-3.8296e-11	-2.26968e-11	-1.37529e-11	-5.00713e-11	-9.02641e-11	-8.07397e-11	-1.32905e-10	-7.62223e-11	-1.0422e-10
1.79	7.9161e-12	-2.24133e-11	-1.48159e-11	-3.3921e-11	-2.58218e-11	-1.50029e-11	-4.75713e-11	-8.93266e-11	-8.07397e-11	-1.3228e-10	-7.68473e-11	-1.02657e-10
1.791	4.7911e-12	-2.52258e-11	-1.26284e-11	-3.2671e-11	-2.58218e-11	-1.50029e-11	-4.56963e-11	-8.62017e-11	-7.94897e-11	-1.3228e-10	-7.59098e-11	-9.92197e-11
1.792	1.9786e-12	-2.67883e-11	-7.94093e-12	-3.1421e-11	-2.73843e-11	-1.40654e-11	-4.44463e-11	-8.55766e-11	-7.82397e-11	-1.3228e-10	-7.62223e-11	-9.85947e-11
1.793	2.6036e-12	-2.99133e-11	-5.12843e-12	-3.2671e-11	-2.67593e-11	-1.37529e-11	-4.31963e-11	-8.71391e-11	-7.76147e-11	-1.2603e-10	-7.24723e-11	-9.79697e-11
1.794	3.8536e-12	-3.05383e-11	-1.37843e-12	-3.29835e-11	-2.73843e-11	-1.50029e-11	-4.03838e-11	-8.18266e-11	-7.54271e-11	-1.2728e-10	-7.43473e-11	-9.48447e-11
1.795	-2.08897e-13	-3.42883e-11	1.12157e-12	-3.2671e-11	-2.73843e-11	-1.62529e-11	-4.35088e-11	-8.12016e-11	-7.41771e-11	-1.21342e-10	-7.12223e-11	-9.54697e-11
1.796	7.28603e-13	-3.39758e-11	2.37157e-12	-3.3296e-11	-2.89468e-11	-1.56279e-11	-4.13213e-11	-7.93266e-11	-7.16771e-11	-1.21967e-10	-6.93473e-11	-9.42197e-11
1.797	1.3536e-12	-3.36633e-11	3.30907e-12	-2.92335e-11	-2.67593e-11	-1.71904e-11	-4.44463e-11	-7.93266e-11	-6.98021e-11	-1.1603e-10	-6.96598e-11	-9.45322e-11
1.798	2.2911e-12	-3.42883e-11	1.43407e-12	-3.0796e-11	-2.92593e-11	-1.93779e-11	-4.25713e-11	-7.71391e-11	-7.04271e-11	-1.14155e-10	-6.74723e-11	-9.42197e-11
1.799	5.1036e-12	-3.46008e-11	-1.37843e-12	-2.7671e-11	-2.89468e-11	-2.09404e-11	-4.35088e-11	-7.71391e-11	-6.91771e-11	-1.11967e-10	-6.80973e-11	-9.04697e-11
1.8	6.9786e-12	-3.24133e-11	-1.69093e-12	-2.98585e-11	-2.76968e-11	-2.06279e-11	-4.41338e-11	-7.74516e-11	-6.91771e-11	-1.1353e-10	-6.62223e-11	-9.20322e-11
1.801	7.9161e-12	-3.02258e-11	-1.69093e-12	-2.54835e-11	-2.48843e-11	-2.09404e-11	-4.22588e-11	-7.62016e-11	-6.82397e-11	-1.1353e-10	-6.43473e-11	-9.48447e-11
1.802	9.1661e-12	-2.92883e-11	-3.25343e-12	-2.5796e-11	-2.42593e-11	-2.31279e-11	-4.22588e-11	-7.46391e-11	-6.73021e-11	-1.1353e-10	-6.55973e-11	-9.89072e-11
1.803	1.07286e-11	-2.86633e-11	-3.87843e-12	-2.48585e-11	-2.48843e-11	-2.31279e-11	-4.28838e-11	-7.40141e-11	-6.76147e-11	-1.10717e-10	-6.49723e-11	-1.00157e-10
1.804	1.10411e-11	-2.71008e-11	-2.31593e-12	-2.6421e-11	-2.58218e-11	-2.37529e-11	-3.94463e-11	-7.24516e-11	-6.73021e-11	-1.10405e-10	-6.49723e-11	-1.04845e-10
1.805	1.26036e-11	-2.67883e-11	-4.40927e-13	-2.36085e-11	-2.42593e-11	-2.37529e-11	-3.69463e-11	-7.27641e-11	-6.79271e-11	-1.11967e-10	-6.80973e-11	-1.07345e-10
1.806	1.54161e-11	-2.67883e-11	-1.69093e-12	-2.42335e-11	-2.26968e-11	-2.28154e-11	-3.60088e-11	-6.93266e-11	-6.69897e-11	-1.1103e-10	-6.71598e-11	-1.09532e-10
1.807	1.76036e-11	-2.83508e-11	-7.53427e-13	-2.3296e-11	-2.30093e-11	-2.37529e-11	-3.41338e-11	-7.12016e-11	-6.91771e-11	-1.10405e-10	-6.84098e-11	-1.12657e-10
1.808	1.44786e-11	-2.99133e-11	8.09074e-13	-2.36085e-11	-2.14468e-11	-2.31279e-11	-3.60088e-11	-7.15141e-11	-7.10521e-11	-1.11967e-10	-6.74723e-11	-1.12032e-10
1.809	1.35411e-11	-3.21008e-11	-4.40927e-13	-2.17335e-11	-2.23843e-11	-2.09404e-11	-3.35088e-11	-7.18266e-11	-7.10521e-11	-1.10717e-10	-7.05973e-11	-1.15157e-10
1.81	1.44786e-11	-2.96008e-11	3.30907e-12	-2.29835e-11	-2.08218e-11	-1.84404e-11	-3.60088e-11	-7.46391e-11	-7.32397e-11	-1.09467e-10	-7.09098e-11	-1.1547e-10
1.811	1.13536e-11	-3.21008e-11	2.37157e-12	-2.2046e-11	-2.14468e-11	-1.81279e-11	-3.53838e-11	-7.43266e-11	-7.48021e-11	-1.06342e-10	-7.15348e-11	-1.15782e-10
1.812	1.19786e-11	-3.27258e-11	3.30907e-12	-2.2671e-11	-2.51968e-11	-1.87529e-11	-3.50713e-11	-7.55766e-11	-7.48021e-11	-1.0603e-10	-7.05973e-11	-1.1672e-10
1.813	1.04161e-11	-3.14758e-11	5.49657e-12	-2.17335e-11	-2.61343e-11	-1.68779e-11	-3.56963e-11	-7.71391e-11	-7.38647e-11	-1.04155e-10	-7.43473e-11	-1.15157e-10
1.814	1.07286e-11	-3.24133e-11	4.24657e-12	-2.1421e-11	-2.70718e-11	-1.56279e-11	-3.35088e-11	-7.80766e-11	-7.51147e-11	-1.0353e-10	-7.05973e-11	-1.15157e-10
1.815	8.2286e-12	-3.14758e-11	4.55907e-12	-2.3296e-11	-2.80093e-11	-1.65654e-11	-3.38213e-11	-7.99516e-11	-7.60521e-11	-1.01342e-10	-7.02848e-11	-1.14845e-10
1.816	6.0411e-12	-3.27258e-11	3.62157e-12	-2.29835e-11	-2.92593e-11	-1.59404e-11	-3.28838e-11	-8.08891e-11	-7.57397e-11	-9.75924e-11	-7.34098e-11	-1.15157e-10
1.817	5.7286e-12	-3.27258e-11	4.24657e-12	-2.36085e-11	-2.98843e-11	-1.28154e-11	-3.28838e-11	-8.02641e-11	-7.41771e-11	-9.44674e-11	-7.09098e-11	-1.11095e-10
1.818	5.7286e-12	-2.99133e-11	5.18407e-12	-2.3921e-11	-3.14468e-11	-1.15654e-11	-3.19463e-11	-7.77641e-11	-7.41771e-11	-9.22798e-11	-6.87223e-11	-1.0922e-10
1.819	1.3536e-12	-2.71008e-11	5.80907e-12	-2.23585e-11	-3.14468e-11	-1.37529e-11	-2.94463e-11	-7.90141e-11	-7.69897e-11	-8.97798e-11	-7.09098e-11	-1.07032e-10
1.82	4.4786e-12	-2.52258e-11	7.68407e-12	-2.48585e-11	-2.98843e-11	-9.06543e-12	-2.94463e-11	-7.80766e-11	-7.57397e-11	-8.75924e-11	-7.09098e-11	-1.06407e-10
1.821	1.9786e-12	-2.36633e-11	8.62157e-12	-2.29835e-11	-2.95718e-11	-9.37793e-12	-2.78838e-11	-7.68266e-11	-7.51147e-11	-8.38424e-11	-7.05973e-11	-1.03595e-10
1.822	7.28603e-13	-2.05383e-11	9.87157e-12	-2.04835e-11	-2.98843e-11	-7.19043e-12	-2.78838e-11	-7.58891e-11	-7.54271e-11	-8.25924e-11	-6.68473e-11	-1.01095e-10
1.823	1.03603e-13	-1.77258e-11	1.17466e-11	-2.2046e-11	-2.83218e-11	-5.00293e-12	-2.75713e-11	-7.49516e-11	-7.44897e-11	-8.13424e-11	-6.71598e-11	-9.98447e-11
1.824	1.03603e-13	-1.71008e-11	1.04966e-11	-1.9546e-11	-2.45718e-11	-5.00293e-12	-2.78838e-11	-7.52641e-11	-7.16771e-11	-7.88424e-11	-6.49723e-11	-1.0047e-10
1.825	1.03603e-13	-1.89758e-11	8.93407e-12	-1.8921e-11	-2.42593e-11	-4.69043e-12	-2.63213e-11	-7.49516e-11	-6.82397e-11	-7.82174e-11	-6.46598e-11	-9.92197e-11
1.826	-3.0214e-12	-1.96008e-11	9.87157e-12	-1.98585e-11	-2.14468e-11	-5.94043e-12	-2.72588e-11	-7.24516e-11	-6.98021e-11	-7.63424e-11	-6.24723e-11	-9.85947e-11
1.827	1.3536e-12	-1.74133e-11	6.43407e-12	-1.86085e-11	-1.70718e-11	-6.87793e-12	-2.91338e-11	-7.46391e-11	-6.54271e-11	-7.54048e-11	-5.96598e-11	-9.82822e-11
1.828	-1.1464e-12	-1.71008e-11	4.24657e-12	-1.8296e-11	-1.61343e-11	-6.25293e-12	-3.10088e-11	-7.21391e-11	-6.35521e-11	-7.41548e-11	-5.80973e-11	-9.67197e-11
1.829	1.03603e-13	-1.55383e-11	1.74657e-12	-1.79835e-11	-1.36343e-11	-8.44043e-12	-3.22588e-11	-7.33891e-11	-5.85521e-11	-7.29048e-11	-5.55973e-11	-9.60947e-11
1.83	-5.21397e-13	-1.55383e-11	-2.94093e-12	-2.17335e-11	-1.64468e-11	-1.00029e-11	-3.53838e-11	-7.33891e-11	-5.54271e-11	-7.25924e-11	-5.46598e-11	-9.42197e-11
1.831	-2.3964e-12	-1.52258e-11	-6.69093e-12	-2.04835e-11	-1.17593e-11	-6.87793e-12	-3.53838e-11	-7.08891e-11	-5.38647e-11	-7.16548e-11	-5.02848e-11	-9.29697e-11
1.832	-3.3339e-12	-1.33508e-11	-8.25343e-12	-1.7046e-11	-1.20718e-11	-6.56543e-12	-3.50713e-11	-6.77641e-11	-5.66771e-11	-6.97798e-11	-4.93473e-11	-9.54697e-11
1.833	-5.2089e-12	-1.24133e-11	-8.56593e-12	-1.8921e-11	-1.17593e-11	-7.19043e-12	-3.66338e-11	-6.68266e-11	-5.32397e-11	-7.00924e-11	-4.62223e-11	-9.42197e-11
1.834	-4.2714e-12	-1.02258e-11	-1.20034e-11	-1.7046e-11	-1.17593e-11	-5.62793e-12	-3.72588e-11	-6.65141e-11	-5.41771e-11	-7.19674e-11	-4.27848e-11	-9.23447e-11
1.835	-5.8339e-12	-9.60078e-12	-1.32534e-11	-1.8296e-11	-1.30093e-11	-5.94043e-12	-3.63213e-11	-6.21391e-11	-5.38647e-11	-7.10298e-11	-4.18473e-11	-9.32822e-11
1.836	-6.7714e-12	-7.10078e-12	-1.13784e-11	-1.7671e-11	-1.26968e-11	-5.31543e-12	-3.69463e-11	-6.27641e-11	-5.38647e-11	-7.16548e-11	-4.24723e-11	-9.39072e-11
1.837	-7.7089e-12	-5.85078e-12	-1.29409e-11	-1.5796e-11	-1.17593e-11	-2.19043e-12	-3.53838e-11	-6.15141e-11	-5.29271e-11	-7.38424e-11	-4.21598e-11	-9.04697e-11
1.838	-1.02089e-11	-3.66328e-12	-1.29409e-11	-1.5796e-11	-1.45718e-11	-2.81543e-12	-3.50713e-11	-6.05766e-11	-5.07397e-11	-7.38424e-11	-4.40348e-11	-9.35947e-11
1.839	-1.17714e-11	-3.97578e-12	-1.35659e-11	-1.86085e-11	-1.48843e-11	-2.19043e-12	-3.75713e-11	-5.80766e-11	-5.16771e-11	-7.60298e-11	-4.40348e-11	-9.70322e-11
1.84	-1.45839e-11	-2.10078e-12	-1.32534e-11	-1.7671e-11	-1.76968e-11	-2.50293e-12	-3.78838e-11	-5.52641e-11	-5.04271e-11	-7.60298e-11	-4.49723e-11	-9.60947e-11
1.841	-1.58339e-11	-1.47578e-12	-1.70034e-11	-1.9546e-11	-1.58218e-11	-3.44043e-12	-4.03838e-11	-5.77641e-11	-5.16771e-11	-7.88424e-11	-4.71598e-11	-9.64072e-11
1.842	-1.92714e-11	8.67171e-14	-1.76284e-11	-2.2671e-11	-1.67593e-11	-6.25293e-12	-3.81963e-11	-5.58891e-11	-4.94897e-11	-7.66548e-11	-4.74723e-11	-9.79697e-11
1.843	-1.95839e-11	7.11717e-13	-1.79409e-11	-2.29835e-11	-1.89468e-11	-8.12793e-12	-3.88213e-11	-6.15141e-11	-4.88647e-11	-7.66548e-11	-5.05973e-11	-9.89072e-11
1.844	-2.08339e-11	3.99217e-13	-2.01284e-11	-2.29835e-11	-1.83218e-11	-1.50029e-11	-3.85088e-11	-6.12016e-11	-4.94897e-11	-7.79048e-11	-5.18473e-11	-9.67197e-11
1.845	-2.17714e-11	-2.25783e-13	-1.98159e-11	-2.7046e-11	-1.80093e-11	-1.53154e-11	-3.91338e-11	-6.33891e-11	-4.66771e-11	-7.69674e-11	-5.21598e-11	-9.60947e-11
1.846	-2.17714e-11	-1.78828e-12	-2.38784e-11	-2.5796e-11	-1.98843e-11	-1.50029e-11	-3.94463e-11	-6.52641e-11	-4.54271e-11	-7.60298e-11	-5.34098e-11	-9.23447e-11
1.847	-2.45839e-11	8.67171e-14	-2.38784e-11	-2.7671e-11	-1.61343e-11	-1.68779e-11	-4.00713e-11	-6.49516e-11	-4.79271e-11	-7.54048e-11	-5.46598e-11	-9.10947e-11
1.848	-2.27089e-11	-3.97578e-12	-2.48159e-11	-2.79835e-11	-1.76968e-11	-1.93779e-11	-3.91338e-11	-6.62016e-11	-4.54271e-11	-7.41548e-11	-5.62223e-11	-8.51572e-11
1.849	-2.42714e-11	-5.22578e-12	-2.51284e-11	-2.61085e-11	-1.67593e-11	-1.90654e-11	-3.97588e-11	-6.52641e-11	-4.88647e-11	-7.47798e-11	-5.52848e-11	-8.39072e-11
1.85	-2.48964e-11	-6.16328e-12	-2.35659e-11	-2.4546e-11	-1.70718e-11	-1.78154e-11	-3.94463e-11	-6.46391e-11	-4.79271e-11	-7.19674e-11	-5.59098e-11	-8.01572e-11
1.851	-2.48964e-11	-7.10078e-12	-2.41909e-11	-2.5796e-11	-1.55093e-11	-1.96904e-11	-4.00713e-11	-6.49516e-11	-4.63647e-11	-6.91548e-11	-5.93473e-11	-7.85947e-11
1.852	-2.36464e-11	-8.03828e-12	-2.32534e-11	-2.8296e-11	-1.42593e-11	-1.65654e-11	-4.31963e-11	-6.55766e-11	-4.35521e-11	-6.79048e-11	-6.05973e-11	-7.54697e-11
1.853	-2.39589e-11	-8.97578e-12	-2.85659e-11	-2.73585e-11	-1.55093e-11	-1.84404e-11	-4.22588e-11	-6.46391e-11	-4.38647e-11	-6.75924e-11	-6.34098e-11	-7.51572e-11
1.854	-2.42714e-11	-6.47578e-12	-2.95034e-11	-3.0171e-11	-1.36343e-11	-1.75029e-11	-4.53838e-11	-6.40141e-11	-4.41771e-11	-6.35298e-11	-6.27848e-11	-7.23447e-11
1.855	-2.30214e-11	-9.60078e-12	-2.79409e-11	-2.92335e-11	-1.45718e-11	-1.56279e-11	-4.60088e-11	-6.24516e-11	-4.26147e-11	-6.07174e-11	-6.15348e-11	-7.04697e-11
1.856	-2.30214e-11	-9.28828e-12	-2.73159e-11	-2.8921e-11	-1.76968e-11	-1.50029e-11	-4.72588e-11	-6.40141e-11	-3.98021e-11	-5.88424e-11	-6.18473e-11	-6.89072e-11
1.857	-2.14589e-11	-9.28828e-12	-2.73159e-11	-3.17335e-11	-1.73843e-11	-1.62529e-11	-4.78838e-11	-6.33891e-11	-4.01147e-11	-5.54048e-11	-6.34098e-11	-6.67197e-11
1.858	-2.05214e-11	-7.41328e-12	-3.16909e-11	-3.1421e-11	-1.73843e-11	-1.46904e-11	-4.88213e-11	-6.52641e-11	-4.23021e-11	-5.41548e-11	-6.21598e-11	-6.79697e-11
1.859	-2.23964e-11	-6.78828e-12	-3.07534e-11	-3.3921e-11	-1.83218e-11	-1.43779e-11	-4.85088e-11	-6.18266e-11	-4.32397e-11	-5.47798e-11	-6.02848e-11	-6.26572e-11
1.86	-2.11464e-11	-8.03828e-12	-3.13784e-11	-3.0171e-11	-1.80093e-11	-1.59404e-11	-4.75713e-11	-5.99516e-11	-4.57397e-11	-5.41548e-11	-6.18473e-11	-6.20322e-11
1.861	-2.33339e-11	-1.02258e-11	-3.04409e-11	-3.0796e-11	-1.86343e-11	-1.37529e-11	-4.69463e-11	-5.99516e-11	-4.69897e-11	-5.63424e-11	-6.05973e-11	-5.95322e-11
1.862	-2.17714e-11	-8.66328e-12	-3.10659e-11	-2.7671e-11	-2.11343e-11	-1.18779e-11	-4.66338e-11	-5.87016e-11	-4.85521e-11	-5.85298e-11	-6.12223e-11	-5.76572e-11
1.863	-2.17714e-11	-9.91328e-12	-3.04409e-11	-2.67335e-11	-2.26968e-11	-9.37793e-12	-4.41338e-11	-5.83891e-11	-5.26147e-11	-6.32174e-11	-6.09098e-11	-5.73447e-11
1.864	-2.08339e-11	-9.91328e-12	-2.95034e-11	-2.54835e-11	-2.39468e-11	-1.00029e-11	-4.35088e-11	-5.83891e-11	-5.26147e-11	-6.69674e-11	-5.84098e-11	-5.70322e-11
1.865	-1.61464e-11	-1.24133e-11	-2.95034e-11	-2.3296e-11	-2.20718e-11	-9.69043e-12	-3.94463e-11	-5.62016e-11	-5.79271e-11	-6.75924e-11	-5.80973e-11	-5.73447e-11
1.866	-1.36464e-11	-1.05383e-11	-2.88784e-11	-2.3921e-11	-2.33218e-11	-1.09404e-11	-3.75713e-11	-5.87016e-11	-5.57397e-11	-7.10298e-11	-5.93473e-11	-5.54697e-11
1.867	-1.52089e-11	-9.60078e-12	-2.88784e-11	-1.92335e-11	-2.20718e-11	-1.00029e-11	-3.44463e-11	-5.80766e-11	-5.73021e-11	-7.38424e-11	-5.84098e-11	-5.76572e-11
1.868	-1.39589e-11	-9.60078e-12	-2.70034e-11	-1.9546e-11	-2.26968e-11	-1.15654e-11	-3.22588e-11	-5.83891e-11	-5.73021e-11	-7.38424e-11	-6.15348e-11	-5.89072e-11
1.869	-1.05214e-11	-8.35078e-12	-2.63784e-11	-1.79835e-11	-2.26968e-11	-1.12529e-11	-3.19463e-11	-5.80766e-11	-5.69897e-11	-7.69674e-11	-6.24723e-11	-5.89072e-11
1.87	-1.08339e-11	-6.47578e-12	-2.54409e-11	-1.86085e-11	-2.26968e-11	-1.25029e-11	-2.97588e-11	-5.83891e-11	-5.51147e-11	-7.47798e-11	-6.12223e-11	-5.76572e-11
1.871	-7.7089e-12	-6.78828e-12	-2.32534e-11	-1.61085e-11	-2.01968e-11	-1.37529e-11	-2.66338e-11	-6.18266e-11	-5.41771e-11	-7.44674e-11	-6.40348e-11	-5.82822e-11
1.872	-7.7089e-12	-5.22578e-12	-2.48159e-11	-1.36085e-11	-2.05093e-11	-1.21904e-11	-2.53838e-11	-6.27641e-11	-5.01147e-11	-7.50924e-11	-6.49723e-11	-5.79697e-11
1.873	-6.7714e-12	-5.22578e-12	-2.45034e-11	-1.42335e-11	-2.11343e-11	-1.09404e-11	-2.63213e-11	-6.49516e-11	-4.88647e-11	-7.57174e-11	-6.62223e-11	-5.92197e-11
1.874	-7.0839e-12	-6.16328e-12	-2.32534e-11	-1.42335e-11	-2.05093e-11	-9.37793e-12	-2.50713e-11	-6.46391e-11	-4.82397e-11	-7.54048e-11	-6.46598e-11	-5.76572e-11
1.875	-8.6464e-12	-6.78828e-12	-2.48159e-11	-1.54835e-11	-1.98843e-11	-9.69043e-12	-2.35088e-11	-6.43266e-11	-4.73021e-11	-7.25924e-11	-6.65348e-11	-5.70322e-11
1.876	-1.08339e-11	-7.72578e-12	-2.45034e-11	-1.73585e-11	-1.58218e-11	-8.12793e-12	-2.47588e-11	-6.49516e-11	-4.88647e-11	-7.13424e-11	-6.77848e-11	-5.35947e-11
1.877	-1.11464e-11	-5.85078e-12	-2.26284e-11	-1.73585e-11	-1.58218e-11	-7.19043e-12	-2.53838e-11	-6.18266e-11	-4.85521e-11	-7.25924e-11	-6.90348e-11	-5.23447e-11
1.878	-1.05214e-11	-8.66328e-12	-2.35659e-11	-2.2046e-11	-1.11343e-11	-7.19043e-12	-2.66338e-11	-6.02641e-11	-4.63647e-11	-6.94674e-11	-6.84098e-11	-5.01572e-11
1.879	-1.08339e-11	-1.02258e-11	-2.45034e-11	-2.2046e-11	-9.57181e-12	-3.44043e-12	-2.66338e-11	-5.99516e-11	-4.63647e-11	-7.04048e-11	-6.93473e-11	-4.92197e-11
1.88	-1.14589e-11	-1.02258e-11	-2.29409e-11	-2.48585e-11	-5.82181e-12	-5.00293e-12	-2.60088e-11	-5.77641e-11	-4.63647e-11	-6.97798e-11	-6.71598e-11	-4.57822e-11
1.881	-9.5839e-12	-9.60078e-12	-2.54409e-11	-2.4546e-11	-4.57181e-12	-5.94043e-12	-2.85088e-11	-5.74516e-11	-4.35521e-11	-7.00924e-11	-6.65348e-11	-4.54697e-11
1.882	-8.6464e-12	-1.05383e-11	-2.57534e-11	-2.67335e-11	-8.21806e-13	-7.50293e-12	-2.88213e-11	-5.52641e-11	-4.41771e-11	-6.88424e-11	-6.84098e-11	-4.20322e-11
1.883	-9.2714e-12	-9.28828e-12	-2.57534e-11	-2.5171e-11	-1.75931e-12	-7.81543e-12	-2.85088e-11	-5.18266e-11	-4.41771e-11	-6.66548e-11	-6.65348e-11	-3.92197e-11
1.884	-1.08339e-11	-1.08508e-11	-2.88784e-11	-2.5171e-11	-4.57181e-12	-8.44043e-12	-2.94463e-11	-5.02641e-11	-4.29271e-11	-6.72798e-11	-6.55973e-11	-3.92197e-11
1.885	-1.02089e-11	-1.14758e-11	-3.16909e-11	-2.5171e-11	-2.69681e-12	-8.12793e-12	-2.85088e-11	-4.71391e-11	-4.35521e-11	-6.44674e-11	-6.30973e-11	-3.92197e-11
1.886	-9.8964e-12	-8.97578e-12	-3.41909e-11	-2.2046e-11	1.36569e-12	-4.37793e-12	-2.78838e-11	-4.80766e-11	-4.23021e-11	-6.32174e-11	-6.27848e-11	-3.76572e-11
1.887	-9.2714e-12	-9.28828e-12	-3.70034e-11	-1.98585e-11	1.05319e-12	-6.56543e-12	-2.75713e-11	-4.90141e-11	-3.98021e-11	-6.16548e-11	-5.96598e-11	-3.98447e-11
1.888	-1.17714e-11	-5.85078e-12	-3.91909e-11	-1.86085e-11	1.67819e-12	-6.25293e-12	-2.60088e-11	-4.49516e-11	-3.98021e-11	-6.19674e-11	-6.15348e-11	-3.89072e-11
1.889	-1.30214e-11	-6.78828e-12	-4.04409e-11	-1.36085e-11	1.67819e-12	-6.25293e-12	-2.44463e-11	-4.55766e-11	-3.73021e-11	-6.22798e-11	-5.87223e-11	-4.20322e-11
1.89	-1.30214e-11	-7.41328e-12	-3.98159e-11	-1.3296e-11	1.15694e-13	-5.94043e-12	-2.35088e-11	-4.74516e-11	-3.73021e-11	-6.25924e-11	-5.68473e-11	-4.39072e-11
1.891	-1.11464e-11	-4.91328e-12	-4.01284e-11	-1.0171e-11	1.05319e-12	-3.44043e-12	-2.28838e-11	-5.24516e-11	-3.51147e-11	-6.19674e-11	-5.77848e-11	-4.70322e-11
1.892	-1.27089e-11	-2.10078e-12	-3.79409e-11	-6.73346e-12	7.40694e-13	-3.12793e-12	-2.16338e-11	-5.15141e-11	-3.82397e-11	-6.25924e-11	-5.65348e-11	-4.92197e-11
1.893	-1.20839e-11	8.67171e-14	-3.95034e-11	-4.85846e-12	4.28194e-13	-2.50293e-12	-2.41338e-11	-5.43266e-11	-3.63647e-11	-6.00924e-11	-5.90348e-11	-5.07822e-11
1.894	-9.5839e-12	1.02422e-12	-3.73159e-11	-1.42095e-12	1.36569e-12	1.24707e-12	-2.41338e-11	-5.55766e-11	-3.57397e-11	-6.10298e-11	-5.84098e-11	-5.17197e-11
1.895	-1.23964e-11	2.89922e-12	-3.51284e-11	-1.10845e-12	-1.44681e-12	3.74707e-12	-2.44463e-11	-5.80766e-11	-3.79271e-11	-6.00924e-11	-5.96598e-11	-5.04697e-11
1.896	-1.08339e-11	1.33672e-12	-3.16909e-11	-2.67096e-12	1.15694e-13	5.62207e-12	-2.60088e-11	-5.65141e-11	-3.73021e-11	-5.94674e-11	-5.93473e-11	-5.07822e-11
1.897	-1.27089e-11	2.58672e-12	-2.82534e-11	-2.67096e-12	-5.09306e-13	8.43457e-12	-2.44463e-11	-5.68266e-11	-3.79271e-11	-5.82174e-11	-5.90348e-11	-5.01572e-11
1.898	-1.45839e-11	1.02422e-12	-2.29409e-11	-2.35845e-12	-1.13431e-12	5.62207e-12	-2.44463e-11	-5.87016e-11	-3.82397e-11	-5.66548e-11	-5.74723e-11	-4.85947e-11
1.899	-1.23964e-11	-5.38283e-13	-2.10659e-11	-2.35845e-12	-1.75931e-12	6.55957e-12	-2.63213e-11	-6.12016e-11	-3.73021e-11	-5.47798e-11	-5.84098e-11	-4.82822e-11
1.9	-1.20839e-11	1.02422e-12	-1.76284e-11	-2.67096e-12	-1.13431e-12	7.18457e-12	-2.56963e-11	-6.15141e-11	-3.85521e-11	-5.35298e-11	-5.93473e-11	-4.95322e-11
1.901	-1.11464e-11	-2.10078e-12	-1.45034e-11	-3.60846e-12	1.15694e-13	4.68457e-12	-2.50713e-11	-6.15141e-11	-3.94897e-11	-5.38424e-11	-5.77848e-11	-4.76572e-11
1.902	-8.6464e-12	-1.78828e-12	-1.32534e-11	-7.67096e-12	-5.09306e-13	7.80957e-12	-2.16338e-11	-6.05766e-11	-3.88647e-11	-5.32174e-11	-5.90348e-11	-5.17197e-11
1.903	-9.5839e-12	-4.60078e-12	-1.07534e-11	-7.04596e-12	1.05319e-12	7.18457e-12	-2.28838e-11	-6.02641e-11	-3.82397e-11	-5.35298e-11	-6.02848e-11	-4.98447e-11
1.904	-7.0839e-12	-4.28828e-12	-9.50343e-12	-9.54596e-12	1.99069e-12	6.55957e-12	-2.00713e-11	-5.99516e-11	-4.04271e-11	-5.57174e-11	-5.96598e-11	-4.82822e-11
1.905	-4.8964e-12	-4.28828e-12	-9.50343e-12	-1.04835e-11	1.99069e-12	6.87207e-12	-1.94463e-11	-6.24516e-11	-4.01147e-11	-5.25924e-11	-6.05973e-11	-5.26572e-11
1.906	-2.7089e-12	-7.10078e-12	-6.69093e-12	-9.85846e-12	3.24069e-12	7.80957e-12	-2.13213e-11	-6.33891e-11	-4.23021e-11	-5.41548e-11	-5.84098e-11	-5.23447e-11
1.907	-5.21397e-13	-5.22578e-12	-7.94093e-12	-1.17335e-11	4.49069e-12	6.87207e-12	-1.69463e-11	-6.46391e-11	-4.07397e-11	-5.22798e-11	-6.02848e-11	-5.39072e-11
1.908	1.9786e-12	-5.22578e-12	-5.75343e-12	-1.17335e-11	2.92819e-12	6.24707e-12	-1.97588e-11	-6.52641e-11	-4.26147e-11	-5.10298e-11	-5.99723e-11	-5.42197e-11
1.909	6.3536e-12	-3.35078e-12	-5.75343e-12	-1.17335e-11	2.30319e-12	3.12207e-12	-2.00713e-11	-6.58891e-11	-4.01147e-11	-5.19674e-11	-5.77848e-11	-5.26572e-11
1.91	8.5411e-12	-5.38283e-13	-6.06593e-12	-9.54596e-12	5.74069e-12	3.12207e-12	-2.22588e-11	-6.80766e-11	-4.13647e-11	-5.19674e-11	-5.52848e-11	-5.17197e-11
1.911	7.6036e-12	-2.41328e-12	-4.81593e-12	-9.23346e-12	6.99069e-12	3.12207e-12	-2.10088e-11	-6.65141e-11	-4.19897e-11	-5.07174e-11	-5.68473e-11	-5.35947e-11
1.912	7.2911e-12	7.11717e-13	-5.12843e-12	-9.54596e-12	6.99069e-12	-2.9266e-15	-2.28838e-11	-6.55766e-11	-4.04271e-11	-5.04048e-11	-5.27848e-11	-4.85947e-11
1.913	6.3536e-12	5.08672e-12	-5.44093e-12	-1.0171e-11	1.19907e-11	1.24707e-12	-2.22588e-11	-6.65141e-11	-4.26147e-11	-4.82174e-11	-5.02848e-11	-5.10947e-11
1.914	4.1661e-12	6.96172e-12	-4.50343e-12	-9.23346e-12	1.32407e-11	-2.50293e-12	-2.31963e-11	-6.52641e-11	-4.07397e-11	-4.60298e-11	-4.99723e-11	-4.95322e-11
1.915	-8.33897e-13	6.64922e-12	-7.94093e-12	-1.1421e-11	1.57407e-11	-4.06543e-12	-2.53838e-11	-6.65141e-11	-3.88647e-11	-4.38424e-11	-4.74723e-11	-4.95322e-11
1.916	-8.33897e-13	9.14922e-12	-4.81593e-12	-1.11085e-11	1.54282e-11	-4.69043e-12	-2.85088e-11	-6.46391e-11	-3.94897e-11	-4.10298e-11	-4.68473e-11	-4.82822e-11
1.917	-3.9589e-12	6.96172e-12	-6.69093e-12	-1.3921e-11	1.60532e-11	-5.94043e-12	-2.81963e-11	-6.46391e-11	-3.63647e-11	-4.32174e-11	-4.24723e-11	-5.26572e-11
1.918	-5.2089e-12	6.96172e-12	-7.31593e-12	-1.7671e-11	1.35532e-11	-3.12793e-12	-2.88213e-11	-6.18266e-11	-3.69897e-11	-4.25924e-11	-4.15348e-11	-5.14072e-11
1.919	-1.14589e-11	6.33672e-12	-7.94093e-12	-1.7671e-11	1.38657e-11	-3.44043e-12	-2.91338e-11	-6.18266e-11	-3.69897e-11	-4.04048e-11	-4.18473e-11	-5.35947e-11
1.92	-1.11464e-11	4.14922e-12	-1.20034e-11	-2.1421e-11	1.26157e-11	-1.56543e-12	-3.00713e-11	-6.08891e-11	-3.79271e-11	-3.94674e-11	-3.80973e-11	-5.20322e-11
1.921	-1.14589e-11	5.39922e-12	-1.01284e-11	-2.17335e-11	1.23032e-11	-1.56543e-12	-3.00713e-11	-5.80766e-11	-3.69897e-11	-4.19674e-11	-3.68473e-11	-5.45322e-11
1.922	-1.45839e-11	2.58672e-12	-1.20034e-11	-2.42335e-11	8.8657e-12	-2.50293e-12	-2.66338e-11	-5.71391e-11	-3.48021e-11	-4.04048e-11	-3.74723e-11	-5.20322e-11
1.923	-1.73964e-11	1.33672e-12	-1.32534e-11	-2.4546e-11	8.5532e-12	-9.40427e-13	-2.69463e-11	-5.40141e-11	-3.57397e-11	-4.00924e-11	-3.59098e-11	-5.35947e-11
1.924	-1.86464e-11	3.99217e-13	-1.60659e-11	-2.3296e-11	8.2407e-12	9.34573e-13	-2.66338e-11	-5.33891e-11	-3.32397e-11	-3.72798e-11	-3.68473e-11	-5.32822e-11
1.925	-1.86464e-11	3.99217e-13	-1.54409e-11	-2.36085e-11	6.36569e-12	-1.56543e-12	-2.41338e-11	-5.21391e-11	-3.63647e-11	-3.75924e-11	-3.65348e-11	-5.04697e-11
1.926	-1.83339e-11	-2.25783e-13	-1.70034e-11	-2.4546e-11	6.67819e-12	3.09573e-13	-2.31963e-11	-4.93266e-11	-3.38647e-11	-3.75924e-11	-3.80973e-11	-4.95322e-11
1.927	-2.14589e-11	-2.41328e-12	-1.57534e-11	-2.3921e-11	4.80319e-12	1.87207e-12	-2.38213e-11	-4.77641e-11	-3.38647e-11	-3.94674e-11	-3.80973e-11	-4.45322e-11
1.928	-2.08339e-11	-2.41328e-12	-1.70034e-11	-2.17335e-11	5.11569e-12	2.49707e-12	-2.31963e-11	-4.77641e-11	-3.41771e-11	-4.04048e-11	-4.18473e-11	-4.60947e-11
1.929	-1.73964e-11	-3.03828e-12	-1.51284e-11	-2.3296e-11	4.80319e-12	9.34573e-13	-2.47588e-11	-4.74516e-11	-3.41771e-11	-4.07174e-11	-4.21598e-11	-4.42197e-11
1.93	-1.55214e-11	-6.47578e-12	-1.48159e-11	-2.17335e-11	1.05319e-12	-6.27927e-13	-2.56963e-11	-4.46391e-11	-3.79271e-11	-4.22798e-11	-4.40348e-11	-4.51572e-11
1.931	-1.58339e-11	-6.78828e-12	-1.38784e-11	-1.92335e-11	1.67819e-12	-2.9266e-15	-2.31963e-11	-4.46391e-11	-3.82397e-11	-4.29048e-11	-4.65348e-11	-4.39072e-11
1.932	-1.23964e-11	-8.66328e-12	-1.48159e-11	-1.79835e-11	-8.21806e-13	-3.12793e-12	-2.60088e-11	-4.15141e-11	-3.98021e-11	-4.41548e-11	-4.90348e-11	-4.51572e-11
1.933	-9.8964e-12	-1.17883e-11	-1.32534e-11	-1.7046e-11	4.28194e-13	-4.69043e-12	-2.47588e-11	-4.02641e-11	-4.04271e-11	-4.41548e-11	-5.18473e-11	-4.57822e-11
1.934	-1.02089e-11	-1.36633e-11	-1.48159e-11	-1.79835e-11	1.05319e-12	-3.44043e-12	-2.60088e-11	-4.15141e-11	-4.44897e-11	-4.63424e-11	-5.34098e-11	-4.79697e-11
1.935	-8.9589e-12	-1.64758e-11	-1.51284e-11	-1.8921e-11	-1.13431e-12	-5.94043e-12	-2.78838e-11	-4.18266e-11	-4.66771e-11	-4.41548e-11	-5.62223e-11	-4.95322e-11
1.936	-7.7089e-12	-1.52258e-11	-1.23159e-11	-2.04835e-11	1.05319e-12	-5.31543e-12	-2.75713e-11	-4.30766e-11	-4.79271e-11	-4.63424e-11	-5.77848e-11	-5.14072e-11
1.937	-5.8339e-12	-1.61633e-11	-1.41909e-11	-2.1421e-11	-2.69681e-12	-7.81543e-12	-2.88213e-11	-4.30766e-11	-5.01147e-11	-4.66548e-11	-5.96598e-11	-5.35947e-11
1.938	-3.6464e-12	-1.83508e-11	-1.32534e-11	-2.0796e-11	1.36569e-12	-7.81543e-12	-3.00713e-11	-4.37016e-11	-5.23021e-11	-4.79048e-11	-6.30973e-11	-5.23447e-11
1.939	-1.7714e-12	-2.02258e-11	-1.26284e-11	-2.11085e-11	-2.07181e-12	-6.25293e-12	-3.16338e-11	-4.37016e-11	-5.10521e-11	-4.82174e-11	-6.21598e-11	-5.26572e-11
1.94	-1.1464e-12	-2.05383e-11	-1.45034e-11	-1.92335e-11	-1.75931e-12	-7.81543e-12	-3.50713e-11	-4.40141e-11	-5.29271e-11	-4.91548e-11	-6.46598e-11	-5.26572e-11
1.941	-5.21397e-13	-2.30383e-11	-1.45034e-11	-1.79835e-11	-2.38431e-12	-7.50293e-12	-3.47588e-11	-4.55766e-11	-5.41771e-11	-4.63424e-11	-6.43473e-11	-5.23447e-11
1.942	-2.08897e-13	-2.14758e-11	-1.41909e-11	-1.79835e-11	-4.57181e-12	-9.69043e-12	-3.72588e-11	-4.65141e-11	-5.66771e-11	-4.50924e-11	-6.21598e-11	-5.14072e-11
1.943	2.9161e-12	-2.36633e-11	-1.88784e-11	-1.79835e-11	-5.09306e-13	-6.56543e-12	-3.47588e-11	-4.74516e-11	-5.66771e-11	-4.63424e-11	-5.93473e-11	-4.92197e-11
1.944	6.3536e-12	-2.33508e-11	-2.01284e-11	-1.5796e-11	-2.38431e-12	-7.19043e-12	-3.69463e-11	-4.99516e-11	-5.79271e-11	-5.04048e-11	-5.71598e-11	-4.82822e-11
1.945	9.7911e-12	-2.17883e-11	-2.16909e-11	-1.54835e-11	7.40694e-13	-5.62793e-12	-3.47588e-11	-4.87016e-11	-6.13647e-11	-5.04048e-11	-5.49723e-11	-4.57822e-11
1.946	1.07286e-11	-2.39758e-11	-2.48159e-11	-1.5796e-11	1.15694e-13	-4.69043e-12	-3.35088e-11	-5.18266e-11	-6.04271e-11	-5.38424e-11	-5.12223e-11	-4.57822e-11
1.947	1.29161e-11	-2.08508e-11	-2.54409e-11	-1.4546e-11	4.49069e-12	-5.31543e-12	-3.53838e-11	-5.30766e-11	-6.13647e-11	-5.79048e-11	-4.96598e-11	-4.39072e-11
1.948	9.7911e-12	-1.92883e-11	-2.51284e-11	-1.17335e-11	3.86569e-12	-6.25293e-12	-3.66338e-11	-5.62016e-11	-6.04271e-11	-6.25924e-11	-4.84098e-11	-4.04697e-11
1.949	1.16661e-11	-1.86633e-11	-2.63784e-11	-1.42335e-11	5.74069e-12	-8.75293e-12	-3.60088e-11	-5.77641e-11	-5.98021e-11	-6.29048e-11	-4.43473e-11	-3.82822e-11
1.95	1.19786e-11	-1.67883e-11	-2.73159e-11	-1.3296e-11	6.99069e-12	-7.81543e-12	-3.50713e-11	-5.62016e-11	-5.82397e-11	-6.44674e-11	-4.21598e-11	-3.79697e-11
1.951	1.41661e-11	-1.39758e-11	-2.73159e-11	-1.2046e-11	8.2407e-12	-8.75293e-12	-3.53838e-11	-5.90141e-11	-5.54271e-11	-6.57174e-11	-4.15348e-11	-3.64072e-11
1.952	1.35411e-11	-1.49133e-11	-2.63784e-11	-1.23585e-11	8.5532e-12	-1.03154e-11	-3.60088e-11	-5.62016e-11	-5.19897e-11	-6.41548e-11	-3.74723e-11	-3.64072e-11
1.953	1.72911e-11	-1.42883e-11	-2.88784e-11	-1.23585e-11	7.6157e-12	-1.43779e-11	-3.69463e-11	-5.52641e-11	-5.16771e-11	-6.47798e-11	-3.71598e-11	-3.64072e-11
1.954	1.63536e-11	-1.49133e-11	-2.41909e-11	-1.2671e-11	9.8032e-12	-1.37529e-11	-4.00713e-11	-5.52641e-11	-5.04271e-11	-6.10298e-11	-3.59098e-11	-3.67197e-11
1.955	1.88536e-11	-1.83508e-11	-2.60659e-11	-1.2671e-11	1.01157e-11	-1.71904e-11	-4.19463e-11	-5.18266e-11	-4.66771e-11	-6.16548e-11	-3.15348e-11	-3.85947e-11
1.956	1.97911e-11	-1.83508e-11	-2.38784e-11	-1.23585e-11	7.6157e-12	-1.81279e-11	-4.56963e-11	-5.15141e-11	-4.69897e-11	-5.69674e-11	-3.09098e-11	-3.98447e-11
1.957	1.88536e-11	-1.92883e-11	-2.29409e-11	-1.04835e-11	7.6157e-12	-1.81279e-11	-4.66338e-11	-4.46391e-11	-4.66771e-11	-5.54048e-11	-2.65348e-11	-4.10947e-11
1.958	2.13536e-11	-2.27258e-11	-2.20034e-11	-1.04835e-11	4.80319e-12	-2.06279e-11	-5.06963e-11	-4.55766e-11	-4.60521e-11	-5.35298e-11	-2.65348e-11	-4.39072e-11
1.959	2.13536e-11	-2.42883e-11	-2.01284e-11	-1.23585e-11	1.99069e-12	-1.62529e-11	-5.19463e-11	-4.46391e-11	-4.51147e-11	-5.04048e-11	-2.49723e-11	-4.42197e-11
1.96	1.85411e-11	-2.64758e-11	-1.76284e-11	-1.2046e-11	-1.13431e-12	-1.75029e-11	-5.31963e-11	-4.18266e-11	-4.57397e-11	-4.97798e-11	-2.65348e-11	-4.48447e-11
1.961	1.82286e-11	-2.64758e-11	-1.82534e-11	-8.29596e-12	-4.25931e-12	-1.53154e-11	-5.72588e-11	-4.27641e-11	-4.35521e-11	-4.94674e-11	-2.46598e-11	-4.45322e-11
1.962	1.88536e-11	-2.71008e-11	-1.63784e-11	-7.98346e-12	-9.57181e-12	-1.50029e-11	-5.88213e-11	-4.08891e-11	-4.60521e-11	-4.63424e-11	-2.74723e-11	-4.45322e-11
1.963	1.88536e-11	-2.49133e-11	-1.85659e-11	-6.42096e-12	-1.23843e-11	-1.31279e-11	-5.69463e-11	-4.02641e-11	-4.35521e-11	-4.91548e-11	-2.68473e-11	-4.35947e-11
1.964	1.54161e-11	-2.55383e-11	-1.88784e-11	-3.92096e-12	-1.39468e-11	-6.56543e-12	-5.91338e-11	-3.99516e-11	-4.41771e-11	-4.88424e-11	-2.68473e-11	-4.23447e-11
1.965	1.54161e-11	-2.58508e-11	-1.95034e-11	-3.29596e-12	-1.86343e-11	-7.50293e-12	-5.69463e-11	-3.83891e-11	-4.51147e-11	-5.10298e-11	-2.87223e-11	-4.20322e-11
1.966	1.57286e-11	-2.61633e-11	-2.13784e-11	-1.42095e-12	-2.01968e-11	-6.56543e-12	-5.47588e-11	-3.83891e-11	-4.44897e-11	-4.88424e-11	-2.84098e-11	-4.01572e-11
1.967	1.38536e-11	-2.52258e-11	-2.04409e-11	-1.10845e-12	-2.36343e-11	-5.31543e-12	-5.50713e-11	-3.83891e-11	-4.51147e-11	-4.88424e-11	-2.96598e-11	-3.73447e-11
1.968	1.13536e-11	-2.55383e-11	-2.20034e-11	-7.95955e-13	-2.36343e-11	-5.00293e-12	-5.41338e-11	-3.99516e-11	-4.44897e-11	-4.60298e-11	-3.02848e-11	-3.48447e-11
1.969	1.04161e-11	-2.52258e-11	-1.79409e-11	1.39155e-12	-2.73843e-11	-6.25293e-12	-5.13213e-11	-3.87016e-11	-4.35521e-11	-4.72798e-11	-2.80973e-11	-3.42197e-11
1.97	6.3536e-12	-2.67883e-11	-2.01284e-11	2.64155e-12	-2.83218e-11	-7.19043e-12	-4.91338e-11	-4.05766e-11	-4.57397e-11	-4.50924e-11	-2.77848e-11	-3.07822e-11
1.971	6.6661e-12	-2.80383e-11	-2.04409e-11	1.41545e-13	-2.51968e-11	-1.28154e-11	-4.75713e-11	-3.99516e-11	-4.44897e-11	-4.44674e-11	-2.49723e-11	-3.35947e-11
1.972	3.8536e-12	-2.80383e-11	-1.88784e-11	7.66545e-13	-2.48843e-11	-1.56279e-11	-4.50713e-11	-4.05766e-11	-4.63647e-11	-4.41548e-11	-2.46598e-11	-2.98447e-11
1.973	2.2911e-12	-3.02258e-11	-2.04409e-11	1.41545e-13	-2.39468e-11	-1.46904e-11	-4.22588e-11	-3.93266e-11	-4.69897e-11	-4.22798e-11	-2.12223e-11	-2.82822e-11
1.974	2.6036e-12	-3.39758e-11	-1.63784e-11	-1.70955e-13	-2.20718e-11	-1.46904e-11	-4.03838e-11	-3.62016e-11	-4.76147e-11	-4.07174e-11	-2.09098e-11	-2.82822e-11
1.975	1.9786e-12	-3.39758e-11	-1.63784e-11	-2.04595e-12	-1.98843e-11	-1.40654e-11	-3.91338e-11	-3.52641e-11	-4.98021e-11	-4.19674e-11	-2.09098e-11	-2.95322e-11
1.976	2.2911e-12	-3.42883e-11	-1.48159e-11	-7.67096e-12	-2.36343e-11	-1.15654e-11	-3.60088e-11	-3.30766e-11	-5.29271e-11	-4.10298e-11	-1.84098e-11	-3.35947e-11
1.977	1.03603e-13	-3.61633e-11	-1.57534e-11	-9.23346e-12	-2.17593e-11	-1.25029e-11	-3.78838e-11	-3.30766e-11	-5.63647e-11	-4.19674e-11	-1.71598e-11	-3.26572e-11
1.978	3.5411e-12	-3.71008e-11	-1.38784e-11	-1.17335e-11	-2.01968e-11	-1.31279e-11	-3.72588e-11	-3.37016e-11	-5.69897e-11	-4.25924e-11	-1.55973e-11	-3.42197e-11
1.979	3.8536e-12	-3.55383e-11	-1.13784e-11	-1.29835e-11	-1.95718e-11	-1.28154e-11	-3.72588e-11	-3.40141e-11	-5.88647e-11	-4.29048e-11	-1.59098e-11	-3.48447e-11
1.98	3.5411e-12	-3.64758e-11	-1.13784e-11	-1.5171e-11	-2.08218e-11	-1.09404e-11	-3.66338e-11	-3.96391e-11	-6.19897e-11	-4.32174e-11	-1.30973e-11	-3.95322e-11
1.981	5.4161e-12	-3.46008e-11	-9.81593e-12	-1.7671e-11	-1.83218e-11	-1.06279e-11	-3.81963e-11	-4.12016e-11	-6.26147e-11	-4.54048e-11	-1.49723e-11	-4.04697e-11
1.982	6.3536e-12	-3.39758e-11	-8.25343e-12	-1.5796e-11	-1.92593e-11	-1.28154e-11	-3.88213e-11	-4.46391e-11	-6.41771e-11	-4.85298e-11	-1.43473e-11	-4.39072e-11
1.983	5.7286e-12	-3.21008e-11	-8.56593e-12	-1.8921e-11	-1.95718e-11	-1.65654e-11	-4.03838e-11	-4.52641e-11	-6.41771e-11	-4.88424e-11	-1.71598e-11	-4.42197e-11
1.984	7.2911e-12	-3.14758e-11	-7.94093e-12	-1.9546e-11	-1.67593e-11	-1.68779e-11	-4.10088e-11	-4.65141e-11	-6.23021e-11	-4.91548e-11	-1.99723e-11	-4.26572e-11
1.985	6.3536e-12	-2.80383e-11	-6.69093e-12	-1.8921e-11	-1.55093e-11	-1.59404e-11	-4.06963e-11	-4.77641e-11	-6.19897e-11	-4.69674e-11	-2.21598e-11	-4.29697e-11
1.986	7.2911e-12	-2.61633e-11	-7.94093e-12	-2.0171e-11	-1.33218e-11	-1.84404e-11	-4.06963e-11	-4.93266e-11	-6.13647e-11	-4.88424e-11	-2.30973e-11	-4.23447e-11
1.987	6.6661e-12	-2.46008e-11	-8.56593e-12	-1.9546e-11	-1.20718e-11	-1.90654e-11	-3.81963e-11	-4.80766e-11	-6.16771e-11	-4.60298e-11	-2.49723e-11	-4.17197e-11
1.988	1.01036e-11	-2.36633e-11	-5.44093e-12	-1.98585e-11	-9.88431e-12	-2.00029e-11	-3.47588e-11	-4.93266e-11	-5.76147e-11	-4.44674e-11	-2.52848e-11	-4.07822e-11
1.989	1.16661e-11	-2.42883e-11	-6.69093e-12	-1.8296e-11	-9.57181e-12	-1.71904e-11	-3.44463e-11	-4.99516e-11	-5.51147e-11	-4.47798e-11	-2.71598e-11	-4.01572e-11
1.99	1.07286e-11	-2.42883e-11	-3.56593e-12	-1.7671e-11	-8.32181e-12	-1.78154e-11	-3.35088e-11	-5.15141e-11	-4.91771e-11	-4.82174e-11	-2.59098e-11	-4.04697e-11
1.991	1.32286e-11	-2.30383e-11	-3.25343e-12	-1.67335e-11	-8.94681e-12	-1.62529e-11	-3.13213e-11	-4.99516e-11	-4.60521e-11	-4.60298e-11	-2.59098e-11	-3.92197e-11
1.992	1.63536e-11	-2.33508e-11	-5.12843e-12	-1.4546e-11	-7.69681e-12	-1.93779e-11	-3.13213e-11	-5.08891e-11	-4.57397e-11	-4.47798e-11	-2.84098e-11	-4.01572e-11
1.993	1.41661e-11	-2.33508e-11	-5.12843e-12	-1.2046e-11	-8.00931e-12	-1.78154e-11	-3.00713e-11	-4.87016e-11	-4.07397e-11	-4.72798e-11	-2.65348e-11	-4.10947e-11
1.994	1.76036e-11	-2.52258e-11	-4.19093e-12	-9.23346e-12	-7.07181e-12	-1.90654e-11	-2.88213e-11	-4.68266e-11	-4.07397e-11	-4.69674e-11	-2.55973e-11	-3.82822e-11
1.995	1.60411e-11	-2.58508e-11	-3.56593e-12	-9.54596e-12	-3.32181e-12	-2.06279e-11	-2.81963e-11	-4.27641e-11	-4.04271e-11	-4.85298e-11	-2.71598e-11	-3.64072e-11
1.996	1.63536e-11	-2.71008e-11	1.84073e-13	-7.67096e-12	-4.57181e-12	-2.06279e-11	-3.06963e-11	-4.30766e-11	-4.10521e-11	-5.07174e-11	-2.65348e-11	-3.73447e-11
[truncated: 503 more rows]

## Sheet: Fig 1A middle
	Fig. 1A middle panel
	current amplitude [A] at each time point
time [ms]	-90mV	-80mV	-70mV	-60mV	-50mV	-40mV	-30mV	-20mV	-10mV	0mV	10mV	20mV
0	5.73048e-12	-4.24013e-12	-1.57395e-11	-3.63472e-12	7.4779e-12	6.5158e-12	-1.1142e-11	-1.0281e-11	1.42052e-12	1.95589e-11	-1.36764e-13	2.16581e-12
0.001	5.73048e-12	-2.05262e-12	-1.19895e-11	-4.57222e-12	6.5404e-12	8.0783e-12	-1.3642e-11	-7.78103e-12	2.04552e-12	1.92464e-11	4.88237e-13	-3.34187e-13
0.002	3.23048e-12	-4.90125e-13	-1.13645e-11	-4.57222e-12	5.9154e-12	6.8283e-12	-1.4892e-11	-6.53103e-12	1.70525e-13	1.83089e-11	1.11324e-12	-1.89669e-12
0.003	2.91798e-12	-1.77625e-13	-8.86446e-12	-7.38472e-12	5.6029e-12	6.8283e-12	-1.6767e-11	-5.28103e-12	1.70525e-13	1.83089e-11	1.42574e-12	-2.16868e-14
0.004	2.60548e-12	2.63488e-12	-9.80196e-12	-6.44722e-12	3.7279e-12	7.4533e-12	-1.6142e-11	-4.03103e-12	4.83025e-13	1.79964e-11	1.11324e-12	-2.16868e-14
0.005	3.54298e-12	5.44738e-12	-5.73946e-12	-8.32222e-12	2.4779e-12	5.5783e-12	-1.58295e-11	-4.03103e-12	-4.54475e-13	1.79964e-11	-1.38676e-12	2.79081e-12
0.006	1.66798e-12	1.04474e-11	-6.36446e-12	-6.13472e-12	5.2904e-12	5.8908e-12	-1.4267e-11	-3.40603e-12	-1.39198e-12	1.89339e-11	4.88237e-13	3.10331e-12
0.007	3.54298e-12	1.26349e-11	-3.86446e-12	-7.69722e-12	2.7904e-12	8.7033e-12	-1.58295e-11	-2.46853e-12	4.83025e-13	2.01839e-11	1.73824e-12	3.41581e-12
0.008	1.98048e-12	1.60724e-11	-2.92696e-12	-3.32222e-12	3.4154e-12	1.12033e-11	-1.3017e-11	-2.78103e-12	-7.66975e-13	1.48714e-11	1.73824e-12	4.35331e-12
0.009	5.41798e-12	1.91974e-11	-1.36446e-12	-3.32222e-12	9.15396e-13	8.3908e-12	-1.3642e-11	-2.46853e-12	-1.70448e-12	1.39339e-11	3.92574e-12	9.66581e-12
0.01	4.16798e-12	1.95099e-11	1.13554e-12	-2.69722e-12	2.1654e-12	1.05783e-11	-1.14545e-11	-9.06027e-13	4.83025e-13	1.08089e-11	5.80074e-12	7.16581e-12
0.011	5.73048e-12	2.07599e-11	2.07304e-12	-2.07222e-12	5.2904e-12	1.21408e-11	-1.2392e-11	-3.09353e-12	-1.07948e-12	8.93387e-12	3.92574e-12	1.02908e-11
0.012	4.48048e-12	2.07599e-11	3.63554e-12	-3.94722e-12	6.5404e-12	1.18283e-11	-1.1767e-11	-1.84353e-12	-4.54475e-13	5.49637e-12	4.55074e-12	8.72831e-12
0.013	5.10548e-12	1.95099e-11	2.69804e-12	-2.69722e-12	8.1029e-12	1.49533e-11	-1.02045e-11	-5.28103e-12	2.67052e-12	3.62137e-12	2.67574e-12	1.15408e-11
0.014	5.73048e-12	2.10724e-11	3.63554e-12	-5.19722e-12	1.21654e-11	1.55783e-11	-1.1767e-11	-4.65603e-12	2.35802e-12	1.12137e-12	2.67574e-12	1.09158e-11
0.015	6.35548e-12	1.85724e-11	5.82304e-12	-8.32222e-12	1.43529e-11	1.77658e-11	-1.1767e-11	-4.34353e-12	4.83025e-13	-4.41133e-13	1.11324e-12	1.06033e-11
0.016	1.0418e-11	1.73224e-11	3.94804e-12	-9.57222e-12	1.34154e-11	1.65158e-11	-1.20795e-11	-2.46853e-12	3.29552e-12	-1.06613e-12	1.75736e-13	1.15408e-11
0.017	1.07305e-11	1.85724e-11	5.19804e-12	-1.05097e-11	1.52904e-11	1.65158e-11	-9.26702e-12	-1.84353e-12	5.79553e-12	-4.19113e-12	1.42574e-12	9.66581e-12
0.018	9.79298e-12	1.98224e-11	3.63554e-12	-1.11347e-11	1.90404e-11	1.83908e-11	-9.89202e-12	-3.09353e-12	5.17053e-12	-5.12863e-12	-1.36764e-13	1.18533e-11
0.019	1.4168e-11	1.51349e-11	3.01054e-12	-9.57222e-12	1.71654e-11	1.87033e-11	-1.1142e-11	-3.09353e-12	4.54552e-12	-7.00363e-12	1.42574e-12	9.66581e-12
0.02	1.38555e-11	1.35724e-11	-1.98946e-12	-1.26972e-11	1.81029e-11	1.87033e-11	-1.14545e-11	-9.06027e-13	3.60802e-12	-6.69113e-12	-1.07426e-12	8.72831e-12
0.021	1.6043e-11	1.63849e-11	-1.14458e-13	-1.17597e-11	1.62279e-11	1.99533e-11	-1.1767e-11	9.68974e-13	3.92052e-12	-7.00363e-12	-7.61764e-13	7.79081e-12
0.022	1.6668e-11	1.23224e-11	-1.67696e-12	-1.20722e-11	1.52904e-11	1.93283e-11	-8.01702e-12	-1.21853e-12	2.98302e-12	-6.06613e-12	-4.49264e-13	6.85331e-12
0.023	1.88555e-11	1.35724e-11	-2.30196e-12	-8.94722e-12	1.31029e-11	1.99533e-11	-1.0517e-11	3.43974e-13	1.42052e-12	-4.50363e-12	-2.32426e-12	7.16581e-12
0.024	2.0418e-11	1.01349e-11	-4.17696e-12	-7.38472e-12	7.7904e-12	2.05783e-11	-6.45452e-12	-1.21853e-12	1.42052e-12	-1.28633e-13	-3.88676e-12	1.15408e-11
0.025	2.1043e-11	9.82238e-12	-3.86446e-12	-6.44722e-12	5.6029e-12	1.71408e-11	-4.57952e-12	-2.78103e-12	-1.41975e-13	2.68387e-12	-1.69926e-12	1.12283e-11
0.026	1.9793e-11	1.04474e-11	-4.48946e-12	-6.13472e-12	7.1654e-12	1.33908e-11	-3.64202e-12	-1.53103e-12	1.42052e-12	6.12137e-12	-5.13676e-12	1.24783e-11
0.027	2.01055e-11	7.63488e-12	-5.11446e-12	-6.44722e-12	3.4154e-12	1.02658e-11	-5.17017e-13	3.43974e-13	4.83025e-13	6.12137e-12	-2.94926e-12	1.31033e-11
0.028	2.1043e-11	5.75988e-12	-8.55196e-12	-7.38472e-12	3.1029e-12	8.7033e-12	2.60798e-12	-9.06027e-13	1.42052e-12	8.30887e-12	-3.26176e-12	1.34158e-11
0.029	2.07305e-11	4.50988e-12	-7.30196e-12	-5.50972e-12	1.8529e-12	6.8283e-12	3.23298e-12	6.56474e-13	-4.54475e-13	1.04964e-11	-3.88676e-12	1.49783e-11
0.03	2.13555e-11	2.63488e-12	-8.23946e-12	-7.38472e-12	3.1029e-12	3.0783e-12	4.79548e-12	-1.84353e-12	-7.66975e-13	8.30887e-12	-5.44926e-12	1.52908e-11
0.031	1.9168e-11	3.88488e-12	-1.2927e-11	-7.07222e-12	1.8529e-12	1.8283e-12	2.92048e-12	3.43974e-13	7.95525e-13	8.30887e-12	-4.51176e-12	1.43533e-11
0.032	1.8543e-11	1.07238e-12	-1.2927e-11	-7.07222e-12	-1.8971e-12	4.3283e-12	2.29548e-12	-1.84353e-12	-7.66975e-13	7.99637e-12	-3.26176e-12	1.62283e-11
0.033	1.7918e-11	2.32238e-12	-1.0427e-11	-9.25972e-12	2.7904e-12	1.8283e-12	2.92048e-12	-4.34353e-12	-7.66975e-13	1.04964e-11	-3.57426e-12	1.52908e-11
0.034	1.4793e-11	4.50988e-12	-1.01145e-11	-9.25972e-12	2.4779e-12	3.3908e-12	1.07983e-13	-6.21853e-12	-4.51698e-12	6.43387e-12	-1.38676e-12	1.43533e-11
0.035	1.13555e-11	1.07238e-12	-8.23946e-12	-1.20722e-11	1.8529e-12	3.0783e-12	-2.39202e-12	-4.34353e-12	-6.39198e-12	6.43387e-12	-1.38676e-12	1.27908e-11
0.036	9.48048e-12	3.57238e-12	-6.98946e-12	-1.51972e-11	1.5404e-12	5.2658e-12	-2.70452e-12	-5.59353e-12	-7.32948e-12	7.99637e-12	-1.38676e-12	1.40408e-11
0.037	1.01055e-11	5.13488e-12	-4.17696e-12	-1.73847e-11	4.0404e-12	2.1408e-12	-4.89202e-12	-7.15603e-12	-1.23295e-11	7.37137e-12	-1.36764e-13	1.02908e-11
0.038	7.60548e-12	6.07238e-12	-1.67696e-12	-1.86347e-11	5.9154e-12	4.6408e-12	-5.82952e-12	-6.53103e-12	-1.17045e-11	5.80887e-12	-1.69926e-12	1.02908e-11
0.039	6.98048e-12	1.16974e-11	-4.26958e-13	-2.05097e-11	5.9154e-12	6.2033e-12	-5.20452e-12	-9.34353e-12	-1.04545e-11	9.24637e-12	-2.94926e-12	9.35331e-12
0.04	7.60548e-12	1.48224e-11	2.69804e-12	-2.14472e-11	4.9779e-12	6.5158e-12	-6.76702e-12	-9.96853e-12	-1.17045e-11	7.05887e-12	-5.13676e-12	7.16581e-12
0.041	1.66798e-12	1.20099e-11	6.76054e-12	-2.36347e-11	4.9779e-12	1.05783e-11	-5.82952e-12	-9.65603e-12	-1.0767e-11	8.30887e-12	-4.82426e-12	8.72831e-12
0.042	2.91798e-12	1.48224e-11	1.11355e-11	-2.26972e-11	7.4779e-12	1.05783e-11	-3.01702e-12	-1.1531e-11	-8.26698e-12	9.55887e-12	-5.13676e-12	7.47831e-12
0.043	7.30481e-13	1.66974e-11	1.2698e-11	-2.23847e-11	7.7904e-12	1.02658e-11	-2.07952e-12	-1.3406e-11	-7.95448e-12	7.37137e-12	-7.32426e-12	8.41581e-12
0.044	-2.39452e-12	1.66974e-11	1.17605e-11	-2.20722e-11	3.4154e-12	8.7033e-12	-1.45452e-12	-1.68435e-11	-6.39198e-12	8.62137e-12	-4.82426e-12	8.72831e-12
0.045	-3.01952e-12	1.66974e-11	1.23855e-11	-1.89472e-11	5.9154e-12	1.05783e-11	-1.45452e-12	-1.5906e-11	-5.76698e-12	7.68387e-12	-7.32426e-12	9.66581e-12
0.046	-4.89452e-12	1.66974e-11	1.23855e-11	-1.86347e-11	7.7904e-12	9.9533e-12	-1.45452e-12	-2.05935e-11	-6.70448e-12	6.74637e-12	-7.01176e-12	9.35331e-12
0.047	-6.76952e-12	1.60724e-11	1.1448e-11	-1.76972e-11	6.2279e-12	1.08908e-11	-3.01702e-12	-1.62185e-11	-8.89198e-12	7.37137e-12	-7.32426e-12	9.97831e-12
0.048	-6.76952e-12	1.48224e-11	1.3948e-11	-1.95722e-11	6.5404e-12	1.05783e-11	-3.95452e-12	-1.9656e-11	-9.20448e-12	7.68387e-12	-1.01368e-11	1.27908e-11
0.049	-6.45702e-12	1.63849e-11	1.23855e-11	-1.95722e-11	6.5404e-12	9.9533e-12	-4.57952e-12	-1.7156e-11	-9.82948e-12	7.68387e-12	-7.63676e-12	1.27908e-11
0.05	-7.08202e-12	1.57599e-11	1.30105e-11	-2.05097e-11	4.3529e-12	1.12033e-11	-6.45452e-12	-1.6531e-11	-1.42045e-11	9.24637e-12	-7.01176e-12	1.34158e-11
0.051	-7.08202e-12	1.32599e-11	1.2073e-11	-2.08222e-11	4.0404e-12	9.9533e-12	-7.70452e-12	-1.5906e-11	-1.4517e-11	8.30887e-12	-8.57426e-12	1.59158e-11
0.052	-5.51952e-12	1.38849e-11	9.26054e-12	-1.98847e-11	5.2904e-12	1.12033e-11	-8.64202e-12	-1.43435e-11	-1.6392e-11	1.14339e-11	-9.19926e-12	1.31033e-11
0.053	-5.20702e-12	1.38849e-11	1.1448e-11	-1.92597e-11	3.7279e-12	1.18283e-11	-6.45452e-12	-1.37185e-11	-1.73295e-11	1.29964e-11	-9.82426e-12	1.46658e-11
0.054	-5.20702e-12	1.20099e-11	1.17605e-11	-1.76972e-11	3.1029e-12	1.24533e-11	-4.89202e-12	-1.12185e-11	-1.7642e-11	1.26839e-11	-7.94926e-12	1.27908e-11
0.055	-4.58202e-12	1.29474e-11	8.94804e-12	-1.89472e-11	3.4154e-12	1.58908e-11	-6.14202e-12	-1.0281e-11	-1.85795e-11	1.45589e-11	-9.82426e-12	1.27908e-11
0.056	-1.45702e-12	1.07599e-11	5.82304e-12	-1.83222e-11	2.7904e-12	1.68283e-11	-5.82952e-12	-1.1531e-11	-1.7017e-11	1.61214e-11	-9.82426e-12	1.37283e-11
0.057	-2.39452e-12	1.04474e-11	8.01054e-12	-1.80097e-11	-2.21039e-14	1.71408e-11	-9.26702e-12	-1.1531e-11	-1.54545e-11	1.61214e-11	-9.51176e-12	1.37283e-11
0.058	-2.07019e-13	6.07238e-12	4.88554e-12	-1.70722e-11	-3.34604e-13	1.74533e-11	-8.64202e-12	-1.3406e-11	-1.1392e-11	1.51839e-11	-9.19926e-12	1.06033e-11
0.059	1.04298e-12	6.69738e-12	4.26054e-12	-1.64472e-11	-2.5221e-12	1.68283e-11	-1.1767e-11	-1.68435e-11	-8.57948e-12	1.20589e-11	-8.88676e-12	1.12283e-11
0.06	1.98048e-12	4.82238e-12	5.82304e-12	-1.51972e-11	-4.3971e-12	1.21408e-11	-1.3642e-11	-1.55935e-11	-8.89198e-12	9.55887e-12	-4.82426e-12	9.97831e-12
0.061	4.79298e-12	4.19738e-12	7.07304e-12	-1.36347e-11	-1.5846e-12	1.15158e-11	-1.5517e-11	-1.5281e-11	-6.70448e-12	8.62137e-12	-2.63676e-12	9.04081e-12
0.062	5.10548e-12	1.38488e-12	7.69804e-12	-1.48847e-11	-5.0221e-12	1.15158e-11	-1.58295e-11	-1.7156e-11	-7.01698e-12	5.49637e-12	4.88237e-13	9.97831e-12
0.063	6.98048e-12	-1.77625e-13	9.88554e-12	-1.17597e-11	-5.3346e-12	8.0783e-12	-1.52045e-11	-1.7156e-11	-4.82948e-12	2.37137e-12	4.86324e-12	9.35331e-12
0.064	6.98048e-12	-8.02625e-13	1.17605e-11	-9.57222e-12	-5.0221e-12	6.5158e-12	-1.6142e-11	-1.7781e-11	-5.14198e-12	3.93387e-12	6.11324e-12	9.35331e-12
0.065	7.29298e-12	-4.90125e-13	9.88554e-12	-1.14472e-11	-6.5846e-12	7.1408e-12	-1.4267e-11	-1.6531e-11	-4.51698e-12	3.93387e-12	8.30074e-12	9.35331e-12
0.066	1.0418e-11	1.34875e-13	8.94804e-12	-8.32222e-12	-7.5221e-12	7.4533e-12	-1.52045e-11	-1.74685e-11	-1.39198e-12	3.62137e-12	8.92574e-12	9.35331e-12
0.067	8.54298e-12	1.38488e-12	8.01054e-12	-6.75972e-12	-1.06471e-11	9.0158e-12	-1.4892e-11	-1.68435e-11	-2.95448e-12	4.24637e-12	7.36324e-12	8.41581e-12
0.068	8.85548e-12	2.94738e-12	7.69804e-12	-5.50972e-12	-1.18971e-11	9.6408e-12	-1.33295e-11	-1.74685e-11	-2.64198e-12	3.62137e-12	7.67574e-12	8.72831e-12
0.069	9.48048e-12	3.88488e-12	6.76054e-12	-3.63472e-12	-1.28346e-11	1.05783e-11	-1.27045e-11	-1.74685e-11	-4.54475e-13	7.99637e-12	7.36324e-12	9.66581e-12
0.07	9.79298e-12	4.50988e-12	6.13554e-12	-2.07222e-12	-1.12721e-11	1.18283e-11	-9.89202e-12	-1.6531e-11	-3.26698e-12	7.05887e-12	8.61324e-12	1.18533e-11
0.071	1.26055e-11	4.50988e-12	6.13554e-12	-3.00972e-12	-1.34596e-11	1.55783e-11	-8.64202e-12	-1.62185e-11	-2.95448e-12	6.12137e-12	8.30074e-12	9.35331e-12
0.072	1.19805e-11	1.07238e-12	4.88554e-12	-3.94722e-12	-1.22096e-11	1.37033e-11	-9.26702e-12	-1.49685e-11	-2.32948e-12	5.49637e-12	8.30074e-12	1.09158e-11
0.073	1.51055e-11	2.63488e-12	1.76054e-12	-6.13472e-12	-1.03346e-11	1.40158e-11	-7.39202e-12	-1.3406e-11	-3.89198e-12	7.68387e-12	9.86324e-12	1.27908e-11
0.074	1.63555e-11	1.38488e-12	1.98042e-13	-7.69722e-12	-1.09596e-11	1.46408e-11	-8.01702e-12	-1.0281e-11	-5.45448e-12	8.30887e-12	8.30074e-12	1.21658e-11
0.075	1.8543e-11	1.38488e-12	-1.98946e-12	-1.01972e-11	-1.00221e-11	1.40158e-11	-9.89202e-12	-8.71853e-12	-2.01698e-12	5.49637e-12	1.14257e-11	1.59158e-11
0.076	2.1043e-11	3.25988e-12	-1.36446e-12	-1.01972e-11	-8.7721e-12	1.43283e-11	-8.95452e-12	-7.46853e-12	-1.07948e-12	7.37137e-12	7.67574e-12	1.65408e-11
0.077	2.1668e-11	3.25988e-12	-4.17696e-12	-1.33222e-11	-8.7721e-12	1.62033e-11	-9.26702e-12	-6.53103e-12	-7.66975e-13	5.18387e-12	7.67574e-12	1.46658e-11
0.078	2.13555e-11	2.00988e-12	-3.23946e-12	-1.36347e-11	-5.9596e-12	1.55783e-11	-8.64202e-12	-5.28103e-12	-2.64198e-12	6.74637e-12	7.98824e-12	1.71658e-11
0.079	2.32305e-11	2.00988e-12	-2.30196e-12	-1.48847e-11	-6.2721e-12	1.62033e-11	-1.1767e-11	-3.09353e-12	-1.39198e-12	8.30887e-12	7.36324e-12	1.21658e-11
0.08	2.4793e-11	1.38488e-12	-5.42696e-12	-1.80097e-11	-7.8346e-12	1.62033e-11	-1.4892e-11	-7.15603e-12	-3.57948e-12	7.37137e-12	8.92574e-12	9.04081e-12
0.081	2.69805e-11	4.50988e-12	-6.36446e-12	-2.05097e-11	-4.7096e-12	1.74533e-11	-1.45795e-11	-2.15603e-12	-7.66975e-13	6.12137e-12	8.92574e-12	8.41581e-12
0.082	3.07305e-11	2.63488e-12	-8.55196e-12	-1.98847e-11	-6.2721e-12	1.65158e-11	-1.6767e-11	-6.53103e-12	-1.07948e-12	4.55887e-12	8.92574e-12	4.66581e-12
0.083	3.19805e-11	3.57238e-12	-6.98946e-12	-2.14472e-11	-7.5221e-12	1.87033e-11	-1.95795e-11	-7.46853e-12	7.95525e-13	5.49637e-12	1.11132e-11	2.47831e-12
0.084	3.44805e-11	4.50988e-12	-7.92696e-12	-1.76972e-11	-7.5221e-12	1.90158e-11	-2.14545e-11	-1.0281e-11	-1.07948e-12	4.55887e-12	1.23632e-11	-9.59187e-13
0.085	3.63555e-11	3.88488e-12	-8.86446e-12	-1.76972e-11	-8.4596e-12	1.83908e-11	-2.3017e-11	-1.05935e-11	1.70525e-13	2.05887e-12	1.29882e-11	-1.89669e-12
0.086	3.9793e-11	2.00988e-12	-7.61446e-12	-1.89472e-11	-5.9596e-12	1.90158e-11	-2.3642e-11	-9.65603e-12	-1.70448e-12	1.12137e-12	1.33007e-11	-2.20919e-12
0.087	3.8543e-11	3.88488e-12	-7.61446e-12	-1.39472e-11	-6.2721e-12	1.83908e-11	-2.39545e-11	-1.05935e-11	-1.39198e-12	-1.37863e-12	1.54882e-11	-2.83419e-12
0.088	4.01055e-11	1.69738e-12	-5.42696e-12	-1.33222e-11	-9.7096e-12	1.68283e-11	-2.3017e-11	-1.1531e-11	-1.41975e-13	-1.69113e-12	1.54882e-11	-4.39669e-12
0.089	4.01055e-11	2.32238e-12	-7.92696e-12	-1.23847e-11	-8.4596e-12	1.30783e-11	-2.08295e-11	-1.4656e-11	1.73302e-12	-2.94113e-12	1.79882e-11	-2.83419e-12
0.09	3.7918e-11	3.57238e-12	-5.73946e-12	-1.23847e-11	-7.8346e-12	1.21408e-11	-2.14545e-11	-1.4031e-11	7.95525e-13	-1.28633e-13	2.08007e-11	-1.27169e-12
0.091	3.63555e-11	2.94738e-12	-3.55196e-12	-1.14472e-11	-6.5846e-12	1.15158e-11	-2.08295e-11	-1.30935e-11	-1.41975e-13	-1.37863e-12	2.23632e-11	-1.89669e-12
0.092	3.4168e-11	3.57238e-12	-1.67696e-12	-8.63472e-12	-6.8971e-12	6.5158e-12	-1.95795e-11	-1.2156e-11	-4.54475e-13	-1.37863e-12	2.08007e-11	-3.34187e-13
0.093	3.1043e-11	4.50988e-12	-3.23946e-12	-8.00972e-12	-6.2721e-12	5.2658e-12	-1.95795e-11	-1.2156e-11	2.04552e-12	-4.50363e-12	2.14257e-11	-3.14669e-12
0.094	2.7293e-11	7.00988e-12	-3.86446e-12	-8.32222e-12	-7.2096e-12	2.1408e-12	-1.95795e-11	-1.2781e-11	-4.54475e-13	-2.00363e-12	2.36132e-11	1.54081e-12
0.095	2.44805e-11	9.19738e-12	-2.92696e-12	-8.00972e-12	-6.8971e-12	-2.8592e-12	-2.08295e-11	-1.0906e-11	2.04552e-12	-5.12863e-12	2.01757e-11	-6.46687e-13
0.096	2.13555e-11	8.88488e-12	1.98042e-13	-5.19722e-12	-5.0221e-12	-3.4842e-12	-2.02045e-11	-9.65603e-12	2.67052e-12	-7.94113e-12	2.01757e-11	6.03313e-13
0.097	1.9168e-11	7.32238e-12	-4.26958e-13	-6.44722e-12	-5.6471e-12	-5.6717e-12	-2.08295e-11	-8.40603e-12	3.92052e-12	-7.62863e-12	1.98632e-11	1.54081e-12
0.098	2.19805e-11	8.57238e-12	2.07304e-12	-5.82222e-12	-5.0221e-12	-6.2967e-12	-2.08295e-11	-8.40603e-12	3.60802e-12	-6.69113e-12	1.51757e-11	3.41581e-12
0.099	1.88555e-11	9.82238e-12	1.13554e-12	-5.50972e-12	-5.0221e-12	-6.9217e-12	-2.14545e-11	-6.53103e-12	4.54552e-12	-5.12863e-12	1.45507e-11	5.91581e-12
0.1	1.7293e-11	8.25988e-12	-4.26958e-13	-5.82222e-12	-6.5846e-12	-9.4217e-12	-2.1767e-11	-5.28103e-12	2.98302e-12	-5.12863e-12	1.01757e-11	5.60331e-12
0.101	1.82305e-11	8.25988e-12	-1.05196e-12	-4.25972e-12	-6.8971e-12	-8.1717e-12	-2.27045e-11	-5.28103e-12	4.54552e-12	-4.19113e-12	8.30074e-12	5.91581e-12
0.102	1.76055e-11	6.69738e-12	-1.05196e-12	-4.88472e-12	-5.6471e-12	-6.2967e-12	-2.27045e-11	-5.59353e-12	5.48303e-12	-5.44113e-12	3.30074e-12	5.91581e-12
0.103	1.76055e-11	7.00988e-12	-3.23946e-12	-3.94722e-12	-4.3971e-12	-5.9842e-12	-2.08295e-11	-7.15603e-12	7.98303e-12	-2.62863e-12	8.00737e-13	5.29081e-12
0.104	1.94805e-11	7.94738e-12	-2.92696e-12	-5.82222e-12	-6.5846e-12	-8.1717e-12	-1.89545e-11	-8.09353e-12	4.85803e-12	-2.31613e-12	-1.07426e-12	6.54081e-12
0.105	1.69805e-11	5.75988e-12	-5.42696e-12	-8.00972e-12	-8.4596e-12	-6.6092e-12	-2.14545e-11	-9.34353e-12	3.92052e-12	-1.06613e-12	-2.01176e-12	6.22831e-12
0.106	1.94805e-11	3.88488e-12	-3.55196e-12	-6.75972e-12	-6.2721e-12	-4.1092e-12	-2.02045e-11	-9.96853e-12	2.35802e-12	-1.69113e-12	-4.82426e-12	4.35331e-12
0.107	2.1043e-11	6.69738e-12	-3.55196e-12	-9.88472e-12	-8.1471e-12	-4.7342e-12	-1.8642e-11	-1.2156e-11	2.04552e-12	2.05887e-12	-9.19926e-12	3.10331e-12
0.108	1.9168e-11	2.94738e-12	-8.86446e-12	-9.88472e-12	-6.8971e-12	-3.1717e-12	-1.6142e-11	-1.2156e-11	1.73302e-12	-7.53633e-13	-7.63676e-12	4.04081e-12
0.109	2.07305e-11	4.19738e-12	-4.80196e-12	-1.11347e-11	-9.0846e-12	-3.1717e-12	-1.5517e-11	-1.30935e-11	7.95525e-13	8.08867e-13	-8.88676e-12	-6.46687e-13
0.11	2.19805e-11	4.82238e-12	-5.73946e-12	-1.05097e-11	-1.15846e-11	-3.59204e-13	-1.6767e-11	-1.2156e-11	3.92052e-12	1.12137e-12	-8.88676e-12	-3.34187e-13
0.111	2.19805e-11	2.00988e-12	-5.11446e-12	-1.23847e-11	-9.7096e-12	2.1408e-12	-1.6142e-11	-1.1531e-11	2.35802e-12	1.74637e-12	-7.94926e-12	-2.20919e-12
0.112	2.07305e-11	2.63488e-12	-4.80196e-12	-1.20722e-11	-1.18971e-11	2.65797e-13	-1.6142e-11	-1.0281e-11	5.48303e-12	2.68387e-12	-8.26176e-12	-2.83419e-12
0.113	1.82305e-11	2.00988e-12	-5.11446e-12	-1.11347e-11	-1.28346e-11	-1.6092e-12	-1.8642e-11	-7.46853e-12	8.29553e-12	2.68387e-12	-4.82426e-12	-1.58419e-12
0.114	1.82305e-11	2.00988e-12	-5.11446e-12	-8.32222e-12	-1.31471e-11	-1.9217e-12	-1.83295e-11	-7.46853e-12	8.60803e-12	1.12137e-12	-6.07426e-12	-4.08419e-12
0.115	1.76055e-11	2.32238e-12	-4.80196e-12	-7.07222e-12	-1.34596e-11	-1.6092e-12	-1.9892e-11	-9.03103e-12	9.54553e-12	2.37137e-12	-2.63676e-12	-3.77169e-12
0.116	1.4793e-11	4.82238e-12	-3.55196e-12	-5.19722e-12	-1.28346e-11	-2.2342e-12	-1.8017e-11	-5.90603e-12	1.14205e-11	4.55887e-12	-1.07426e-12	-4.39669e-12
0.117	1.4168e-11	3.57238e-12	-4.48946e-12	-4.88472e-12	-1.50221e-11	-2.5467e-12	-1.8017e-11	-5.90603e-12	9.85803e-12	3.93387e-12	2.05074e-12	-3.14669e-12
0.118	1.2918e-11	3.57238e-12	-5.11446e-12	-6.44722e-12	-1.50221e-11	-5.9842e-12	-1.7392e-11	-6.53103e-12	1.14205e-11	6.43387e-12	4.23824e-12	-1.89669e-12
0.119	1.26055e-11	5.13488e-12	-2.30196e-12	-3.32222e-12	-1.37721e-11	-6.9217e-12	-1.6142e-11	-6.53103e-12	8.29553e-12	5.18387e-12	6.73824e-12	-9.59187e-13
0.12	1.38555e-11	6.38488e-12	-3.55196e-12	-5.19722e-12	-1.37721e-11	-9.1092e-12	-1.77045e-11	-7.15603e-12	8.92053e-12	5.80887e-12	9.55074e-12	-1.27169e-12
0.121	1.38555e-11	6.38488e-12	-1.05196e-12	-4.88472e-12	-1.37721e-11	-1.06717e-11	-1.8017e-11	-7.78103e-12	8.29553e-12	2.37137e-12	9.55074e-12	1.54081e-12
0.122	1.2293e-11	6.07238e-12	-1.05196e-12	-2.69722e-12	-1.43971e-11	-1.28592e-11	-1.7392e-11	-8.71853e-12	8.29553e-12	1.12137e-12	1.08007e-11	2.47831e-12
0.123	1.26055e-11	8.57238e-12	1.13554e-12	-4.25972e-12	-1.40846e-11	-1.22342e-11	-1.8017e-11	-1.0281e-11	6.73303e-12	1.74637e-12	7.98824e-12	4.97831e-12
0.124	1.3543e-11	7.63488e-12	2.38554e-12	-2.38472e-12	-1.34596e-11	-1.41092e-11	-1.8017e-11	-1.0906e-11	4.54552e-12	8.08867e-13	9.55074e-12	2.16581e-12
0.125	1.3543e-11	7.63488e-12	3.94804e-12	-2.69722e-12	-1.31471e-11	-1.47342e-11	-1.77045e-11	-1.30935e-11	2.04552e-12	4.96367e-13	9.23824e-12	4.35331e-12
0.126	1.19805e-11	5.75988e-12	7.07304e-12	-3.63472e-12	-1.28346e-11	-1.50467e-11	-1.9892e-11	-1.4656e-11	4.83025e-13	-7.53633e-13	9.55074e-12	6.85331e-12
0.127	1.1043e-11	1.10724e-11	7.38554e-12	-3.63472e-12	-1.22096e-11	-1.50467e-11	-1.95795e-11	-1.4031e-11	-1.41975e-13	-1.37863e-12	7.98824e-12	6.54081e-12
0.128	1.32305e-11	1.04474e-11	5.51054e-12	-3.94722e-12	-1.03346e-11	-1.41092e-11	-2.02045e-11	-1.7781e-11	-4.82948e-12	-2.00363e-12	8.30074e-12	8.41581e-12
0.129	1.19805e-11	9.19738e-12	7.38554e-12	-3.63472e-12	-8.4596e-12	-1.19217e-11	-2.1767e-11	-1.68435e-11	-4.51698e-12	-2.00363e-12	7.67574e-12	8.41581e-12
0.13	1.2293e-11	1.04474e-11	8.32304e-12	-2.07222e-12	-5.3346e-12	-1.37967e-11	-1.83295e-11	-1.9656e-11	-7.64198e-12	-2.94113e-12	5.48824e-12	7.16581e-12
0.131	1.1043e-11	8.88488e-12	7.69804e-12	-3.94722e-12	-6.5846e-12	-1.31717e-11	-2.0517e-11	-2.0281e-11	-7.95448e-12	-1.37863e-12	4.23824e-12	1.06033e-11
0.132	1.26055e-11	1.07599e-11	4.88554e-12	-3.63472e-12	-4.3971e-12	-1.31717e-11	-1.8642e-11	-2.1531e-11	-9.82948e-12	8.08867e-13	2.67574e-12	8.10331e-12
0.133	1.19805e-11	9.19738e-12	6.76054e-12	-4.25972e-12	-3.7721e-12	-1.28592e-11	-1.6142e-11	-2.12185e-11	-1.35795e-11	-1.28633e-13	2.36324e-12	8.72831e-12
0.134	1.5418e-11	9.82238e-12	8.01054e-12	-5.19722e-12	-3.1471e-12	-1.25467e-11	-1.6767e-11	-2.2156e-11	-1.5767e-11	-1.06613e-12	1.73824e-12	8.72831e-12
0.135	1.6668e-11	9.50988e-12	1.0198e-11	-2.38472e-12	-3.1471e-12	-9.7342e-12	-1.5517e-11	-1.99685e-11	-1.7642e-11	2.05887e-12	-1.36764e-13	1.12283e-11
0.136	1.69805e-11	1.01349e-11	1.0198e-11	-4.57222e-12	-2.2096e-12	-9.7342e-12	-1.6767e-11	-1.55935e-11	-1.7017e-11	2.05887e-12	-2.01176e-12	1.09158e-11
0.137	1.8543e-11	7.94738e-12	7.69804e-12	-3.94722e-12	-1.5846e-12	-1.03592e-11	-1.83295e-11	-1.55935e-11	-1.9517e-11	3.62137e-12	-1.38676e-12	9.66581e-12
0.138	1.94805e-11	7.63488e-12	8.32304e-12	-6.75972e-12	1.2279e-12	-8.4842e-12	-1.8017e-11	-1.37185e-11	-1.67045e-11	4.55887e-12	-2.01176e-12	7.16581e-12
0.139	2.0418e-11	7.63488e-12	6.13554e-12	-8.32222e-12	-3.4596e-12	-1.00467e-11	-1.6767e-11	-1.1531e-11	-1.9517e-11	7.05887e-12	-2.32426e-12	7.47831e-12
0.14	1.9793e-11	8.88488e-12	5.51054e-12	-9.25972e-12	-5.9596e-12	-9.4217e-12	-2.1142e-11	-1.12185e-11	-1.92045e-11	8.62137e-12	-3.57426e-12	6.54081e-12
0.141	2.1668e-11	9.19738e-12	5.51054e-12	-1.51972e-11	-7.2096e-12	-1.12967e-11	-1.95795e-11	-9.34353e-12	-1.85795e-11	1.11214e-11	-5.13676e-12	7.47831e-12
0.142	1.9793e-11	8.88488e-12	5.19804e-12	-1.55097e-11	-7.8346e-12	-9.1092e-12	-2.08295e-11	-8.09353e-12	-1.9517e-11	1.23714e-11	-5.13676e-12	9.35331e-12
0.143	2.01055e-11	8.88488e-12	3.32304e-12	-1.83222e-11	-9.3971e-12	-5.6717e-12	-2.02045e-11	-7.78103e-12	-1.98295e-11	1.26839e-11	-6.38676e-12	8.10331e-12
0.144	2.1668e-11	9.19738e-12	1.44804e-12	-2.33222e-11	-1.03346e-11	-2.5467e-12	-1.9892e-11	-9.65603e-12	-1.79545e-11	1.29964e-11	-7.63676e-12	8.41581e-12
0.145	2.1668e-11	7.94738e-12	1.44804e-12	-2.17597e-11	-7.5221e-12	-1.2967e-12	-1.9892e-11	-1.0906e-11	-1.98295e-11	1.33089e-11	-8.26176e-12	5.29081e-12
0.146	2.01055e-11	9.19738e-12	-1.36446e-12	-2.20722e-11	-8.1471e-12	2.4533e-12	-1.89545e-11	-9.96853e-12	-1.54545e-11	1.29964e-11	-9.19926e-12	4.35331e-12
0.147	2.13555e-11	7.00988e-12	-1.98946e-12	-2.14472e-11	-8.7721e-12	5.2658e-12	-1.8642e-11	-9.96853e-12	-1.35795e-11	1.14339e-11	-7.01176e-12	3.10331e-12
0.148	2.0418e-11	5.75988e-12	-4.80196e-12	-1.98847e-11	-7.5221e-12	5.5783e-12	-1.95795e-11	-1.05935e-11	-1.2017e-11	1.01839e-11	-7.94926e-12	3.10331e-12
0.149	2.07305e-11	2.00988e-12	-2.92696e-12	-1.67597e-11	-9.7096e-12	9.0158e-12	-1.8642e-11	-1.0906e-11	-9.20448e-12	9.55887e-12	-6.69926e-12	6.03313e-13
0.15	2.0418e-11	-8.02625e-13	-3.23946e-12	-1.39472e-11	-7.5221e-12	9.0158e-12	-1.8017e-11	-1.18435e-11	-9.51698e-12	8.93387e-12	-3.26176e-12	-9.59187e-13
0.151	1.7918e-11	-2.05262e-12	-3.23946e-12	-1.20722e-11	-9.7096e-12	1.02658e-11	-1.83295e-11	-1.3406e-11	-9.51698e-12	5.18387e-12	-4.19926e-12	-1.58419e-12
0.152	1.69805e-11	-2.36512e-12	-2.61446e-12	-7.38472e-12	-9.7096e-12	1.18283e-11	-1.8017e-11	-1.2156e-11	-7.32948e-12	4.55887e-12	-1.07426e-12	-1.89669e-12
0.153	1.2293e-11	-4.24013e-12	-3.55196e-12	-3.94722e-12	-9.7096e-12	1.37033e-11	-2.14545e-11	-1.37185e-11	-7.01698e-12	2.99637e-12	1.73824e-12	-1.89669e-12
0.154	1.2293e-11	-2.05262e-12	-4.48946e-12	-1.13472e-12	-9.7096e-12	1.27658e-11	-2.08295e-11	-1.5906e-11	-9.51698e-12	4.96367e-13	2.67574e-12	-6.46687e-13
0.155	7.91798e-12	-3.61512e-12	-1.67696e-12	-1.13472e-12	-6.5846e-12	1.40158e-11	-2.20795e-11	-1.7781e-11	-1.04545e-11	-1.28633e-13	4.86324e-12	-2.52169e-12
0.156	6.35548e-12	-3.30262e-12	-2.30196e-12	-8.22221e-13	-8.1471e-12	1.08908e-11	-1.95795e-11	-1.68435e-11	-1.2017e-11	-2.94113e-12	1.73824e-12	-2.20919e-12
0.157	3.54298e-12	-3.30262e-12	-1.98946e-12	-2.38472e-12	-7.8346e-12	1.27658e-11	-1.8017e-11	-1.68435e-11	-1.1392e-11	-6.06613e-12	2.36324e-12	-2.20919e-12
0.158	4.16798e-12	-1.11512e-12	1.98042e-13	4.27779e-13	-1.09596e-11	8.0783e-12	-2.14545e-11	-1.62185e-11	-1.2017e-11	-8.25363e-12	-1.69926e-12	2.90813e-13
0.159	1.05481e-13	-2.99012e-12	-1.67696e-12	-1.97221e-13	-1.09596e-11	7.4533e-12	-1.8642e-11	-1.74685e-11	-1.3892e-11	-6.06613e-12	-3.88676e-12	-2.20919e-12
0.16	-3.01952e-12	-2.99012e-12	-1.14458e-13	-1.44722e-12	-1.28346e-11	7.1408e-12	-1.9267e-11	-1.2781e-11	-1.3892e-11	-6.06613e-12	-3.57426e-12	-1.89669e-12
0.161	-4.89452e-12	1.34875e-13	-2.61446e-12	-1.75972e-12	-1.59596e-11	4.6408e-12	-1.95795e-11	-1.37185e-11	-1.48295e-11	-5.75363e-12	-5.13676e-12	-1.58419e-12
0.162	-2.70702e-12	-1.74012e-12	8.23042e-13	-2.69722e-12	-1.68971e-11	1.5158e-12	-1.8017e-11	-9.34353e-12	-1.4517e-11	-5.75363e-12	-4.51176e-12	-2.52169e-12
0.163	-4.58202e-12	4.47375e-13	1.44804e-12	-4.88472e-12	-1.78346e-11	-6.71704e-13	-1.9892e-11	-6.84353e-12	-1.5142e-11	-5.12863e-12	-1.69926e-12	-4.08419e-12
0.164	-3.33202e-12	-1.42762e-12	1.13554e-12	-6.13472e-12	-1.59596e-11	-6.71704e-13	-1.95795e-11	-7.78103e-12	-1.23295e-11	-1.69113e-12	-2.01176e-12	-9.59187e-13
0.165	-3.95702e-12	-3.92763e-12	3.01054e-12	-5.82222e-12	-1.59596e-11	-1.9217e-12	-1.77045e-11	-6.21853e-12	-1.29545e-11	-3.87863e-12	-1.07426e-12	2.90813e-13
0.166	-3.01952e-12	-3.61512e-12	2.07304e-12	-7.69722e-12	-1.43971e-11	-2.5467e-12	-1.89545e-11	-8.09353e-12	-1.2017e-11	-2.00363e-12	-1.38676e-12	-2.16868e-14
0.167	-1.76952e-12	-4.86513e-12	2.07304e-12	-1.11347e-11	-1.34596e-11	-6.71704e-13	-1.7392e-11	-7.46853e-12	-1.2017e-11	-1.37863e-12	1.73824e-12	2.47831e-12
0.168	-3.33202e-12	-7.05263e-12	3.01054e-12	-1.11347e-11	-1.28346e-11	-9.84204e-13	-1.8642e-11	-8.71853e-12	-7.95448e-12	-2.62863e-12	2.05074e-12	-3.34187e-13
0.169	7.30481e-13	-8.30263e-12	1.98042e-13	-1.11347e-11	-9.7096e-12	-2.8592e-12	-1.5517e-11	-8.40603e-12	-1.0142e-11	-2.31613e-12	2.98824e-12	1.54081e-12
0.17	-1.45702e-12	-7.05263e-12	-3.55196e-12	-1.20722e-11	-7.8346e-12	-2.2342e-12	-1.3642e-11	-1.2156e-11	-1.0142e-11	-3.87863e-12	4.86324e-12	3.10331e-12
0.171	-1.45702e-12	-8.61513e-12	-1.05196e-12	-1.33222e-11	-4.7096e-12	-3.7967e-12	-1.6142e-11	-1.18435e-11	-1.10795e-11	-2.62863e-12	4.86324e-12	1.85331e-12
0.172	-8.32019e-13	-9.86513e-12	-3.86446e-12	-1.20722e-11	-2.5221e-12	-2.2342e-12	-1.52045e-11	-1.12185e-11	-9.20448e-12	-1.37863e-12	7.05074e-12	1.22831e-12
0.173	7.30481e-13	-1.14276e-11	-5.11446e-12	-1.26972e-11	-1.2721e-12	-4.67035e-14	-1.3642e-11	-1.2156e-11	-1.04545e-11	-3.56613e-12	7.98824e-12	-6.46687e-13
0.174	-1.45702e-12	-1.04901e-11	-3.23946e-12	-1.42597e-11	1.5404e-12	-1.6092e-12	-1.52045e-11	-1.18435e-11	-1.0142e-11	-3.87863e-12	8.61324e-12	-1.27169e-12
0.175	-2.07019e-13	-1.11151e-11	-2.30196e-12	-1.55097e-11	-3.34604e-13	1.2033e-12	-9.57952e-12	-1.18435e-11	-1.2642e-11	-7.31613e-12	9.23824e-12	-4.08419e-12
0.176	-3.33202e-12	-1.01776e-11	-1.36446e-12	-1.55097e-11	-6.47104e-13	2.65797e-13	-1.20795e-11	-1.2781e-11	-1.23295e-11	-9.19113e-12	7.98824e-12	-5.95919e-12
0.177	-4.58202e-12	-1.11151e-11	-7.39458e-13	-1.55097e-11	-3.34604e-13	2.1408e-12	-6.45452e-12	-9.96853e-12	-1.3267e-11	-8.25363e-12	6.11324e-12	-6.58419e-12
0.178	-5.20702e-12	-1.29901e-11	1.98042e-13	-1.80097e-11	-5.6471e-12	3.3908e-12	-7.07952e-12	-1.0906e-11	-1.1392e-11	-9.50363e-12	5.17574e-12	-5.02169e-12
0.179	-4.89452e-12	-1.39276e-11	-1.14458e-13	-1.42597e-11	-2.8346e-12	3.7033e-12	-2.70452e-12	-9.96853e-12	-1.17045e-11	-1.07536e-11	6.42574e-12	-4.08419e-12
0.18	-4.89452e-12	-1.36151e-11	1.44804e-12	-1.48847e-11	-7.2096e-12	3.7033e-12	-3.01702e-12	-7.15603e-12	-1.5142e-11	-1.23161e-11	4.55074e-12	-5.02169e-12
0.181	-5.83202e-12	-1.39276e-11	1.44804e-12	-1.67597e-11	-4.0846e-12	1.2033e-12	4.20483e-13	-4.96853e-12	-1.23295e-11	-1.63786e-11	4.86324e-12	-4.70919e-12
0.182	-3.95702e-12	-1.45526e-11	-1.05196e-12	-1.48847e-11	-5.9596e-12	3.0783e-12	-2.04517e-13	-1.84353e-12	-1.17045e-11	-1.54411e-11	3.92574e-12	-5.64669e-12
0.183	-4.26952e-12	-1.26776e-11	-2.30196e-12	-1.42597e-11	-6.5846e-12	6.8283e-12	1.04548e-12	-2.15603e-12	-1.10795e-11	-1.82536e-11	5.48824e-12	-2.52169e-12
0.184	-3.33202e-12	-1.08026e-11	-6.36446e-12	-1.33222e-11	-6.2721e-12	4.9533e-12	-1.14202e-12	-9.06027e-13	-9.82948e-12	-1.63786e-11	3.30074e-12	-2.83419e-12
0.185	-3.95702e-12	-9.24013e-12	-3.86446e-12	-1.20722e-11	-5.0221e-12	7.1408e-12	7.32983e-13	-5.93526e-13	-7.95448e-12	-1.45036e-11	1.73824e-12	-1.27169e-12
0.186	-2.70702e-12	-7.67763e-12	-3.23946e-12	-1.17597e-11	-3.4596e-12	3.0783e-12	-1.76702e-12	-2.46853e-12	-7.32948e-12	-1.32536e-11	-1.36764e-13	1.54081e-12
0.187	-3.64452e-12	-3.61512e-12	-1.67696e-12	-1.45722e-11	-3.4596e-12	3.0783e-12	-3.64202e-12	-2.78103e-12	-7.01698e-12	-1.35661e-11	-2.32426e-12	-1.27169e-12
0.188	-3.95702e-12	-2.05262e-12	1.76054e-12	-1.42597e-11	-1.8971e-12	1.8283e-12	-3.01702e-12	-1.21853e-12	-3.57948e-12	-9.81613e-12	-2.63676e-12	-2.52169e-12
0.189	-5.51952e-12	-4.90125e-13	3.01054e-12	-1.39472e-11	-1.2721e-12	-3.1717e-12	-3.95452e-12	-9.06027e-13	-2.95448e-12	-5.12863e-12	-3.57426e-12	-6.46687e-13
0.19	-9.58202e-12	-1.77625e-13	3.94804e-12	-1.36347e-11	-3.34604e-13	-3.7967e-12	-6.14202e-12	3.14736e-14	-2.01698e-12	-3.56613e-12	-4.19926e-12	2.90813e-13
0.191	-1.05195e-11	-1.77625e-13	3.32304e-12	-1.55097e-11	-2.2096e-12	-7.8592e-12	-7.70452e-12	-3.09353e-12	-3.26698e-12	-7.53633e-13	-2.94926e-12	-2.83419e-12
0.192	-1.17695e-11	1.38488e-12	6.13554e-12	-1.48847e-11	-3.4596e-12	-7.8592e-12	-7.39202e-12	-4.96853e-12	-2.01698e-12	3.62137e-12	-3.26176e-12	-3.77169e-12
0.193	-1.3957e-11	-2.36512e-12	6.44804e-12	-1.51972e-11	-1.5846e-12	-9.4217e-12	-1.02045e-11	-5.59353e-12	-3.26698e-12	3.62137e-12	-3.88676e-12	-3.77169e-12
0.194	-1.30195e-11	-3.30262e-12	7.07304e-12	-1.36347e-11	-9.59604e-13	-9.7342e-12	-1.1142e-11	-1.0281e-11	-2.64198e-12	6.43387e-12	-1.69926e-12	-4.08419e-12
0.195	-1.48945e-11	-5.49013e-12	9.88554e-12	-1.30097e-11	-3.1471e-12	-1.00467e-11	-1.1142e-11	-9.03103e-12	-3.89198e-12	6.43387e-12	-2.01176e-12	-4.08419e-12
0.196	-1.30195e-11	-7.05263e-12	1.0198e-11	-1.36347e-11	-3.34604e-13	-1.06717e-11	-1.20795e-11	-1.0906e-11	-3.89198e-12	6.74637e-12	-2.32426e-12	-3.45919e-12
0.197	-1.2082e-11	-1.04901e-11	1.11355e-11	-1.14472e-11	2.90396e-13	-9.4217e-12	-1.1767e-11	-1.30935e-11	-5.76698e-12	7.68387e-12	-3.26176e-12	-5.02169e-12
0.198	-9.58202e-12	-1.04901e-11	1.2073e-11	-1.20722e-11	-1.2721e-12	-1.00467e-11	-1.1767e-11	-1.3406e-11	-1.0767e-11	6.43387e-12	-3.26176e-12	-9.59187e-13
0.199	-1.05195e-11	-1.11151e-11	1.05105e-11	-1.26972e-11	-6.47104e-13	-1.00467e-11	-1.02045e-11	-1.4656e-11	-8.26698e-12	7.99637e-12	-4.51176e-12	-3.45919e-12
0.2	-6.14452e-12	-1.04901e-11	1.17605e-11	-1.30097e-11	1.8529e-12	-9.7342e-12	-9.89202e-12	-1.5906e-11	-5.76698e-12	6.74637e-12	-4.51176e-12	-3.77169e-12
0.201	-6.45702e-12	-8.92763e-12	1.2698e-11	-1.39472e-11	-2.2096e-12	-6.9217e-12	-1.14545e-11	-1.6531e-11	-7.32948e-12	3.62137e-12	-2.01176e-12	-5.02169e-12
0.202	-3.95702e-12	-8.61513e-12	1.17605e-11	-1.55097e-11	-2.21039e-14	-9.4217e-12	-8.32952e-12	-1.68435e-11	-7.95448e-12	8.08867e-13	-1.36764e-13	-4.70919e-12
0.203	-5.51952e-12	-7.36512e-12	1.3948e-11	-1.61347e-11	-3.7721e-12	-8.1717e-12	-9.89202e-12	-1.9031e-11	-4.51698e-12	4.96367e-13	3.61324e-12	-4.39669e-12
0.204	-4.58202e-12	-5.49013e-12	1.2698e-11	-1.48847e-11	-5.0221e-12	-6.9217e-12	-9.26702e-12	-1.93435e-11	-2.32948e-12	-2.31613e-12	6.42574e-12	-1.58419e-12
0.205	-5.83202e-12	-4.24013e-12	1.3323e-11	-1.61347e-11	-5.0221e-12	-8.4842e-12	-8.95452e-12	-1.93435e-11	-1.70448e-12	-5.12863e-12	8.30074e-12	-2.20919e-12
0.206	-4.58202e-12	-4.24013e-12	1.1448e-11	-1.67597e-11	-6.2721e-12	-8.7967e-12	-1.14545e-11	-1.80935e-11	-3.89198e-12	-7.00363e-12	1.36132e-11	-3.45919e-12
0.207	-6.45702e-12	-2.36512e-12	1.2698e-11	-1.48847e-11	-9.3971e-12	-5.9842e-12	-1.20795e-11	-1.9031e-11	-2.95448e-12	-5.75363e-12	1.42382e-11	-4.39669e-12
0.208	-5.20702e-12	-1.74012e-12	8.01054e-12	-1.39472e-11	-1.00221e-11	-6.2967e-12	-1.2392e-11	-1.8406e-11	-2.95448e-12	-6.69113e-12	1.64257e-11	-6.89669e-12
0.209	-5.51952e-12	-4.24013e-12	9.57304e-12	-1.42597e-11	-8.4596e-12	-5.6717e-12	-1.39545e-11	-1.74685e-11	-3.26698e-12	-7.94113e-12	1.76757e-11	-8.14669e-12
0.21	-5.83202e-12	-2.36512e-12	9.26054e-12	-1.17597e-11	-1.31471e-11	-6.2967e-12	-1.4892e-11	-1.7781e-11	-3.89198e-12	-7.00363e-12	2.04882e-11	-8.77169e-12
0.211	-8.33202e-12	-1.11512e-12	8.94804e-12	-1.23847e-11	-1.22096e-11	-6.2967e-12	-1.70795e-11	-1.7781e-11	-5.45448e-12	-2.94113e-12	2.11132e-11	-1.03342e-11
0.212	-9.58202e-12	-3.92763e-12	7.38554e-12	-1.30097e-11	-1.25221e-11	-6.6092e-12	-1.52045e-11	-1.62185e-11	-5.14198e-12	-4.81613e-12	2.01757e-11	-1.15842e-11
0.213	-7.39452e-12	-3.61512e-12	7.38554e-12	-1.08222e-11	-1.00221e-11	-7.8592e-12	-1.2392e-11	-1.7156e-11	-6.39198e-12	-4.50363e-12	2.04882e-11	-1.28342e-11
0.214	-7.70702e-12	-3.92763e-12	8.01054e-12	-1.11347e-11	-1.09596e-11	-6.6092e-12	-1.27045e-11	-1.6531e-11	-6.39198e-12	-5.12863e-12	1.95507e-11	-1.40842e-11
0.215	-6.45702e-12	-3.30262e-12	8.32304e-12	-8.94722e-12	-1.18971e-11	-6.9217e-12	-1.33295e-11	-1.68435e-11	-7.01698e-12	-2.31613e-12	1.83007e-11	-1.65842e-11
0.216	-6.45702e-12	-1.42762e-12	9.57304e-12	-6.44722e-12	-8.7721e-12	-3.7967e-12	-1.20795e-11	-1.49685e-11	-6.70448e-12	-3.56613e-12	1.67382e-11	-1.84592e-11
0.217	-5.51952e-12	7.59875e-13	8.63554e-12	-5.82222e-12	-9.3971e-12	-3.4842e-12	-6.45452e-12	-1.43435e-11	-5.76698e-12	-1.69113e-12	1.14257e-11	-2.18967e-11
0.218	-6.14452e-12	-1.42762e-12	8.63554e-12	-6.13472e-12	-8.4596e-12	-2.8592e-12	-6.14202e-12	-9.96853e-12	-3.26698e-12	1.43387e-12	1.23632e-11	-2.25217e-11
0.219	-5.51952e-12	-1.11512e-12	1.0823e-11	-3.32222e-12	-8.7721e-12	1.8283e-12	-4.89202e-12	-8.09353e-12	-7.66975e-13	4.96367e-13	1.04882e-11	-2.28342e-11
0.22	-5.83202e-12	4.47375e-13	8.63554e-12	-2.69722e-12	-1.09596e-11	1.8283e-12	-3.32952e-12	-5.59353e-12	1.10802e-12	2.05887e-12	1.04882e-11	-2.56467e-11
0.221	-6.45702e-12	4.47375e-13	7.38554e-12	-5.19722e-12	-1.25221e-11	3.7033e-12	-2.70452e-12	-4.03103e-12	2.67052e-12	3.62137e-12	7.98824e-12	-2.37717e-11
0.222	-6.45702e-12	7.59875e-13	5.82304e-12	-4.88472e-12	-1.53346e-11	4.9533e-12	-2.70452e-12	-1.84353e-12	5.17053e-12	2.05887e-12	7.67574e-12	-2.06467e-11
0.223	-6.14452e-12	1.38488e-12	4.26054e-12	-6.13472e-12	-1.47096e-11	2.4533e-12	-3.01702e-12	6.56474e-13	7.67053e-12	1.43387e-12	5.80074e-12	-1.84592e-11
0.224	-2.70702e-12	3.25988e-12	3.01054e-12	-6.44722e-12	-1.84596e-11	2.1408e-12	-4.57952e-12	6.56474e-13	7.35803e-12	1.43387e-12	4.55074e-12	-1.50217e-11
0.225	-3.64452e-12	1.38488e-12	2.38554e-12	-7.69722e-12	-1.59596e-11	3.0783e-12	-2.70452e-12	1.28147e-12	1.01705e-11	1.74637e-12	5.17574e-12	-1.31467e-11
0.226	7.30481e-13	1.69738e-12	5.10542e-13	-8.32222e-12	-1.65846e-11	2.65797e-13	-3.64202e-12	3.15647e-12	7.98303e-12	-1.06613e-12	-1.36764e-13	-9.39669e-12
0.227	4.17981e-13	2.32238e-12	-2.30196e-12	-9.88472e-12	-1.75221e-11	4.9533e-12	-3.64202e-12	5.65647e-12	9.23303e-12	-4.41133e-13	1.73824e-12	-7.20919e-12
0.228	7.30481e-13	1.38488e-12	-5.73946e-12	-8.94722e-12	-1.62721e-11	4.3283e-12	-5.20452e-12	6.59397e-12	8.29553e-12	-1.69113e-12	-4.49264e-13	-9.08419e-12
0.229	1.05481e-13	1.69738e-12	-2.30196e-12	-1.01972e-11	-1.43971e-11	3.0783e-12	-5.51702e-12	7.53147e-12	8.60803e-12	-2.62863e-12	4.88237e-13	-8.77169e-12
0.23	1.35548e-12	1.69738e-12	-6.05196e-12	-1.08222e-11	-1.03346e-11	3.7033e-12	-2.39202e-12	7.53147e-12	6.42053e-12	-1.37863e-12	8.00737e-13	-9.08419e-12
0.231	-2.39452e-12	1.34875e-13	-6.67696e-12	-1.08222e-11	-1.00221e-11	5.5783e-12	-1.14202e-12	7.21897e-12	7.67053e-12	-7.53633e-13	2.05074e-12	-1.28342e-11
0.232	-2.39452e-12	7.59875e-13	-6.05196e-12	-1.17597e-11	-1.00221e-11	3.7033e-12	-1.45452e-12	8.78147e-12	7.35803e-12	2.68387e-12	-1.07426e-12	-1.15842e-11
0.233	-3.64452e-12	7.59875e-13	-9.17696e-12	-1.11347e-11	-9.3971e-12	1.2033e-12	1.35798e-12	9.09397e-12	7.04553e-12	1.74637e-12	1.75736e-13	-1.40842e-11
0.234	-3.33202e-12	1.34875e-13	-9.80196e-12	-1.55097e-11	-1.00221e-11	2.7658e-12	1.07983e-13	8.78147e-12	4.85803e-12	1.83867e-13	4.88237e-13	-1.53342e-11
0.235	-5.83202e-12	4.82238e-12	-1.2302e-11	-1.86347e-11	-9.0846e-12	-1.2967e-12	1.67048e-12	6.90647e-12	3.29552e-12	1.83867e-13	1.11324e-12	-1.43967e-11
0.236	-5.83202e-12	4.47375e-13	-1.38645e-11	-2.20722e-11	-1.09596e-11	-1.2967e-12	-5.17017e-13	5.96897e-12	2.98302e-12	2.37137e-12	-1.36764e-13	-1.43967e-11
0.237	-5.20702e-12	4.50988e-12	-1.4802e-11	-1.95722e-11	-1.09596e-11	-2.2342e-12	-2.04517e-13	5.03147e-12	2.04552e-12	1.83867e-13	-4.49264e-13	-1.56467e-11
0.238	-7.08202e-12	6.38488e-12	-1.4802e-11	-2.39472e-11	-1.43971e-11	-3.7967e-12	-2.04517e-13	4.09397e-12	1.42052e-12	-4.41133e-13	-1.69926e-12	-1.78342e-11
0.239	-7.70702e-12	7.00988e-12	-1.6052e-11	-2.76972e-11	-1.65846e-11	-4.1092e-12	-3.01702e-12	1.59397e-12	-1.07948e-12	-1.69113e-12	-3.26176e-12	-1.81467e-11
0.24	-7.39452e-12	4.82238e-12	-1.6052e-11	-2.70722e-11	-1.87721e-11	-6.6092e-12	-2.07952e-12	-1.21853e-12	1.10802e-12	-2.62863e-12	-2.01176e-12	-1.47092e-11
0.241	-6.14452e-12	5.44738e-12	-1.6052e-11	-2.92597e-11	-2.15846e-11	-6.6092e-12	-3.01702e-12	-4.96853e-12	-1.39198e-12	-2.31613e-12	-1.69926e-12	-1.43967e-11
0.242	-7.70702e-12	3.88488e-12	-1.2302e-11	-2.86347e-11	-2.50221e-11	-5.9842e-12	-3.01702e-12	-7.15603e-12	-1.70448e-12	-2.00363e-12	-4.19926e-12	-1.34592e-11
0.243	-7.08202e-12	5.44738e-12	-1.63645e-11	-2.83222e-11	-2.72096e-11	-7.2342e-12	-3.32952e-12	-9.03103e-12	-2.95448e-12	1.43387e-12	-2.94926e-12	-1.15842e-11
0.244	-4.89452e-12	6.69738e-12	-1.38645e-11	-3.08222e-11	-2.75221e-11	-7.8592e-12	-5.20452e-12	-1.37185e-11	-2.32948e-12	-1.69113e-12	-3.88676e-12	-1.09592e-11
0.245	-5.51952e-12	6.38488e-12	-1.3552e-11	-2.80097e-11	-2.90846e-11	-9.1092e-12	4.20483e-13	-1.5906e-11	-4.20448e-12	-1.28633e-13	-3.57426e-12	-7.52169e-12
0.246	-5.20702e-12	6.69738e-12	-1.6052e-11	-2.83222e-11	-3.03346e-11	-6.6092e-12	-3.95452e-12	-1.4031e-11	-4.20448e-12	2.05887e-12	-4.51176e-12	-3.45919e-12
0.247	-5.20702e-12	9.82238e-12	-1.57395e-11	-2.92597e-11	-3.09596e-11	-1.09842e-11	-2.04517e-13	-1.37185e-11	-3.89198e-12	4.24637e-12	-7.94926e-12	-2.52169e-12
0.248	-5.83202e-12	9.50988e-12	-1.5427e-11	-2.67597e-11	-3.12721e-11	-1.12967e-11	-2.04517e-13	-9.96853e-12	-5.76698e-12	4.24637e-12	-9.51176e-12	-4.70919e-12
0.249	-2.70702e-12	1.23224e-11	-1.5427e-11	-2.73847e-11	-3.15846e-11	-1.16092e-11	7.32983e-13	-1.3406e-11	-5.14198e-12	4.55887e-12	-9.19926e-12	-5.33419e-12
0.25	-3.64452e-12	1.51349e-11	-1.6052e-11	-2.17597e-11	-3.09596e-11	-1.22342e-11	7.32983e-13	-1.0281e-11	-5.76698e-12	7.37137e-12	-9.82426e-12	-5.33419e-12
0.251	-3.01952e-12	1.26349e-11	-1.7927e-11	-2.08222e-11	-2.81471e-11	-1.16092e-11	-1.14202e-12	-1.0281e-11	-3.89198e-12	8.93387e-12	-1.01368e-11	-6.89669e-12
0.252	-8.32019e-13	1.41974e-11	-1.57395e-11	-2.01972e-11	-2.53346e-11	-1.00467e-11	-1.14202e-12	-9.03103e-12	-7.66975e-13	7.37137e-12	-1.23243e-11	-1.03342e-11
0.253	-1.76952e-12	1.32599e-11	-1.26145e-11	-1.76972e-11	-2.25221e-11	-9.4217e-12	1.35798e-12	-6.53103e-12	-7.66975e-13	9.24637e-12	-1.41993e-11	-9.39669e-12
0.254	-2.70702e-12	1.45099e-11	-1.4177e-11	-1.45722e-11	-2.12721e-11	-1.09842e-11	7.32983e-13	-2.78103e-12	7.95525e-13	7.05887e-12	-1.70118e-11	-1.03342e-11
0.255	-1.14452e-12	1.13849e-11	-1.0427e-11	-1.11347e-11	-1.87721e-11	-7.8592e-12	-5.17017e-13	-2.15603e-12	2.35802e-12	7.68387e-12	-1.85743e-11	-1.28342e-11
0.256	-2.07019e-13	1.01349e-11	-8.55196e-12	-9.88472e-12	-2.06471e-11	-6.6092e-12	1.07983e-13	-5.93526e-13	4.23303e-12	6.74637e-12	-1.73243e-11	-1.34592e-11
0.257	-2.07019e-13	5.13488e-12	-5.73946e-12	-9.88472e-12	-1.81471e-11	-5.3592e-12	1.67048e-12	1.28147e-12	2.67052e-12	4.55887e-12	-1.95118e-11	-1.59592e-11
0.258	1.04298e-12	3.25988e-12	-5.11446e-12	-5.50972e-12	-2.34596e-11	-5.0467e-12	2.92048e-12	1.59397e-12	5.48303e-12	4.87137e-12	-1.66993e-11	-1.65842e-11
0.259	7.30481e-13	7.59875e-13	-2.30196e-12	-5.50972e-12	-2.53346e-11	-5.3592e-12	2.29548e-12	2.21897e-12	5.48303e-12	3.93387e-12	-1.91993e-11	-1.84592e-11
0.26	1.66798e-12	1.34875e-13	-1.05196e-12	-4.25972e-12	-2.68971e-11	-5.0467e-12	3.54548e-12	1.59397e-12	2.98302e-12	4.96367e-13	-1.66993e-11	-2.00217e-11
0.261	1.98048e-12	-3.61512e-12	5.10542e-13	-4.25972e-12	-2.62721e-11	-5.3592e-12	5.73298e-12	2.21897e-12	3.29552e-12	-2.31613e-12	-1.60743e-11	-1.93967e-11
0.262	3.85548e-12	-3.30262e-12	-1.98946e-12	-3.32222e-12	-2.53346e-11	-3.4842e-12	7.92048e-12	3.46897e-12	3.29552e-12	-7.53633e-13	-1.73243e-11	-2.00217e-11
0.263	4.79298e-12	-2.67762e-12	-1.67696e-12	-5.09721e-13	-3.00221e-11	-1.9217e-12	4.17048e-12	3.46897e-12	1.70525e-13	-2.62863e-12	-1.41993e-11	-2.12717e-11
0.264	3.54298e-12	-1.42762e-12	-1.05196e-12	-1.97221e-13	-3.15846e-11	-3.59204e-13	3.85798e-12	9.68974e-13	-4.54475e-13	-2.94113e-12	-1.91993e-11	-2.00217e-11
0.265	1.04298e-12	-8.02625e-13	-7.39458e-13	1.15279e-13	-3.22096e-11	-6.71704e-13	5.10798e-12	1.59397e-12	-4.20448e-12	-2.31613e-12	-1.88868e-11	-2.12717e-11
0.266	4.17981e-13	1.69738e-12	-2.61446e-12	-1.97221e-13	-3.43971e-11	-3.59204e-13	5.10798e-12	3.43974e-13	-3.89198e-12	-1.06613e-12	-1.91993e-11	-2.15842e-11
0.267	1.04298e-12	2.00988e-12	-3.55196e-12	1.67778e-12	-3.40846e-11	-2.5467e-12	5.73298e-12	-4.34353e-12	-2.95448e-12	-3.25363e-12	-2.04493e-11	-2.25217e-11
0.268	-1.14452e-12	2.94738e-12	-6.98946e-12	1.99028e-12	-3.28346e-11	-9.84204e-13	6.04548e-12	-5.28103e-12	-4.82948e-12	-3.56613e-12	-2.01368e-11	-2.15842e-11
0.269	-8.32019e-13	-4.90125e-13	-3.86446e-12	-8.22221e-13	-3.18971e-11	-3.7967e-12	5.42048e-12	-4.03103e-12	-2.64198e-12	-3.56613e-12	-2.10743e-11	-2.25217e-11
0.27	-1.45702e-12	-4.90125e-13	-6.67696e-12	-8.22221e-13	-3.15846e-11	-4.1092e-12	7.60798e-12	-5.59353e-12	-2.01698e-12	-6.37863e-12	-1.98243e-11	-1.97092e-11
0.271	-1.45702e-12	-2.36512e-12	-6.67696e-12	-5.09721e-13	-2.75221e-11	-2.8592e-12	5.10798e-12	-8.71853e-12	-4.54475e-13	-5.44113e-12	-2.13868e-11	-1.84592e-11
0.272	-1.14452e-12	-8.02625e-13	-6.98946e-12	-1.44722e-12	-2.56471e-11	-6.2967e-12	2.60798e-12	-7.15603e-12	-2.01698e-12	-5.75363e-12	-2.10743e-11	-1.78342e-11
0.273	-1.45702e-12	-1.74012e-12	-9.17696e-12	-1.75972e-12	-2.37721e-11	-5.9842e-12	3.85798e-12	-7.78103e-12	1.42052e-12	-6.37863e-12	-2.10743e-11	-1.65842e-11
0.274	-1.45702e-12	-2.05262e-12	-1.1052e-11	1.15279e-13	-2.53346e-11	-5.9842e-12	4.79548e-12	-5.59353e-12	-1.07948e-12	-6.37863e-12	-2.04493e-11	-1.72092e-11
0.275	-3.64452e-12	-1.42762e-12	-1.3552e-11	1.67778e-12	-2.31471e-11	-6.6092e-12	2.92048e-12	-8.40603e-12	-1.39198e-12	-9.19113e-12	-1.95118e-11	-1.78342e-11
0.276	-4.89452e-12	-1.42762e-12	-1.2927e-11	-1.75972e-12	-1.93971e-11	-7.8592e-12	2.29548e-12	-4.03103e-12	1.42052e-12	-9.19113e-12	-1.66993e-11	-1.97092e-11
0.277	-6.45702e-12	-1.77625e-13	-1.2927e-11	1.15279e-13	-2.06471e-11	-5.9842e-12	1.04548e-12	-1.53103e-12	-1.70448e-12	-8.87863e-12	-1.41993e-11	-1.65842e-11
0.278	-8.01952e-12	1.07238e-12	-1.57395e-11	7.40279e-13	-2.09596e-11	-7.8592e-12	4.48298e-12	-9.06027e-13	2.67052e-12	-9.50363e-12	-1.07618e-11	-1.75217e-11
0.279	-7.08202e-12	3.57238e-12	-1.4177e-11	1.05278e-12	-1.90846e-11	-7.2342e-12	1.35798e-12	1.59397e-12	3.29552e-12	-1.13786e-11	-7.94926e-12	-1.53342e-11
0.28	-5.51952e-12	3.25988e-12	-1.6052e-11	7.40279e-13	-1.53346e-11	-7.8592e-12	5.42048e-12	9.68974e-13	3.60802e-12	-1.16911e-11	-7.94926e-12	-1.37717e-11
0.281	-3.01952e-12	4.82238e-12	-1.57395e-11	-1.75972e-12	-1.59596e-11	-5.3592e-12	6.04548e-12	4.09397e-12	6.10803e-12	-1.23161e-11	-5.13676e-12	-1.43967e-11
0.282	-3.33202e-12	5.44738e-12	-1.69895e-11	-1.13472e-12	-1.25221e-11	-6.6092e-12	1.0108e-11	4.71897e-12	6.73303e-12	-1.29411e-11	-4.19926e-12	-1.34592e-11
0.283	-1.45702e-12	7.00988e-12	-1.63645e-11	-4.57222e-12	-1.00221e-11	-4.7342e-12	1.29205e-11	6.59397e-12	7.67053e-12	-1.20036e-11	-3.57426e-12	-1.53342e-11
0.284	-1.45702e-12	6.38488e-12	-1.7927e-11	-2.69722e-12	-7.2096e-12	-6.9217e-12	1.2608e-11	1.0344e-11	8.92053e-12	-1.23161e-11	-3.57426e-12	-1.40842e-11
0.285	-1.45702e-12	7.00988e-12	-1.57395e-11	-4.88472e-12	-6.5846e-12	-8.1717e-12	1.54205e-11	6.28147e-12	9.54553e-12	-1.32536e-11	-4.51176e-12	-1.75217e-11
0.286	-3.64452e-12	5.44738e-12	-1.76145e-11	-4.25972e-12	-8.1471e-12	-7.5467e-12	1.85455e-11	6.59397e-12	7.35803e-12	-1.38786e-11	-6.38676e-12	-1.87717e-11
0.287	-4.58202e-12	7.63488e-12	-1.4802e-11	-5.50972e-12	-5.3346e-12	-7.2342e-12	2.16705e-11	8.46897e-12	7.35803e-12	-1.51286e-11	-7.63676e-12	-1.93967e-11
0.288	-6.45702e-12	6.07238e-12	-1.2927e-11	-4.57222e-12	-7.5221e-12	-8.7967e-12	2.22955e-11	6.90647e-12	4.85803e-12	-1.32536e-11	-8.57426e-12	-2.25217e-11
0.289	-7.70702e-12	8.25988e-12	-1.2927e-11	-4.25972e-12	-5.9596e-12	-8.7967e-12	2.5733e-11	6.59397e-12	2.35802e-12	-1.35661e-11	-7.32426e-12	-2.37717e-11
0.29	-8.64452e-12	9.19738e-12	-1.0427e-11	-2.69722e-12	-7.8346e-12	-7.8592e-12	2.66705e-11	7.53147e-12	4.83025e-13	-1.13786e-11	-1.13868e-11	-2.56467e-11
0.291	-8.64452e-12	8.88488e-12	-8.86446e-12	-1.97221e-13	-7.2096e-12	-7.2342e-12	2.8233e-11	5.34397e-12	-4.20448e-12	-1.23161e-11	-1.23243e-11	-2.65842e-11
0.292	-8.01952e-12	9.82238e-12	-4.17696e-12	-5.09721e-13	-9.7096e-12	-8.4842e-12	2.72955e-11	5.03147e-12	-6.39198e-12	-1.29411e-11	-1.41993e-11	-2.81467e-11
0.293	-1.17695e-11	6.69738e-12	-6.67696e-12	7.40279e-13	-1.28346e-11	-5.3592e-12	2.66705e-11	6.90647e-12	-3.26698e-12	-1.04411e-11	-1.48243e-11	-2.87717e-11
0.294	-1.11445e-11	8.88488e-12	-5.42696e-12	1.05278e-12	-1.56471e-11	-7.5467e-12	2.47955e-11	4.09397e-12	-1.0142e-11	-9.50363e-12	-1.23243e-11	-2.87717e-11
0.295	-1.2707e-11	7.63488e-12	-6.98946e-12	2.30278e-12	-1.81471e-11	-5.6717e-12	2.1983e-11	2.53147e-12	-1.17045e-11	-1.07536e-11	-1.38868e-11	-3.03342e-11
0.296	-1.2082e-11	5.75988e-12	-4.48946e-12	1.36528e-12	-1.93971e-11	-5.6717e-12	2.29205e-11	4.71897e-12	-1.1392e-11	-8.25363e-12	-1.70118e-11	-3.06467e-11
0.297	-1.3332e-11	5.75988e-12	-6.05196e-12	4.27779e-13	-2.25221e-11	-7.2342e-12	2.1358e-11	3.46897e-12	-1.42045e-11	-8.56613e-12	-1.45118e-11	-2.87717e-11
0.298	-1.3332e-11	3.25988e-12	-5.42696e-12	-5.09721e-13	-2.06471e-11	-3.7967e-12	1.8858e-11	4.40647e-12	-1.60795e-11	-9.50363e-12	-1.07618e-11	-2.81467e-11
0.299	-1.2707e-11	7.59875e-13	-7.30196e-12	7.40279e-13	-2.40846e-11	-9.84204e-13	1.85455e-11	5.65647e-12	-1.60795e-11	-9.81613e-12	-1.10743e-11	-2.50217e-11
0.3	-1.48945e-11	-1.42762e-12	-6.98946e-12	1.67778e-12	-2.47096e-11	-9.84204e-13	1.6983e-11	4.40647e-12	-1.48295e-11	-1.26286e-11	-1.16993e-11	-2.31467e-11
0.301	-1.73945e-11	-4.90125e-13	-7.30196e-12	4.17778e-12	-2.59596e-11	-2.2342e-12	1.79205e-11	6.59397e-12	-1.5142e-11	-1.20036e-11	-1.13868e-11	-2.25217e-11
0.302	-1.86445e-11	-2.67762e-12	-4.80196e-12	4.17778e-12	-2.65846e-11	-1.9217e-12	1.5733e-11	1.12815e-11	-1.4517e-11	-1.13786e-11	-1.29493e-11	-2.31467e-11
0.303	-1.7082e-11	-3.61512e-12	-5.42696e-12	6.99028e-12	-2.84596e-11	-6.71704e-13	1.6358e-11	1.00315e-11	-1.5142e-11	-1.45036e-11	-1.29493e-11	-1.75217e-11
0.304	-1.80195e-11	-4.86513e-12	-6.36446e-12	8.55278e-12	-2.75221e-11	-1.9217e-12	1.47955e-11	1.00315e-11	-1.48295e-11	-1.45036e-11	-1.35743e-11	-1.62717e-11
0.305	-1.86445e-11	-5.49013e-12	-7.61446e-12	9.80278e-12	-2.78346e-11	-3.7967e-12	1.41705e-11	1.06565e-11	-1.48295e-11	-1.82536e-11	-1.60743e-11	-1.34592e-11
0.306	-1.8957e-11	-6.74013e-12	-6.98946e-12	9.80278e-12	-2.40846e-11	-4.7342e-12	1.16705e-11	1.06565e-11	-1.3267e-11	-1.70036e-11	-1.79493e-11	-1.18967e-11
0.307	-1.67695e-11	-4.86513e-12	-8.23946e-12	1.23028e-11	-2.37721e-11	-6.6092e-12	1.1358e-11	1.37815e-11	-1.42045e-11	-1.85661e-11	-1.73243e-11	-1.31467e-11
0.308	-1.80195e-11	-4.86513e-12	-9.48946e-12	1.35528e-11	-2.18971e-11	-5.9842e-12	1.1983e-11	1.0969e-11	-1.42045e-11	-1.82536e-11	-1.82618e-11	-9.70919e-12
0.309	-1.8332e-11	-4.24013e-12	-1.07395e-11	1.44903e-11	-1.68971e-11	-8.7967e-12	9.17048e-12	1.00315e-11	-1.3892e-11	-1.76286e-11	-1.63868e-11	-7.20919e-12
0.31	-1.80195e-11	-5.80263e-12	-1.2927e-11	1.48028e-11	-1.31471e-11	-8.7967e-12	9.48298e-12	1.2219e-11	-1.3267e-11	-1.88786e-11	-1.38868e-11	-5.02169e-12
0.311	-2.0207e-11	-2.67762e-12	-1.2927e-11	1.23028e-11	-9.7096e-12	-1.09842e-11	7.92048e-12	1.2844e-11	-1.2642e-11	-1.66911e-11	-1.45118e-11	-4.70919e-12
0.312	-1.7707e-11	-8.02625e-13	-1.44895e-11	1.10528e-11	-7.5221e-12	-7.8592e-12	1.04205e-11	1.4719e-11	-1.04545e-11	-1.76286e-11	-1.35743e-11	-5.64669e-12
0.313	-1.6457e-11	-1.42762e-12	-1.4177e-11	1.38653e-11	-4.7096e-12	-6.2967e-12	1.0108e-11	1.3469e-11	-9.82948e-12	-1.66911e-11	-1.23243e-11	-6.58419e-12
0.314	-1.80195e-11	-1.77625e-13	-1.38645e-11	1.26153e-11	-3.7721e-12	-7.2342e-12	6.98298e-12	1.4094e-11	-1.0142e-11	-1.70036e-11	-1.26368e-11	-7.52169e-12
0.315	-1.6457e-11	7.59875e-13	-9.48946e-12	1.29278e-11	-3.4596e-12	-7.8592e-12	6.04548e-12	1.06565e-11	-8.89198e-12	-1.48161e-11	-1.23243e-11	-5.95919e-12
0.316	-1.6457e-11	-1.42762e-12	-9.48946e-12	1.07403e-11	-3.34604e-13	-5.9842e-12	5.73298e-12	8.78147e-12	-8.89198e-12	-1.60661e-11	-1.13868e-11	-8.45919e-12
0.317	-1.48945e-11	1.38488e-12	-6.67696e-12	8.24028e-12	-1.5846e-12	-3.4842e-12	3.85798e-12	6.59397e-12	-8.26698e-12	-1.54411e-11	-1.23243e-11	-1.06467e-11
0.318	-9.58202e-12	-1.77625e-13	-5.42696e-12	8.86528e-12	-1.8971e-12	-4.4217e-12	2.29548e-12	7.21897e-12	-9.51698e-12	-1.48161e-11	-1.35743e-11	-1.25217e-11
0.319	-8.33202e-12	-1.74012e-12	-3.23946e-12	8.86528e-12	-4.0846e-12	5.78297e-13	2.92048e-12	5.96897e-12	-1.0767e-11	-1.63786e-11	-1.29493e-11	-1.43967e-11
0.32	-7.08202e-12	-2.05262e-12	-1.36446e-12	8.24028e-12	-3.7721e-12	1.2033e-12	7.32983e-13	7.84397e-12	-1.2017e-11	-1.41911e-11	-1.54493e-11	-1.53342e-11
0.321	-4.58202e-12	-4.55263e-12	1.44804e-12	7.61528e-12	-5.6471e-12	4.0158e-12	2.29548e-12	6.90647e-12	-1.29545e-11	-1.63786e-11	-1.63868e-11	-1.37717e-11
0.322	-2.07019e-13	-2.67762e-12	3.01054e-12	7.61528e-12	-7.5221e-12	4.9533e-12	5.42048e-12	4.71897e-12	-1.35795e-11	-1.82536e-11	-1.76368e-11	-1.40842e-11
0.323	2.91798e-12	-5.80263e-12	4.26054e-12	6.67778e-12	-1.00221e-11	4.6408e-12	5.10798e-12	5.65647e-12	-1.60795e-11	-1.70036e-11	-1.91993e-11	-1.34592e-11
0.324	3.23048e-12	-2.67762e-12	8.01054e-12	5.74028e-12	-9.7096e-12	6.2033e-12	5.10798e-12	3.46897e-12	-1.17045e-11	-1.85661e-11	-1.98243e-11	-1.43967e-11
0.325	7.91798e-12	-1.74012e-12	7.07304e-12	4.49028e-12	-1.28346e-11	4.6408e-12	4.79548e-12	3.46897e-12	-1.3892e-11	-1.60661e-11	-2.07618e-11	-1.25217e-11
0.326	7.60548e-12	-2.05262e-12	5.82304e-12	3.86528e-12	-1.43971e-11	2.7658e-12	8.54548e-12	1.59397e-12	-9.82948e-12	-1.91911e-11	-2.16993e-11	-1.59592e-11
0.327	8.54298e-12	1.69738e-12	8.94804e-12	4.49028e-12	-1.31471e-11	2.1408e-12	9.79548e-12	9.68974e-13	-9.51698e-12	-1.79411e-11	-2.29493e-11	-1.40842e-11
0.328	8.54298e-12	2.94738e-12	8.94804e-12	4.49028e-12	-1.28346e-11	2.1408e-12	8.54548e-12	1.28147e-12	-7.64198e-12	-1.66911e-11	-2.29493e-11	-1.62717e-11
0.329	7.29298e-12	3.25988e-12	4.88554e-12	5.42778e-12	-1.09596e-11	1.8283e-12	1.1358e-11	-9.06027e-13	-6.70448e-12	-1.91911e-11	-2.35743e-11	-1.62717e-11
0.33	6.66798e-12	6.69738e-12	5.19804e-12	5.74028e-12	-1.37721e-11	2.7658e-12	9.79548e-12	3.14736e-14	-3.57948e-12	-1.91911e-11	-2.16993e-11	-1.56467e-11
0.331	7.60548e-12	8.88488e-12	3.63554e-12	6.05278e-12	-1.31471e-11	4.6408e-12	1.22955e-11	-2.81026e-13	-2.95448e-12	-1.98161e-11	-2.23243e-11	-1.97092e-11
0.332	5.10548e-12	1.01349e-11	3.63554e-12	7.92778e-12	-1.22096e-11	6.2033e-12	1.1358e-11	3.43974e-13	-2.01698e-12	-1.98161e-11	-2.10743e-11	-1.75217e-11
0.333	5.10548e-12	1.26349e-11	2.69804e-12	9.80278e-12	-1.00221e-11	1.02658e-11	1.2608e-11	-1.21853e-12	3.29552e-12	-2.29411e-11	-1.95118e-11	-1.72092e-11
0.334	6.98048e-12	1.13849e-11	-1.05196e-12	6.67778e-12	-8.4596e-12	1.21408e-11	1.3858e-11	6.56474e-13	2.35802e-12	-2.48161e-11	-1.70118e-11	-1.87717e-11
0.335	6.35548e-12	1.10724e-11	-1.67696e-12	1.10528e-11	-9.3971e-12	1.37033e-11	1.47955e-11	3.14736e-14	3.29552e-12	-2.82536e-11	-1.85743e-11	-1.75217e-11
0.336	6.66798e-12	1.10724e-11	-5.11446e-12	1.01153e-11	-8.7721e-12	1.33908e-11	1.29205e-11	1.90647e-12	5.48303e-12	-2.73161e-11	-1.45118e-11	-1.90842e-11
0.337	5.10548e-12	5.13488e-12	-5.11446e-12	1.13653e-11	-7.5221e-12	1.37033e-11	1.47955e-11	3.46897e-12	5.48303e-12	-2.76286e-11	-1.04493e-11	-1.93967e-11
0.338	4.79298e-12	5.75988e-12	-3.86446e-12	9.80278e-12	-6.8971e-12	1.55783e-11	1.3233e-11	2.21897e-12	6.10803e-12	-2.70036e-11	-9.51176e-12	-2.03342e-11
0.339	6.35548e-12	6.38488e-12	-6.67696e-12	9.49028e-12	-8.4596e-12	1.27658e-11	1.16705e-11	2.53147e-12	7.98303e-12	-3.04411e-11	-6.38676e-12	-1.78342e-11
0.34	7.29298e-12	1.38488e-12	-4.48946e-12	5.42778e-12	-8.4596e-12	1.37033e-11	1.0108e-11	3.78147e-12	7.35803e-12	-2.85661e-11	-4.19926e-12	-2.09592e-11
0.341	7.29298e-12	1.07238e-12	-7.30196e-12	2.30278e-12	-7.2096e-12	1.37033e-11	1.0108e-11	4.71897e-12	8.92053e-12	-2.85661e-11	-2.32426e-12	-2.09592e-11
0.342	9.48048e-12	4.47375e-13	-6.36446e-12	-5.09721e-13	-7.5221e-12	1.30783e-11	9.48298e-12	5.34397e-12	8.29553e-12	-3.01286e-11	8.00737e-13	-2.03342e-11
0.343	8.23048e-12	-1.77625e-13	-8.55196e-12	-3.32222e-12	-7.8346e-12	1.30783e-11	7.92048e-12	4.71897e-12	8.29553e-12	-3.04411e-11	2.67574e-12	-1.75217e-11
0.344	1.07305e-11	-1.11512e-12	-9.17696e-12	-4.25972e-12	-6.8971e-12	1.05783e-11	7.60798e-12	6.59397e-12	7.67053e-12	-3.07536e-11	1.73824e-12	-1.87717e-11
0.345	1.0418e-11	1.07238e-12	-1.1677e-11	-8.00972e-12	-9.7096e-12	9.6408e-12	4.17048e-12	7.21897e-12	9.23303e-12	-2.95036e-11	2.05074e-12	-1.78342e-11
0.346	6.66798e-12	1.69738e-12	-1.51145e-11	-8.00972e-12	-9.3971e-12	7.4533e-12	1.67048e-12	8.15647e-12	9.54553e-12	-2.88786e-11	4.88237e-13	-1.84592e-11
0.347	4.48048e-12	1.34875e-13	-1.6052e-11	-7.69722e-12	-9.0846e-12	7.7658e-12	2.92048e-12	5.96897e-12	9.23303e-12	-2.54411e-11	4.88237e-13	-1.62717e-11
0.348	5.10548e-12	1.34875e-13	-1.51145e-11	-6.44722e-12	-9.7096e-12	5.2658e-12	-8.29517e-13	5.34397e-12	7.35803e-12	-2.57536e-11	-2.94926e-12	-1.68967e-11
0.349	2.60548e-12	-4.90125e-13	-1.63645e-11	-7.07222e-12	-1.18971e-11	3.0783e-12	-8.29517e-13	5.03147e-12	6.10803e-12	-2.16911e-11	-5.13676e-12	-1.50217e-11
0.35	4.79298e-12	-2.05262e-12	-1.6677e-11	-4.25972e-12	-1.25221e-11	3.0783e-12	-1.45452e-12	4.09397e-12	7.98303e-12	-1.95036e-11	-7.01176e-12	-1.53342e-11
0.351	6.35548e-12	-4.24013e-12	-1.4177e-11	-4.57222e-12	-1.43971e-11	1.8283e-12	-2.70452e-12	2.53147e-12	6.10803e-12	-1.48161e-11	-8.57426e-12	-1.28342e-11
0.352	7.60548e-12	-6.11513e-12	-1.2302e-11	-8.22221e-13	-1.34596e-11	-4.67035e-14	2.29548e-12	2.21897e-12	2.35802e-12	-1.38786e-11	-8.26176e-12	-1.18967e-11
0.353	9.79298e-12	-7.67763e-12	-1.19895e-11	-1.13472e-12	-1.62721e-11	2.1408e-12	2.29548e-12	-5.93526e-13	2.98302e-12	-1.13786e-11	-9.82426e-12	-1.22092e-11
0.354	8.23048e-12	-9.55263e-12	-1.13645e-11	1.05278e-12	-1.72096e-11	-9.84204e-13	1.98298e-12	-2.15603e-12	4.54552e-12	-1.01286e-11	-1.04493e-11	-9.70919e-12
0.355	1.07305e-11	-9.86513e-12	-1.0427e-11	1.99028e-12	-1.78346e-11	2.1408e-12	1.98298e-12	-3.40603e-12	2.04552e-12	-1.01286e-11	-1.04493e-11	-1.00217e-11
0.356	1.26055e-11	-1.26776e-11	-9.17696e-12	1.15279e-13	-1.84596e-11	2.4533e-12	4.79548e-12	-3.40603e-12	4.54552e-12	-1.04411e-11	-1.10743e-11	-5.64669e-12
0.357	1.19805e-11	-1.20526e-11	-9.48946e-12	1.15279e-13	-1.93971e-11	4.0158e-12	4.79548e-12	-4.96853e-12	2.04552e-12	-1.20036e-11	-1.07618e-11	-4.39669e-12
0.358	1.26055e-11	-1.48651e-11	-6.67696e-12	1.15279e-13	-1.93971e-11	4.9533e-12	7.29548e-12	-7.15603e-12	2.04552e-12	-1.10661e-11	-8.57426e-12	-2.52169e-12
0.359	1.1668e-11	-1.17401e-11	-9.80196e-12	-1.44722e-12	-1.97096e-11	4.9533e-12	7.60798e-12	-6.21853e-12	-7.66975e-13	-1.01286e-11	-6.07426e-12	-2.83419e-12
0.36	1.01055e-11	-1.17401e-11	-9.17696e-12	-2.38472e-12	-1.75221e-11	7.1408e-12	7.60798e-12	-7.15603e-12	4.83025e-13	-1.35661e-11	-4.51176e-12	-6.46687e-13
0.361	1.13555e-11	-1.04901e-11	-6.98946e-12	4.27779e-13	-1.78346e-11	6.5158e-12	8.23298e-12	-8.40603e-12	-1.70448e-12	-1.51286e-11	-2.32426e-12	-3.34187e-13
0.362	5.73048e-12	-7.67763e-12	-5.11446e-12	-2.07222e-12	-1.75221e-11	5.5783e-12	1.0108e-11	-5.59353e-12	-4.20448e-12	-1.32536e-11	-1.38676e-12	2.47831e-12
0.363	6.98048e-12	-7.67763e-12	-5.11446e-12	-3.63472e-12	-1.65846e-11	5.2658e-12	1.0733e-11	-6.84353e-12	-4.51698e-12	-1.63786e-11	-2.32426e-12	1.54081e-12
0.364	5.10548e-12	-2.99012e-12	-3.86446e-12	-2.07222e-12	-1.47096e-11	4.9533e-12	9.79548e-12	-7.78103e-12	-4.82948e-12	-1.45036e-11	-2.32426e-12	5.29081e-12
0.365	6.35548e-12	1.34875e-13	-1.98946e-12	-5.82222e-12	-1.40846e-11	5.8908e-12	1.0108e-11	-6.53103e-12	-4.20448e-12	-1.54411e-11	-4.51176e-12	8.10331e-12
0.366	5.73048e-12	-1.77625e-13	-1.14458e-13	-6.13472e-12	-1.40846e-11	2.4533e-12	9.79548e-12	-5.90603e-12	-6.70448e-12	-1.26286e-11	-4.19926e-12	8.41581e-12
0.367	5.10548e-12	1.34875e-13	-7.39458e-13	-8.94722e-12	-1.25221e-11	5.78297e-13	8.23298e-12	-7.46853e-12	-4.82948e-12	-1.07536e-11	-7.63676e-12	9.97831e-12
0.368	6.35548e-12	-4.90125e-13	-7.39458e-13	-9.25972e-12	-1.18971e-11	-9.84204e-13	9.48298e-12	-7.78103e-12	-4.82948e-12	-1.04411e-11	-9.51176e-12	8.72831e-12
0.369	7.91798e-12	-1.42762e-12	1.44804e-12	-1.05097e-11	-1.09596e-11	-2.2342e-12	7.92048e-12	-4.34353e-12	-5.45448e-12	-8.87863e-12	-9.82426e-12	8.72831e-12
0.37	6.98048e-12	-1.74012e-12	2.38554e-12	-1.01972e-11	-8.4596e-12	-1.9217e-12	6.67048e-12	-3.71853e-12	-6.70448e-12	-7.94113e-12	-1.04493e-11	7.47831e-12
0.371	7.60548e-12	-1.42762e-12	1.76054e-12	-9.25972e-12	-7.2096e-12	-2.5467e-12	6.04548e-12	-1.84353e-12	-8.57948e-12	-6.69113e-12	-1.38868e-11	4.97831e-12
0.372	6.98048e-12	-3.30262e-12	-7.39458e-13	-9.88472e-12	-8.7721e-12	-1.6092e-12	4.79548e-12	3.14736e-14	-8.89198e-12	-6.69113e-12	-1.45118e-11	5.60331e-12
0.373	7.60548e-12	-1.11512e-12	1.76054e-12	-8.94722e-12	-8.4596e-12	-1.2967e-12	3.85798e-12	-1.21853e-12	-1.10795e-11	-5.12863e-12	-1.70118e-11	3.41581e-12
0.374	1.01055e-11	-2.99012e-12	1.13554e-12	-4.25972e-12	-5.6471e-12	-2.2342e-12	7.32983e-13	-1.84353e-12	-1.1392e-11	-3.56613e-12	-1.66993e-11	1.54081e-12
0.375	1.07305e-11	-2.36512e-12	2.07304e-12	-6.75972e-12	-7.5221e-12	2.4533e-12	4.79548e-12	9.68974e-13	-1.3892e-11	-3.87863e-12	-1.66993e-11	6.03313e-13
0.376	9.48048e-12	-3.30262e-12	3.32304e-12	-8.00972e-12	-6.5846e-12	4.3283e-12	-2.04517e-13	2.84397e-12	-1.3892e-11	-2.31613e-12	-2.10743e-11	-1.27169e-12
0.377	9.16798e-12	-3.61512e-12	4.26054e-12	-7.69722e-12	-4.3971e-12	3.0783e-12	-2.04517e-13	1.90647e-12	-1.35795e-11	-4.81613e-12	-1.63868e-11	-2.20919e-12
0.378	8.23048e-12	-1.42762e-12	6.44804e-12	-7.69722e-12	-3.7721e-12	2.7658e-12	-1.76702e-12	2.53147e-12	-1.04545e-11	-4.19113e-12	-1.32618e-11	-2.52169e-12
0.379	8.85548e-12	-3.30262e-12	7.07304e-12	-9.57222e-12	-1.8971e-12	5.5783e-12	-3.64202e-12	4.09397e-12	-1.0767e-11	-5.75363e-12	-1.04493e-11	-2.52169e-12
0.38	7.29298e-12	-2.67762e-12	9.26054e-12	-8.94722e-12	-1.8971e-12	3.7033e-12	-7.07952e-12	2.53147e-12	-9.20448e-12	-6.37863e-12	-8.26176e-12	-3.77169e-12
0.381	1.19805e-11	-3.30262e-12	1.1448e-11	-7.07222e-12	-1.8971e-12	6.8283e-12	-6.14202e-12	2.84397e-12	-7.95448e-12	-7.31613e-12	-9.82426e-12	-9.59187e-13
0.382	1.01055e-11	-2.67762e-12	1.2073e-11	-1.01972e-11	-4.0846e-12	4.6408e-12	-9.57952e-12	1.28147e-12	-4.20448e-12	-7.94113e-12	-7.32426e-12	-4.39669e-12
0.383	6.98048e-12	-2.36512e-12	1.0823e-11	-9.25972e-12	-4.0846e-12	4.6408e-12	-8.95452e-12	9.68974e-13	-2.32948e-12	-9.81613e-12	-5.76176e-12	-4.39669e-12
0.384	6.98048e-12	-4.86513e-12	1.2073e-11	-9.57222e-12	-3.1471e-12	5.2658e-12	-1.02045e-11	1.28147e-12	4.83025e-13	-1.16911e-11	-5.44926e-12	-5.02169e-12
0.385	4.48048e-12	-2.05262e-12	1.05105e-11	-9.88472e-12	-3.4596e-12	5.2658e-12	-8.64202e-12	1.59397e-12	1.42052e-12	-1.23161e-11	-4.19926e-12	-5.64669e-12
0.386	4.79298e-12	-2.67762e-12	1.1448e-11	-1.05097e-11	-2.2096e-12	4.9533e-12	-1.1142e-11	2.21897e-12	2.35802e-12	-1.51286e-11	-5.76176e-12	-6.27169e-12
0.387	3.23048e-12	-8.02625e-13	1.0198e-11	-9.25972e-12	-4.7096e-12	3.0783e-12	-6.76702e-12	3.15647e-12	2.98302e-12	-1.57536e-11	-4.19926e-12	-7.20919e-12
0.388	2.29298e-12	1.69738e-12	9.88554e-12	-1.05097e-11	-3.7721e-12	1.8283e-12	-6.14202e-12	6.90647e-12	5.17053e-12	-1.76286e-11	-1.69926e-12	-6.27169e-12
0.389	1.35548e-12	3.88488e-12	1.0198e-11	-1.08222e-11	-5.0221e-12	3.0783e-12	-3.32952e-12	7.53147e-12	4.85803e-12	-1.57536e-11	-2.94926e-12	-5.95919e-12
0.39	7.30481e-13	7.32238e-12	1.11355e-11	-1.08222e-11	-4.7096e-12	-4.67035e-14	-8.29517e-13	1.2219e-11	5.79553e-12	-1.54411e-11	-1.69926e-12	-7.20919e-12
0.391	1.35548e-12	8.25988e-12	1.1448e-11	-1.14472e-11	-3.4596e-12	-1.2967e-12	-1.76702e-12	1.3469e-11	7.35803e-12	-1.48161e-11	-2.01176e-12	-8.14669e-12
0.392	-2.08202e-12	8.25988e-12	7.07304e-12	-8.32222e-12	-6.2721e-12	-3.1717e-12	1.35798e-12	1.56565e-11	7.98303e-12	-1.41911e-11	-1.07426e-12	-7.83419e-12
0.393	-8.32019e-13	9.50988e-12	1.0198e-11	-1.05097e-11	-5.6471e-12	-4.4217e-12	7.32983e-13	1.3469e-11	2.04552e-12	-1.41911e-11	3.30074e-12	-8.77169e-12
0.394	-1.45702e-12	1.04474e-11	8.01054e-12	-8.63472e-12	-8.4596e-12	-6.6092e-12	7.32983e-13	1.56565e-11	2.04552e-12	-1.29411e-11	3.92574e-12	-9.70919e-12
0.395	7.30481e-13	9.82238e-12	7.38554e-12	-8.94722e-12	-9.3971e-12	-1.00467e-11	1.98298e-12	1.5969e-11	2.67052e-12	-1.10661e-11	4.86324e-12	-1.03342e-11
0.396	-2.08202e-12	6.07238e-12	4.88554e-12	-7.69722e-12	-1.12721e-11	-7.8592e-12	-1.76702e-12	1.50315e-11	3.60802e-12	-8.87863e-12	5.17574e-12	-1.09592e-11
0.397	-1.76952e-12	8.88488e-12	2.07304e-12	-5.82222e-12	-1.15846e-11	-7.8592e-12	1.67048e-12	1.4719e-11	2.04552e-12	-8.25363e-12	5.48824e-12	-1.28342e-11
0.398	-1.76952e-12	3.57238e-12	1.13554e-12	-3.63472e-12	-1.28346e-11	-7.5467e-12	7.32983e-13	1.12815e-11	-1.41975e-13	-5.44113e-12	5.48824e-12	-1.68967e-11
0.399	-8.32019e-13	2.63488e-12	-4.26958e-13	-4.88472e-12	-1.56471e-11	-3.1717e-12	-2.04517e-13	1.0969e-11	1.70525e-13	-4.50363e-12	4.55074e-12	-1.65842e-11
0.4	4.17981e-13	3.57238e-12	-3.55196e-12	-2.38472e-12	-1.62721e-11	-2.8592e-12	1.35798e-12	9.40647e-12	1.10802e-12	-4.81613e-12	3.30074e-12	-1.62717e-11
0.401	4.17981e-13	-4.90125e-13	-2.92696e-12	-1.44722e-12	-1.65846e-11	1.2033e-12	1.35798e-12	7.21897e-12	1.10802e-12	-3.56613e-12	3.30074e-12	-1.37717e-11
0.402	-5.19519e-13	-1.74012e-12	-2.61446e-12	-3.32222e-12	-1.75221e-11	3.0783e-12	1.35798e-12	7.53147e-12	7.95525e-13	-2.94113e-12	1.42574e-12	-1.34592e-11
0.403	4.17981e-13	-3.30262e-12	-4.26958e-13	-1.75972e-12	-1.90846e-11	5.78297e-13	-1.14202e-12	7.21897e-12	2.67052e-12	-3.87863e-12	2.36324e-12	-1.22092e-11
0.404	7.30481e-13	-3.92763e-12	1.98042e-13	-6.75972e-12	-1.90846e-11	2.65797e-13	1.98298e-12	5.65647e-12	2.35802e-12	-7.62863e-12	1.73824e-12	-1.00217e-11
0.405	1.66798e-12	-4.86513e-12	3.01054e-12	-4.88472e-12	-2.00221e-11	5.78297e-13	4.17048e-12	4.40647e-12	3.60802e-12	-7.94113e-12	-1.36764e-13	-7.20919e-12
0.406	1.98048e-12	-4.86513e-12	2.38554e-12	-8.00972e-12	-1.93971e-11	5.78297e-13	1.67048e-12	2.21897e-12	4.54552e-12	-6.37863e-12	1.73824e-12	-3.45919e-12
0.407	-8.32019e-13	-2.05262e-12	4.26054e-12	-9.88472e-12	-1.90846e-11	-3.1717e-12	1.98298e-12	6.56474e-13	2.98302e-12	-8.56613e-12	-1.69926e-12	-2.52169e-12
0.408	1.05481e-13	-2.05262e-12	3.32304e-12	-1.01972e-11	-1.75221e-11	-4.4217e-12	4.20483e-13	6.56474e-13	1.73302e-12	-1.01286e-11	-2.94926e-12	-2.52169e-12
0.409	-2.39452e-12	-2.36512e-12	3.01054e-12	-9.88472e-12	-1.62721e-11	-6.2967e-12	-2.04517e-13	3.43974e-13	-4.54475e-13	-1.01286e-11	-1.38676e-12	-1.89669e-12
0.41	-3.95702e-12	-1.42762e-12	3.63554e-12	-1.01972e-11	-1.87721e-11	-7.2342e-12	7.32983e-13	6.56474e-13	-2.01698e-12	-1.32536e-11	-3.57426e-12	-2.83419e-12
0.411	-8.32019e-13	-1.42762e-12	6.13554e-12	-8.63472e-12	-1.65846e-11	-9.4217e-12	-2.04517e-13	-5.93526e-13	-2.95448e-12	-1.23161e-11	-8.88676e-12	-1.89669e-12
0.412	-3.33202e-12	-1.11512e-12	4.57304e-12	-1.14472e-11	-1.50221e-11	-7.2342e-12	-8.29517e-13	1.59397e-12	-2.32948e-12	-1.35661e-11	-9.51176e-12	-2.52169e-12
0.413	-2.08202e-12	-1.11512e-12	3.94804e-12	-1.05097e-11	-1.40846e-11	-8.1717e-12	-8.29517e-13	3.14736e-14	-3.57948e-12	-1.41911e-11	-1.10743e-11	-1.89669e-12
0.414	-1.45702e-12	-3.61512e-12	3.63554e-12	-1.11347e-11	-1.15846e-11	-1.06717e-11	1.35798e-12	1.28147e-12	-3.26698e-12	-1.51286e-11	-1.13868e-11	-1.58419e-12
0.415	-2.07019e-13	-1.42762e-12	2.07304e-12	-1.01972e-11	-9.7096e-12	-8.4842e-12	-1.45452e-12	4.40647e-12	-5.45448e-12	-1.29411e-11	-1.23243e-11	-4.08419e-12
0.416	1.98048e-12	-2.67762e-12	8.23042e-13	-1.08222e-11	-7.2096e-12	-7.2342e-12	-1.76702e-12	6.28147e-12	-8.26698e-12	-1.41911e-11	-1.38868e-11	-4.08419e-12
0.417	-2.07019e-13	-4.55263e-12	2.07304e-12	-1.08222e-11	-5.0221e-12	-8.4842e-12	-2.39202e-12	8.15647e-12	-7.32948e-12	-1.20036e-11	-1.29493e-11	-5.02169e-12
0.418	-5.19519e-13	-4.55263e-12	3.94804e-12	-1.05097e-11	-6.2721e-12	-6.2967e-12	-3.01702e-12	8.15647e-12	-9.20448e-12	-1.41911e-11	-1.26368e-11	-6.89669e-12
0.419	-2.08202e-12	-3.30262e-12	1.76054e-12	-1.05097e-11	-5.0221e-12	-5.9842e-12	-3.01702e-12	1.25315e-11	-1.29545e-11	-1.35661e-11	-1.23243e-11	-7.83419e-12
0.42	-3.95702e-12	-4.55263e-12	2.07304e-12	-9.25972e-12	-4.0846e-12	-3.1717e-12	-3.32952e-12	1.3469e-11	-1.54545e-11	-1.23161e-11	-1.38868e-11	-9.70919e-12
0.421	-3.95702e-12	-5.17763e-12	1.76054e-12	-9.57222e-12	-2.5221e-12	-6.2967e-12	-4.89202e-12	1.56565e-11	-1.5767e-11	-6.06613e-12	-1.35743e-11	-9.08419e-12
0.422	-5.83202e-12	-4.55263e-12	1.13554e-12	-8.94722e-12	-2.8346e-12	-5.6717e-12	-3.01702e-12	1.56565e-11	-1.67045e-11	-6.06613e-12	-1.16993e-11	-1.22092e-11
0.423	-6.76952e-12	-5.49013e-12	1.76054e-12	-9.88472e-12	-3.34604e-13	-5.0467e-12	-3.01702e-12	1.81565e-11	-1.85795e-11	-6.37863e-12	-1.07618e-11	-1.22092e-11
0.424	-7.08202e-12	-3.92763e-12	2.69804e-12	-1.05097e-11	-6.47104e-13	-7.2342e-12	-1.45452e-12	2.00315e-11	-1.7017e-11	-4.50363e-12	-9.51176e-12	-1.47092e-11
0.425	-5.83202e-12	-4.86513e-12	1.13554e-12	-9.25972e-12	-3.1471e-12	-7.5467e-12	1.98298e-12	1.75315e-11	-1.92045e-11	-3.87863e-12	-1.10743e-11	-1.62717e-11
0.426	-6.14452e-12	-3.30262e-12	2.69804e-12	-9.88472e-12	-3.1471e-12	-9.4217e-12	4.20483e-13	1.56565e-11	-1.79545e-11	-3.56613e-12	-6.69926e-12	-1.90842e-11
0.427	-6.45702e-12	-4.55263e-12	1.13554e-12	-1.33222e-11	1.5404e-12	-6.6092e-12	5.42048e-12	1.3469e-11	-1.8892e-11	-2.94113e-12	-8.57426e-12	-2.03342e-11
0.428	-4.89452e-12	-4.86513e-12	1.98042e-13	-1.23847e-11	-3.34604e-13	-6.9217e-12	6.04548e-12	1.0344e-11	-1.8892e-11	-4.19113e-12	-4.19926e-12	-1.56467e-11
0.429	1.05481e-13	-5.17763e-12	-7.39458e-13	-1.11347e-11	6.02896e-13	-5.6717e-12	7.60798e-12	7.84397e-12	-1.54545e-11	-4.50363e-12	-4.82426e-12	-1.78342e-11
0.43	-1.76952e-12	-5.17763e-12	-2.92696e-12	-1.08222e-11	-9.59604e-13	-2.8592e-12	5.73298e-12	4.71897e-12	-1.7017e-11	-2.94113e-12	-4.51176e-12	-1.47092e-11
0.431	1.04298e-12	-2.67762e-12	-2.30196e-12	-9.57222e-12	-5.0221e-12	-3.7967e-12	5.42048e-12	1.28147e-12	-1.54545e-11	-2.31613e-12	-2.01176e-12	-1.31467e-11
0.432	1.98048e-12	-2.05262e-12	-4.17696e-12	-8.32222e-12	-3.7721e-12	5.78297e-13	6.35798e-12	-5.93526e-13	-1.42045e-11	-4.41133e-13	-1.36764e-13	-9.70919e-12
0.433	4.48048e-12	-2.05262e-12	-5.73946e-12	-1.08222e-11	-4.7096e-12	-4.67035e-14	6.67048e-12	-1.84353e-12	-1.5142e-11	-1.06613e-12	-4.49264e-13	-7.52169e-12
0.434	7.60548e-12	-1.42762e-12	-7.61446e-12	-1.17597e-11	-5.3346e-12	4.3283e-12	2.92048e-12	-2.46853e-12	-1.35795e-11	-7.53633e-13	-1.69926e-12	-3.14669e-12
0.435	6.98048e-12	4.47375e-13	-6.36446e-12	-1.17597e-11	-6.8971e-12	6.2033e-12	2.92048e-12	-4.96853e-12	-1.67045e-11	-1.28633e-13	-7.61764e-13	-2.52169e-12
0.436	9.16798e-12	7.59875e-13	-6.98946e-12	-6.75972e-12	-5.3346e-12	9.6408e-12	5.10798e-12	-4.65603e-12	-1.5142e-11	2.37137e-12	-4.49264e-13	1.85331e-12
0.437	9.16798e-12	2.32238e-12	-7.61446e-12	-8.94722e-12	-7.5221e-12	9.3283e-12	3.54548e-12	-4.65603e-12	-1.6392e-11	8.08867e-13	-3.57426e-12	1.22831e-12
0.438	1.2293e-11	2.32238e-12	-2.92696e-12	-6.13472e-12	-6.5846e-12	7.4533e-12	2.92048e-12	-4.34353e-12	-1.7642e-11	-4.41133e-13	-4.19926e-12	3.72831e-12
0.439	9.48048e-12	3.88488e-12	-1.36446e-12	-4.57222e-12	-6.2721e-12	8.7033e-12	1.98298e-12	-4.96853e-12	-1.92045e-11	8.08867e-13	-2.63676e-12	4.66581e-12
0.44	6.98048e-12	5.13488e-12	5.10542e-13	-4.57222e-12	-4.0846e-12	8.3908e-12	-8.29517e-13	-3.40603e-12	-1.9517e-11	2.05887e-12	-6.38676e-12	4.97831e-12
0.441	3.23048e-12	3.88488e-12	1.13554e-12	-1.97221e-13	-2.5221e-12	6.5158e-12	-3.01702e-12	-8.09353e-12	-2.04545e-11	-7.53633e-13	-3.26176e-12	4.04081e-12
0.442	1.35548e-12	5.75988e-12	1.13554e-12	2.61528e-12	-3.1471e-12	6.2033e-12	-1.76702e-12	-4.96853e-12	-2.0767e-11	-4.41133e-13	-4.51176e-12	3.10331e-12
0.443	2.91798e-12	6.07238e-12	1.13554e-12	5.42778e-12	-1.5846e-12	5.5783e-12	-1.45452e-12	-4.96853e-12	-2.35795e-11	-5.44113e-12	-2.32426e-12	1.22831e-12
0.444	1.05481e-13	7.32238e-12	2.69804e-12	4.17778e-12	-1.5846e-12	2.7658e-12	-5.17017e-13	-4.34353e-12	-2.10795e-11	-7.62863e-12	-1.07426e-12	-2.16868e-14
0.445	-2.07019e-13	6.07238e-12	1.76054e-12	5.42778e-12	-3.7721e-12	5.78297e-13	-8.29517e-13	-2.78103e-12	-2.0142e-11	-8.87863e-12	-2.94926e-12	-3.45919e-12
0.446	-5.19519e-13	5.75988e-12	2.69804e-12	5.42778e-12	-4.7096e-12	-1.2967e-12	-8.29517e-13	-3.71853e-12	-2.29545e-11	-8.87863e-12	-2.32426e-12	-4.70919e-12
0.447	1.04298e-12	5.13488e-12	1.98042e-13	5.74028e-12	-6.8971e-12	-1.9217e-12	-2.07952e-12	-2.15603e-12	-2.04545e-11	-1.26286e-11	-3.57426e-12	-5.33419e-12
0.448	-8.32019e-13	2.63488e-12	8.23042e-13	7.30278e-12	-6.8971e-12	-3.7967e-12	-1.14202e-12	-3.40603e-12	-2.17045e-11	-1.01286e-11	-5.76176e-12	-6.27169e-12
0.449	1.04298e-12	2.94738e-12	-1.36446e-12	7.92778e-12	-1.09596e-11	-3.1717e-12	-5.17017e-13	-3.40603e-12	-2.2017e-11	-1.01286e-11	-4.82426e-12	-7.83419e-12
0.45	2.29298e-12	1.38488e-12	-1.98946e-12	7.30278e-12	-1.15846e-11	-2.8592e-12	2.29548e-12	-2.46853e-12	-1.92045e-11	-8.56613e-12	-7.94926e-12	-7.83419e-12
0.451	3.23048e-12	1.07238e-12	1.98042e-13	4.80278e-12	-1.59596e-11	-2.8592e-12	4.20483e-13	-3.09353e-12	-2.23295e-11	-1.01286e-11	-7.01176e-12	-6.27169e-12
0.452	4.48048e-12	1.38488e-12	1.98042e-13	6.67778e-12	-1.59596e-11	5.78297e-13	2.92048e-12	-3.40603e-12	-2.2642e-11	-9.81613e-12	-5.76176e-12	-6.89669e-12
0.453	5.73048e-12	3.25988e-12	1.76054e-12	7.30278e-12	-1.93971e-11	5.78297e-13	2.60798e-12	-1.84353e-12	-2.29545e-11	-6.69113e-12	-5.76176e-12	-6.58419e-12
0.454	5.41798e-12	4.82238e-12	3.32304e-12	7.92778e-12	-2.28346e-11	3.7033e-12	7.32983e-13	-2.81026e-13	-2.10795e-11	-5.44113e-12	-3.88676e-12	-8.14669e-12
0.455	6.66798e-12	7.32238e-12	3.94804e-12	9.49028e-12	-2.15846e-11	6.5158e-12	1.67048e-12	9.68974e-13	-2.10795e-11	-3.25363e-12	-7.94926e-12	-6.89669e-12
0.456	9.79298e-12	4.82238e-12	6.13554e-12	9.17778e-12	-2.12721e-11	4.9533e-12	-5.17017e-13	5.34397e-12	-2.04545e-11	-1.69113e-12	-1.01368e-11	-5.64669e-12
0.457	1.0418e-11	4.82238e-12	4.57304e-12	1.41778e-11	-2.06471e-11	6.8283e-12	-1.45452e-12	3.78147e-12	-1.73295e-11	-1.37863e-12	-1.57618e-11	-7.83419e-12
0.458	1.1043e-11	4.82238e-12	4.26054e-12	1.35528e-11	-1.97096e-11	4.0158e-12	-6.45452e-12	6.90647e-12	-1.48295e-11	-1.69113e-12	-1.63868e-11	-9.70919e-12
0.459	1.01055e-11	3.25988e-12	5.51054e-12	1.44903e-11	-1.84596e-11	6.2033e-12	-3.95452e-12	7.84397e-12	-1.17045e-11	1.12137e-12	-2.10743e-11	-1.12717e-11
0.46	1.01055e-11	2.94738e-12	2.38554e-12	1.51153e-11	-1.84596e-11	4.0158e-12	-4.89202e-12	8.78147e-12	-1.0142e-11	1.74637e-12	-2.32618e-11	-1.25217e-11
0.461	7.91798e-12	-4.90125e-13	3.32304e-12	1.63653e-11	-1.75221e-11	8.0783e-12	-5.20452e-12	7.53147e-12	-8.89198e-12	8.08867e-13	-2.57618e-11	-1.18967e-11
0.462	5.73048e-12	-8.02625e-13	2.38554e-12	1.44903e-11	-1.59596e-11	5.8908e-12	-3.32952e-12	1.0969e-11	-5.76698e-12	8.08867e-13	-2.66993e-11	-1.50217e-11
0.463	7.91798e-12	-3.30262e-12	2.38554e-12	1.23028e-11	-1.50221e-11	8.0783e-12	-5.51702e-12	1.31565e-11	-6.70448e-12	-1.06613e-12	-2.66993e-11	-1.75217e-11
0.464	5.10548e-12	-5.17763e-12	1.13554e-12	1.16778e-11	-1.40846e-11	8.0783e-12	-4.26702e-12	1.2219e-11	-4.20448e-12	-4.41133e-13	-2.82618e-11	-1.72092e-11
0.465	5.73048e-12	-5.80263e-12	2.38554e-12	1.19903e-11	-1.28346e-11	9.9533e-12	-3.95452e-12	1.19065e-11	-5.14198e-12	-2.31613e-12	-2.88868e-11	-1.81467e-11
0.466	3.54298e-12	-1.01776e-11	-1.14458e-13	9.80278e-12	-1.31471e-11	9.3283e-12	-3.32952e-12	1.25315e-11	-5.76698e-12	-6.37863e-12	-2.79493e-11	-2.00217e-11
0.467	6.04298e-12	-1.17401e-11	-1.36446e-12	9.80278e-12	-1.28346e-11	8.7033e-12	-4.26702e-12	1.4719e-11	-5.76698e-12	-8.25363e-12	-2.66993e-11	-1.72092e-11
0.468	4.16798e-12	-1.33026e-11	-2.92696e-12	5.11528e-12	-1.37721e-11	8.3908e-12	-3.01702e-12	1.31565e-11	-4.20448e-12	-7.31613e-12	-2.01368e-11	-1.78342e-11
0.469	5.10548e-12	-1.29901e-11	-3.86446e-12	5.11528e-12	-1.40846e-11	7.1408e-12	-3.64202e-12	1.19065e-11	-6.39198e-12	-9.19113e-12	-1.91993e-11	-1.72092e-11
0.47	6.66798e-12	-1.20526e-11	-4.48946e-12	4.49028e-12	-1.06471e-11	6.5158e-12	-2.70452e-12	1.1594e-11	-7.64198e-12	-1.07536e-11	-1.79493e-11	-1.43967e-11
0.471	5.10548e-12	-1.51776e-11	-4.80196e-12	2.92778e-12	-1.28346e-11	5.8908e-12	-5.20452e-12	1.0969e-11	-9.82948e-12	-1.01286e-11	-1.23243e-11	-1.18967e-11
0.472	8.54298e-12	-1.29901e-11	-4.48946e-12	-8.22221e-13	-1.00221e-11	3.7033e-12	-8.95452e-12	8.46897e-12	-1.17045e-11	-1.20036e-11	-8.26176e-12	-1.09592e-11
0.473	7.60548e-12	-1.45526e-11	-5.11446e-12	-5.19722e-12	-1.06471e-11	6.8283e-12	-7.70452e-12	5.34397e-12	-1.2642e-11	-1.38786e-11	-9.19926e-12	-7.83419e-12
0.474	9.79298e-12	-1.36151e-11	-3.55196e-12	-6.13472e-12	-9.7096e-12	6.2033e-12	-1.02045e-11	6.59397e-12	-1.2017e-11	-1.29411e-11	-6.69926e-12	-5.64669e-12
0.475	1.13555e-11	-1.23651e-11	-2.92696e-12	-8.32222e-12	-9.7096e-12	7.4533e-12	-9.26702e-12	1.59397e-12	-1.3267e-11	-1.45036e-11	-6.38676e-12	-6.27169e-12
0.476	1.1668e-11	-1.14276e-11	-1.14458e-13	-1.05097e-11	-9.7096e-12	1.02658e-11	-8.01702e-12	3.46897e-12	-1.5142e-11	-1.07536e-11	-3.26176e-12	-4.08419e-12
0.477	1.0418e-11	-1.26776e-11	-1.05196e-12	-7.69722e-12	-8.1471e-12	1.05783e-11	-7.07952e-12	2.84397e-12	-1.23295e-11	-1.20036e-11	-1.07426e-12	-3.77169e-12
0.478	1.0418e-11	-1.45526e-11	-7.39458e-13	-7.69722e-12	-6.2721e-12	8.7033e-12	-7.07952e-12	2.21897e-12	-1.10795e-11	-9.19113e-12	-2.94926e-12	-3.77169e-12
0.479	9.16798e-12	-1.42401e-11	-1.36446e-12	-7.07222e-12	-6.5846e-12	1.08908e-11	-6.76702e-12	-2.81026e-13	-1.10795e-11	-1.13786e-11	-2.63676e-12	-5.64669e-12
0.48	1.0418e-11	-1.39276e-11	-4.26958e-13	-4.57222e-12	-5.6471e-12	8.0783e-12	-8.01702e-12	-9.06027e-13	-1.17045e-11	-1.04411e-11	-2.94926e-12	-4.70919e-12
0.481	9.16798e-12	-1.45526e-11	-3.86446e-12	-4.88472e-12	-2.8346e-12	9.3283e-12	-7.70452e-12	-4.34353e-12	-6.70448e-12	-1.01286e-11	-3.26176e-12	-7.20919e-12
0.482	6.35548e-12	-1.29901e-11	-2.92696e-12	-3.00972e-12	-1.8971e-12	9.0158e-12	-9.57952e-12	-4.03103e-12	-5.14198e-12	-1.10661e-11	-4.82426e-12	-5.95919e-12
0.483	5.10548e-12	-1.39276e-11	-2.92696e-12	-2.38472e-12	-2.21039e-14	7.7658e-12	-1.1767e-11	-5.28103e-12	-4.51698e-12	-9.81613e-12	-3.88676e-12	-5.02169e-12
0.484	3.54298e-12	-9.55263e-12	-3.23946e-12	-8.22221e-13	6.02896e-13	7.4533e-12	-1.1142e-11	-4.65603e-12	-1.70448e-12	-9.19113e-12	-5.13676e-12	-9.08419e-12
0.485	4.48048e-12	-8.92763e-12	-3.23946e-12	-1.13472e-12	-1.2721e-12	4.3283e-12	-1.2392e-11	-5.28103e-12	-1.39198e-12	-9.50363e-12	-5.44926e-12	-1.12717e-11
0.486	3.85548e-12	-5.17763e-12	-1.67696e-12	1.05278e-12	6.02896e-13	4.0158e-12	-1.1767e-11	-5.59353e-12	1.73302e-12	-1.01286e-11	-6.69926e-12	-1.12717e-11
0.487	5.73048e-12	-4.86513e-12	1.98042e-13	1.36528e-12	-3.34604e-13	4.9533e-12	-1.20795e-11	-7.46853e-12	2.35802e-12	-1.13786e-11	-7.94926e-12	-1.47092e-11
0.488	4.79298e-12	-5.17763e-12	2.38554e-12	2.92778e-12	1.8529e-12	6.2033e-12	-1.1142e-11	-5.59353e-12	1.10802e-12	-8.56613e-12	-8.26176e-12	-1.43967e-11
0.489	4.79298e-12	-4.24013e-12	2.07304e-12	4.49028e-12	2.4779e-12	6.2033e-12	-1.0517e-11	-5.59353e-12	-4.54475e-13	-1.29411e-11	-9.82426e-12	-1.37717e-11
0.49	5.10548e-12	-2.36512e-12	4.26054e-12	5.74028e-12	3.4154e-12	7.4533e-12	-1.02045e-11	-6.21853e-12	-4.54475e-13	-1.10661e-11	-1.01368e-11	-1.62717e-11
0.491	2.29298e-12	-5.80263e-12	5.51054e-12	6.36528e-12	1.8529e-12	1.02658e-11	-1.08295e-11	-6.21853e-12	1.10802e-12	-1.23161e-11	-1.20118e-11	-1.84592e-11
0.492	1.05481e-13	-6.74013e-12	6.44804e-12	1.23028e-11	9.15396e-13	9.3283e-12	-1.02045e-11	-5.59353e-12	-4.51698e-12	-1.29411e-11	-1.10743e-11	-1.65842e-11
0.493	-2.70702e-12	-7.36512e-12	6.44804e-12	1.35528e-11	1.5404e-12	1.27658e-11	-9.57952e-12	-6.53103e-12	-3.89198e-12	-1.23161e-11	-1.29493e-11	-1.53342e-11
0.494	-3.33202e-12	-1.08026e-11	5.19804e-12	1.60528e-11	6.02896e-13	1.30783e-11	-8.95452e-12	-6.21853e-12	-8.89198e-12	-1.23161e-11	-1.29493e-11	-1.72092e-11
0.495	-5.51952e-12	-1.04901e-11	6.44804e-12	1.82403e-11	1.8529e-12	1.71408e-11	-1.0517e-11	-6.53103e-12	-9.20448e-12	-1.16911e-11	-1.29493e-11	-1.43967e-11
0.496	-7.39452e-12	-1.04901e-11	3.94804e-12	2.10528e-11	4.3529e-12	1.93283e-11	-8.01702e-12	-8.09353e-12	-9.20448e-12	-1.04411e-11	-1.45118e-11	-1.43967e-11
0.497	-8.01952e-12	-1.33026e-11	4.57304e-12	2.04278e-11	4.0404e-12	1.52658e-11	-9.57952e-12	-6.84353e-12	-8.57948e-12	-4.19113e-12	-1.48243e-11	-1.34592e-11
0.498	-7.70702e-12	-1.42401e-11	1.13554e-12	2.38653e-11	3.4154e-12	1.52658e-11	-8.95452e-12	-8.71853e-12	-8.26698e-12	-2.94113e-12	-1.51368e-11	-1.18967e-11
0.499	-6.76952e-12	-1.61151e-11	1.44804e-12	2.29278e-11	3.1029e-12	1.30783e-11	-9.89202e-12	-8.09353e-12	-1.0142e-11	4.96367e-13	-1.20118e-11	-9.08419e-12
0.5	-5.20702e-12	-1.67401e-11	-4.26958e-13	2.32403e-11	3.4154e-12	1.05783e-11	-9.89202e-12	-6.21853e-12	-1.0142e-11	1.12137e-12	-1.10743e-11	-1.00217e-11
0.501	-3.01952e-12	-2.14276e-11	-1.36446e-12	2.23028e-11	1.8529e-12	1.02658e-11	-1.3017e-11	-7.15603e-12	-8.26698e-12	3.30887e-12	-1.32618e-11	-8.45919e-12
0.502	1.66798e-12	-1.95526e-11	-2.61446e-12	2.16778e-11	3.4154e-12	7.4533e-12	-1.14545e-11	-5.28103e-12	-7.01698e-12	2.68387e-12	-1.04493e-11	-5.64669e-12
0.503	6.35548e-12	-2.11151e-11	-1.36446e-12	2.04278e-11	7.4779e-12	6.5158e-12	-1.2392e-11	-6.84353e-12	-7.64198e-12	4.24637e-12	-1.23243e-11	-6.89669e-12
0.504	1.0418e-11	-1.89276e-11	-1.36446e-12	1.91778e-11	5.9154e-12	4.6408e-12	-1.1142e-11	-4.03103e-12	-7.64198e-12	3.93387e-12	-1.13868e-11	-6.89669e-12
0.505	1.6043e-11	-1.79901e-11	-1.98946e-12	1.73028e-11	6.2279e-12	4.6408e-12	-1.20795e-11	-3.40603e-12	-7.01698e-12	2.37137e-12	-1.16993e-11	-5.33419e-12
0.506	1.9168e-11	-1.98651e-11	-1.67696e-12	1.82403e-11	7.7904e-12	3.0783e-12	-1.52045e-11	-2.81026e-13	-7.95448e-12	4.96367e-13	-1.48243e-11	-5.64669e-12
0.507	1.9168e-11	-1.70526e-11	1.13554e-12	1.35528e-11	9.6654e-12	1.8283e-12	-1.14545e-11	1.90647e-12	-1.0142e-11	1.83867e-13	-1.54493e-11	-6.89669e-12
0.508	1.7918e-11	-1.70526e-11	-4.26958e-13	1.23028e-11	1.09154e-11	5.78297e-13	-1.5517e-11	3.46897e-12	-8.57948e-12	-3.56613e-12	-1.66993e-11	-1.18967e-11
0.509	1.9793e-11	-1.58026e-11	-4.48946e-12	9.49028e-12	9.3529e-12	-6.71704e-13	-1.58295e-11	7.53147e-12	-7.95448e-12	-6.69113e-12	-1.73243e-11	-1.18967e-11
0.51	1.9168e-11	-1.39276e-11	-5.73946e-12	1.01153e-11	1.09154e-11	-2.8592e-12	-1.9892e-11	8.46897e-12	-8.26698e-12	-4.19113e-12	-1.95118e-11	-1.68967e-11
0.511	1.7918e-11	-1.08026e-11	-6.98946e-12	9.17778e-12	1.02904e-11	-2.5467e-12	-1.9892e-11	8.15647e-12	-6.07948e-12	-5.75363e-12	-1.73243e-11	-1.56467e-11
0.512	1.63555e-11	-1.26776e-11	-9.48946e-12	7.61528e-12	1.09154e-11	-1.6092e-12	-2.0517e-11	8.46897e-12	-7.32948e-12	-5.44113e-12	-1.76368e-11	-1.78342e-11
0.513	1.6043e-11	-9.55263e-12	-1.07395e-11	5.11528e-12	1.18529e-11	-1.6092e-12	-1.83295e-11	9.09397e-12	-8.89198e-12	-6.06613e-12	-1.82618e-11	-2.09592e-11
0.514	1.57305e-11	-8.61513e-12	-1.26145e-11	6.05278e-12	1.18529e-11	-2.2342e-12	-2.0517e-11	6.28147e-12	-7.64198e-12	-6.69113e-12	-1.63868e-11	-1.84592e-11
0.515	1.44805e-11	-6.11513e-12	-1.38645e-11	4.80278e-12	1.21654e-11	-9.84204e-13	-1.89545e-11	7.53147e-12	-8.89198e-12	-7.62863e-12	-1.82618e-11	-2.25217e-11
0.516	1.4168e-11	-6.11513e-12	-1.32395e-11	6.05278e-12	1.24779e-11	-1.6092e-12	-1.70795e-11	6.90647e-12	-7.95448e-12	-6.37863e-12	-1.73243e-11	-2.15842e-11
0.517	1.19805e-11	-4.55263e-12	-1.51145e-11	8.55278e-12	1.24779e-11	2.65797e-13	-1.6767e-11	4.71897e-12	-8.57948e-12	-6.06613e-12	-1.73243e-11	-2.00217e-11
0.518	1.0418e-11	-3.92763e-12	-1.3552e-11	8.55278e-12	1.31029e-11	-4.67035e-14	-1.3017e-11	5.34397e-12	-6.70448e-12	-6.69113e-12	-1.66993e-11	-2.03342e-11
0.519	1.19805e-11	-4.24013e-12	-1.51145e-11	7.92778e-12	1.24779e-11	2.65797e-13	-1.02045e-11	7.21897e-12	-4.20448e-12	-5.44113e-12	-1.41993e-11	-1.78342e-11
0.52	1.1668e-11	-3.30262e-12	-1.26145e-11	9.49028e-12	1.56029e-11	-2.5467e-12	-9.26702e-12	7.21897e-12	-4.82948e-12	-5.75363e-12	-1.10743e-11	-1.78342e-11
[truncated: 1,979 more rows]

## Sheet: Fig 1A bottom
	Fig. 1A bottom panel
	current amplitude [A] at each time point
[truncated: 2,501 more rows]

## Sheet: Fig1B
Fig. 1B
ON-current density [pA/pF]
[truncated: 25 more rows]

## Sheet: Fig 1C top
	Fig. 1C top panel
[truncated: 15,002 more rows]

[truncated: 38 more sheets: Fig 1C bottom, Fig 1D, Fig 2B, Fig 2C, Fig 2D, Fig 3B4, Fig 3C4, Fig 4B1, Fig 4B2, Fig 4D, Fig 4E, Fig 4G, Fig S2C, Fig S3B, Fig S3C, Fig S3D, Fig S5A3, Fig S5A4, Fig S5B3, Fig S5B4 …]
